# Supplementary material for: Haemolymph removal by Varroa mite destabilizes the dynamical interaction between immune effectors and virus in bees, as predicted by Volterra's model
Source: Proc Biol Sci. 2019 Apr 17;286(1901):20190331. doi: 10.1098/rspb.2019.0331 (PMC6501932; doi:10.1098/rspb.2019.0331)
Supplement: Supplementary Data 1 [file rspb20190331supp2.xlsx]

## Sheet: sample ID
sample n.	group	DWV	infection
2	LV	0
3	LV	0
5	LV	0
29	LV	0
37	LV	0
27	LV	466.945	LI
35	LV	948.092	LI
13	LV	2124.37	LI
34	LV	2486.99	LI
26	LV	3742.94	LI
17	LV	4279.94
28	LV	5287.77
18	LV	7380.13
36	LV	8944.9
30	LV	8990.05
1	LV	9925.66
15	LV	11568.1
33	LV	12828.5
16	LV	15585.2
12	LV	17309.9
14	LV	20808.8
20	LV	25394.3
23	LV	27218
25	LV	38480.9
32	LV	46051.8
19	LV	64472.3
10	LV	69460.8
4	LV	79438.1
7	LV	80125.6
21	LV	99082.9
8	LV	107764
22	LV	131359
9	LV	1.3802e+06	HI
24	LV	1.52024e+06	HI
6	LV	2.96285e+06	HI
11	LV	5.68629e+07	HI
31	LV	7.00586e+09	HI

## Sheet: LV11
n	%	seq		ni/N*ln(ni(N)	SDI
0	90.8098	TTCATTAAAGCCACCTGGAACATCAGGTAAGCGATGGCTATTTGATATCGAGTTACAAGACTCGGGATGTTATCTCTTGCGTGGAATGCGTCCCGAACTTGAGATTCAATTATCAACGACACAGTTAATGAGGAAAAAGGGAATAAAACCTCACACTATATTCACGGATTGTTTGAAAGATACTTGTTTGCCTGTTGAAAAATGTAGAATACCTGGTAAGACTAGAATATTTAGTATAAGTCCGGTACAGTTTACCATACCGTTTCGACAGTATTACTTAGACTTTATGGCATCCTATCGAGCTGCACGACTTAATGCTGAGCATGGTATTGGTATTGATGTTAACAGCTTAGAGTGGACAAATTTGGCAACAAGGTTGTCTAAGTTGGCACTCACATT…		-0.0875435	0.648257
1	1.42704	TTCATTAAAGCCACCTGGAACATCAGGTAAGCGATGGCTATTTGATATCGAGTTACAAGACTCGGGATGTTATCTCTTGCGTGGAATGCGTCCCGAACTTGAGATTCAATTATCAACGACACAGTTAATGAGGAAAAAGGGAATAAAACCTCACACTATATTCACGGATTGTTTGAAAGATACTTGTTTGCCTGTTGAAAAATGTAGAATACCTGGTAAGACTAGAATATTTAGTATAAGTCCGGTACAGTTTACCATACCGTTTCGACAGTATTACTTAGACTTTATGGCATCCTATCGAGCTGCACGACTTAATGCTGAGCATGGTAGTGGTATTGATGTTAACAGCTTAGAGTGGACAAATTTGGCAACAAGGTTGTCTAAGTTGGCACTCACATT…		-0.0606429
2	0.450954	TTCATTAAAGCCACCTGGAACATCAGGTAAGCGATGGCTATTTGATATCGAGTTACAAGACTCGGGATGTTATCTCTTGCGTGGAATGCGTCCCGAACTTGAGATTCAATTATCAACGACACAGTTAATGAGGAAAAAGGGAATAAAACCTCACACTATATTCACGGATTGTTTGAAAGATACTTGTTTGCCTGTTGAAAAATGTAGAATACCTGGTAAGACTAGAATATTTAGTATAAGTACGGTACAGTTTACCATACCGTTTCGACAGTATTACTTAGACTTTATGGCATCCTATCGAGCTGCACGACTTAATGCTGAGCATGGTATTGGTATTGATGTTAACAGCTTAGAGTGGACAAATTTGGCAACAAGGTTGTCTAAGTTGGCACTCACATT…		-0.0243586
3	0.400727	TTCATTAAAGCCACCTGGAACATCAGGTAAGCGATGGCTATTTGATATCGAGTTACAAGACTCGGGATGTTATCTCTTGCGTGGAATGCGTCCCGAACTTGAGATTCAATTATCAACGACACAGTTAATGAGGAAAAAGGGAATAAAACCTCACACTATATTCACGGATTGTTTGAAAGATACTTGTTTGCCTGTTGAAAAATGTAGAATACCTGGTAAGACTAGAATATTTAGTATAAGTCCGGTACAGTTTACCATACCGTTTCGACAGTATTACTTAGACTTTATGGCAGCCTATCGAGCTGCACGACTTAATGCTGAGCATGGTATTGGTATTGATGTTAACAGCTTAGAGTGGACAAATTTGGCAACAAGGTTGTCTAAGTTGGCACTCACATT…		-0.0221187
4	0.304344	TTCATTAAAGCCACCTGGAACATCAGGTAAGCGATGGCTATTTGCTATCGAGTTACAAGACTCGGGATGTTATCTCTTGCGTGGAATGCGTCCCGAACTTGAGATTCAATTATCAACGACACAGTTAATGAGGAAAAAGGGAATAAAACCTCACACTATATTCACGGATTGTTTGAAAGATACTTGTTTGCCTGTTGAAAAATGTAGAATACCTGGTAAGACTAGAATATTTAGTATAAGTCCGGTACAGTTTACCATACCGTTTCGACAGTATTACTTAGACTTTATGGCATAATATCGAGCTGCACGACTTAAGGCTGAGCATGGTATTGGTATTGATGTTAACAGCTTAGAGTGGACAAATTTGGCAACAAGGTTGTCTAAGTTGGCACTCACATT…		-0.017636
5	0.289938	TTCATTAAAGCCACCTGGAACATCAGGTAAGCGATGGCTATTTGATATCGAGTTACAAGACTCGGGATGTTATCTCTTGCGTGGAATGCGTCCCGAACTTGAGATTCAATTATCAACGACACAGTTAATGAGGAAAAAGGGAATAAAACCTCACACTATATTCACGGATTGTTTGAAAGATACTTGTTTGCCTGTTGAAAAATGTAGAATACCTGGTAAGACTAGAATATTTAGTATAAGTCCGTTACAGTTTACCATACCGTTTCGACAGTATTACTTAGACTTTATGGCATCCTATCGAGCTGCACGACTTAATGCTGAGCATGGTATTGGTATTGATGTTAACAGCTTAGAGTGGACAAATTTGGCAACAAGGTTGTCTAAGTTGGCACTCACATT…		-0.0169418
6	0.286515	TTCATTAAAGCCACCTGGAACATCAGGTAAGCGATGGCTATTTGATATCGAGTTACAAGACTCGGGATGTTATCTCTTGCGTGGAATGCGTCCCGAACTTGAGATTCAATTATCAACGACACAGTTAATGAGGAAAAAGGGAATAAAACCTCACACTATATTCACGGATTGTTTGAAAGATACTTGTTTGCCTGTTGAAAAATGTAGAATACCTGGTAAGACTAGAATATTTAGTATAAGTCCGGTACAGTTTACCATACCGTTTCGACAGTATTACTTAGACTTTATGGCATCCTATCGAGCTGCACGACTTAATGCTGAGCATGGTATTGGTATTGATGGTAACAGCTTAGAGTGGACAAATTTGGCAACAAGGTTGTCGAAGTTGGCACGCACATT…		-0.0167759
7	0.282193	TTCATTCAAGCCACCTGGAACATCAGGTAAGCGATGGCTATTTGATATCGAGTTACAAGACTCGGGATGTTATCTCTTGCGTGGAATGCGTCCCGAACTTGAGATTCAATTATCAACGACACAGTTAATGAGGAAAAAGGGAATAAAACCTCACACTATATTCACGGATTGTTTGAAAGATACTTGTTTGCCTGTTGAAAAATGTAGAATACCTGGTAAGACTAGAATATTTAGTATAAGTCCGGTACAGTTTACCATACCGTTTCGACAGTATTACTTAGACTTTATGGCATCCTATCGAGCTGCACGACTTAATGCTGAGCATGGTATTGGTATTGATGTGAACAGCTTAGAGTGGACAAATTTGGCAACAAGGTTGGCGAAGTTGGCACTCACATT…		-0.0165657
8	0.257501	TTCATTAAAGCCACCTGGAACATCAGGTAAGCGCTGGCTATTTGATATCGAGTTACAAGACTCGGGATGTTATCTCTTGCGTGGAATGCGTCCCGAACTTGAGATTCAATTATCAACGACACAGTTAATGAGGAAAAAGGGAATAAAACCTCACACTATATTCACGGATTGTTTGAAAGATACTTGTTTGCCTGTTGAAAAATGTAGAATACCTGGTAAGACTAGAATATTTAGTATAAGTCCGGTACAGTTTACCATACCGTTTCGACAGTATTACTTAGACTTTATGGCATCCTATCGAGCTGCACGAATTAATGCTGAGCATGGTATTGGTATTGATGTTAACAGCTTAGAGTGGACAAATTTGGCAACAAGGTTGTCTAAGTTGGCACTCACATT…		-0.015352
9	0.228529	TTCATTAAAGCCACCTGGAACATCAGGTAAGCGATGGCTATTTGATATCGAGTTACAAGACTCGGGATGTTATCTCTTGCGTGGAATGCGTCCCGAACTTGAGATTCAATTATCAACGACACAGTTAATGAGGAAAAAGGGAATAAAACCTCACACTATATTCACGGATTGTTTGAAAGATACTTGTTTGCCTGTTGAAAAATGTAGAATACCTGGTAAGACTAGAATATTTAGTATAAGTCCGGTACAGTTTACCATACCGTTTCGACAGTATTACTTAGACTTTATGGCATACTATCGAGCTGCACGACTTAAGGCTGAGCATGGTATTGGTATTGATGTTAACAGCTTAGAGTGGACAAATTTGGCAACAAGGTTGTCTAAGTTGGCACTCACATT…		-0.0138975
10	0.196737	TTCATTAAAGCCACCTGGAACATCAGGTAAGCGATGGCTATTTGATATCGAGTTACAAGACTCGGGATGTTATCTCTTGCGTGGAATGCGTCCCGAACTTGAGATTCAATTATCAACGACACAGTTAATGAGGAAAAAGGGAATAAAACCTCACACTATATTCACGGATTGTTTGAAAGATACTTGTTTGTCTGTTGAAAAATGTAGAATACCTGGTAAGACTAGAATATTTAGTATAAGTCCGGTACAGTTTACCATACCGTTTCGACAGTATTACTTAGACTTTATGGCATCCTATCGAGCTGCACGACTTAATGCTGAGCATGGTATTGGTATTGATGTTAACAGCTTAGAGTGGACAAATTTGGCAACAAGGTTGTCTAAGTTGGCACTCACATT…		-0.0122588
11	0.186306	TTCATTAAAGCCACCTGGAACATCAGGTAAGCGATGGCTATTTGATATCGAGTTACAAGACTCGGGATGTTATCTCTTGCGTGGAATGCGTCCCGAACTTGAGGTTCAATTATCAACGACACAGTTAATGAGGAAAAAGGGAATAAAACCTCACACTATATTCACGGATTGTTTGAAAGATACTTGTTTGCCTGTTGAAAAATGTAGAATACCTGGTAAGACTAGAATATTTAGTATAAGTCCGGTACAGTTTACCATACCGTTTCGACAGTATTACTTAGACTTTATGGCATCCTATCGAGCTGCACGACTTAATGCTGAGCATGGTATTGGTATTGATGTTAACAGCTTAGAGTGGACAAATTTGGCAACAAGGTTGTCTAAGTTGGCACTCACATT…		-0.0117103
12	0.180342	TTCATTAAAGCCACCTGGAACATCAGGTAAGCGATGGCTATTTGATATCGAGTTACAAGACTCGGGATGTTATCTCTTGCGTGGAATGCGTCCCGAACTTGAGATTCAATTATCAACGACACAGTTAATGAGGAAAAAGGGAATAAAACCTCACACTATATTCACGGATTGTTTGAAAGGTACTTGTTTGCCTGTTGAAAAATGTAGAATACCTGGTAAGACTAGAATATTTAGTATAAGTCCGGTACAGTTTACCATACCGTTTCGACAGTATTACTTAGACTTTATGGCATCCTATCGAGCTGCACGACTTAATGCTGAGCATGGTATTGGTATTGATGTTAACAGCTTAGAGTGGACAAATTTGGCAACAAGGTTGTCTAAGTTGGCACTCACATT…		-0.0113941
13	0.17319	TTCATTCAAGCCACCTGGAACATCAGGTAAGCGATGGCTATTTGATATCGAGTTACAAGACTCGGGATGTTATCTCTTGCGTGGAATGCGTCCCGAACTTGAGATTCAATTATCAACGACACAGTTAATGAGGAAAAAGGGAATAAAACCTCACACTATATTCACGGATTGTTTGAAAGATACTTGTTTGCCTGTTGAAAAATGTAGAATACCTGGTAAGACTAGAATATTTAGTATAAGTCCGGTACAGTTTACCATACCGTTTCGACAGTATTACTTAGACTTTATGGCATAATATCGAGCTGCACGACTTAAGGCTGAGCATGGTATTGGTATTGATGTTAACAGCTTAGAGTGGACAAATTTGGCAACAAGGTTGTCTAAGTTGGCACTCACATT…		-0.0110124
14	0.170505	TTCATTAAAGCCACCTGGAACATCAGGTAAGCGATGGCTATTTGATATCGAGTTACAAGACTCGGGGTGTTATCTCTTGCGTGGAATGCGTCCCGAACTTGAGATTCAATTATCAACGACACAGTTAATGAGGAAAAAGGGAATAAAACCTCACACTATATTCACGGATTGTTTGAAAGATACTTGTTTGCCTGTTGAAAAATGTAGAATACCTGGTAAGACTAGAATATTTAGTATAAGTCCGGTACAGTTTACCATACCGTTTCGACAGTATTACTTAGACTTTATGGCATCCTATCGAGCTGCACGACTTAATGCTGAGCATGGTATTGGTATTGATGTTAACAGCTTAGAGTGGACAAATTTGGCAACAAGGTTGTCTAAGTTGGCACTCACATT…		-0.0108683
15	0.170505	TTCATTAAAGCCACCTGGAACATCAGGTAAGCGATGGCTATTTGATATCGAGTTACAAGACTCGGGATGTTATCTCTTGCGTGGAATGCGTCCCGAACTTGAGATTCAATTATCAACGACACAGTTAATGAGGAAAAAGGGAATAAAACCTCACACTATATTCACGGATTGTTTGAAAGATACTTGTTTGCCTGTTGAAAAATGTAGAATACCTGGTAAGACTAGAATATTTAGTATAAGTCCGGTACATTTTACCATACCGTTTCGACAGTATTACTTAGACTTTATGGCATCCTATCGAGCTGCACGACTTAATGCTGAGCATGGTATTGGTATTGATGTTAACAGCTTAGAGTGGACAAATTTGGCAACAAGGTTGTCTAAGTTGGCACTCACATT…		-0.0108683
16	0.163947	TTCATTAAAGCCACCTGGAACATCAGGTAAGCGATGGCTATTTGATATCGAGTTACAAGACTCGGGATGTTATCTCTTGCGTGGAATGCGTCCCGAACTTGAGATTCAATTATCAACGACACAGTTAATGAGGAAAAAGGGAATAAAACCTCACACTATATTCACGGATTGTTTGAAAGATACTTGTTTGCCTGTTGAAAAATGTAGAATACCTGGTAAGACTAGAATATTTAGTATAAGTCTGGTACAGTTTACCATACCGTTTCGACAGTATTACTTAGACTTTATGGCATCCTATCGAGCTGCACGACTTAATGCTGAGCATGGTATTGGTATTGATGTTAACAGCTTAGAGTGGACAAATTTGGCAACAAGGTTGTCTAAGTTGGCACTCACATT…		-0.0105146
17	0.163947	TTCATTAAAGCCACCTGGAACATCAGGTAAGCGATGGCTATTTGATATCGAGTTACAAGACTCGGGATGTTATCTCTTGCGTGGAATGCGCCCCGAACTTGAGATTCAATTATCAACGACACAGTTAATGAGGAAAAAGGGAATAAAACCTCACACTATATTCACGGATTGTTTGAAAGATACTTGTTTGCCTGTTGAAAAATGTAGAATACCTGGTAAGACTAGAATATTTAGTATAAGTCCGGTACAGTTTACCATACCGTTTCGACAGTATTACTTAGACTTTATGGCATCCTATCGAGCTGCACGACTTAATGCTGAGCATGGTATTGGTATTGATGTTAACAGCTTAGAGTGGACAAATTTGGCAACAAGGTTGTCTAAGTTGGCACTCACATT…		-0.0105146
18	0.155951	TTCATTCAAGCCACCTGGAACATCAGGTAAGCGATGGCTATTTGATATCGAGTTACAAGACTCGGGATGTTATCTCTTGCGTGGAATGCGTCCCGAACTTGAGATTCAATTATCAACGACACAGTTAATGAGGAAAAAGGGAATAAAACCTCACACTATATTCACGGATTGTTTGAAAGATACTTGTTTGCCTGTTGAAAAATGTAGAATACCTGGTAAGACTAGAATATTTAGTATAAGTCCGGTACAGTTTACCATACCGTTTCGACAGTATTACTTAGACTTTATGGCATCCTATCGAGCTGCACGACTTAATGCTGAGCATGGTATTGGTATTGATGTGAACAGCTTAGAGGGGACAAATTTGGCAACAAGGGTGTCGAAGTTGGCACGCACATT…		-0.0100797
19	0.151875	TTCATTACAGCCACCTGGAACATCAGGTAAGCGATGGCTATTTGATATCGAGTGACACGACTCGGGATGTTATCTCTTGCGTGGAATGCGTCCCGAACTTGAGATTCAATTATCAACGACACAGTTAATGAGGAAAAAGGGAATAAAACCTCACACTATATTCACGGATTGTTTGAAAGATACTTGTTTGCCTGTTGAAAAATGTAGAATACCTGGTAAGACTAGAATATTTAGTATAAGTCCGGTACAGTTTACCATACCGTTTCGACAGTATTACTTAGACTTTATGGCATCCTAGCGAGCTGCACGACTTAATGATGAGCATGGTATTGGTATTGATGTTAACAGCTTAGAGTGGACAAATTTGGCAACAAGGTTGTCTAAGGTTGGCACTCACAT…		-0.00985648
20	0.144274	TTCATTAAAGCCACCTGGAACATCAGGTAAGCGATGGCTATTTGATATCGAGTTACAAGACTCGGGATGTTATCTCTTGCGTGGAATGCGTCCCGAACTTGAGATTCAATTATCAACGACACAGCTAATGAGGAAAAAGGGAATAAAACCTCACACTATATTCACGGATTGTTTGAAAGATACTTGTTTGCCTGTTGAAAAATGTAGAATACCTGGTAAGACTAGAATATTTAGTATAAGTCCGGTACAGTTTACCATACCGTTTCGACAGTATTACTTAGACTTTATGGCATCCTATCGAGCTGCACGACTTAATGCTGAGCATGGTATTGGTATTGATGTTAACAGCTTAGAGTGGACAAATTTGGCAACAAGGTTGTCTAAGTTGGCACTCACATT…		-0.00943724
21	0.14368	TTCATTAAAGCCACCTGGAACATCAGGTAAGCGATGGCTATTTGATATCGAGTTACAAGACTCGGGATGTTATCTCTTGCGTGGAATGCGTCCCGAACTTGAGATTCAATTATCAACGACACAGTTAATGAGGAAAAAGGGAATAAAACCTCACACTATATTCACGGATTGTTTGAAAGATACTTGTTTGCCTGTTGAAAAATGTAGAATACCTGGTAAGACTAGAATATTTAGTATAAGTCCGGTACAGTTTACCATACCGTTTCGACAGTATTACTTAGACTTTATGGCATCCTATCGAGCTGCACGACTTAATGCTGAGCATGGTATTGGTATTGATGTTAACAGCTTAGAGTGGACAAATTTGGCAACAAGGTTGTCTAGGTTGGCACTCACATT…		-0.00940432
22	0.140995	TTCATTAAAGCCACCTGGAACATCAGGTAAGCGATGGCTATTTGATATCGAGTTACAAGACTCGGGATGTTATCTCTTGCGTGGAATGCGTCCCGAACTTGAGATTCAATTATCAACGACGCAGTTAATGAGGAAAAAGGGAATAAAACCTCACACTATATTCACGGATTGTTTGAAAGATACTTGTTTGCCTGTTGAAAAATGTAGAATACCTGGTAAGACTAGAATATTTAGTATAAGTCCGGTACAGTTTACCATACCGTTTCGACAGTATTACTTAGACTTTATGGCATCCTATCGAGCTGCACGACTTAATGCTGAGCATGGTATTGGTATTGATGTTAACAGCTTAGAGTGGACAAATTTGGCAACAAGGTTGTCTAAGTTGGCACTCACATT…		-0.00925517
23	0.140995	TTCATTAAAGCCACCTGGAACATCAGGTAAGCGGTGGCTATTTGATATCGAGTTACAAGACTCGGGATGTTATCTCTTGCGTGGAATGCGTCCCGAACTTGAGATTCAATTATCAACGACACAGTTAATGAGGAAAAAGGGAATAAAACCTCACACTATATTCACGGATTGTTTGAAAGATACTTGTTTGCCTGTTGAAAAATGTAGAATACCTGGTAAGACTAGAATATTTAGTATAAGTCCGGTACAGTTTACCATACCGTTTCGACAGTATTACTTAGACTTTATGGCATCCTATCGAGCTGCACGACTTAATGCTGAGCATGGTATTGGTATTGATGTTAACAGCTTAGAGTGGACAAATTTGGCAACAAGGTTGTCTAAGTTGGCACTCACATT…		-0.00925517
24	0.140995	TTCATTAAAGCCACCTGGAACATCAGGTAAGCGATGGCTATGTGATATCGAGGTACCCGACTCGGGATGTTATCTCTTGCGTGGAATGCGTCCCGAACTTGAGATTCAATTATCAACGACACAGTTAATGAGGAAAAAGGGAATAAAACCTCACACTATATTCACGGATTGTTTGAAAGATACTTGTTTGCCTGTTGAAAAATGTAGAATACCTGGTAAGACTAGAATATTTAGTATAAGTCCGGTACAGTTTACCATACCGTTTCGACAGTATTACTTAGACTTTATGGCATCCTATCGAGCTGCACGACTTAATGCTGAGCATGGTATTGGTATTGATGTTAACAGCTTAGAGTGGACAAATTTGGCAACAAGGTTGTCTAAGTTGGCACTCACATT…		-0.00925517
25	0.134437	TTCATTAAAGCCACCTGGAACATCAGGTAAGCGATGGCTATTTGATATCGAGTTACAAGACTCGGGATGTTATCTCTTGCGTGGAATGCGTCCCGAACTTGAGATTCAATTATCAACGACACAGTTAATGAGGAAAAAGGGAATAAAACCTCACACTATATTCACGGATTGTTTGAAAGATACTTGTTTGCCTGTTGAAAAATGTAGAATACCTGGTAAGACTAGAATATTTAGTATAAGTCCGGTACAGTTTACCATACCGTTTCGACAGTATTACTTAGACTTTATGGCATCCTATCGAGCTGCACGACTTAATGCTGAGCATGGTATTGGTATTGATTTTAACAGCTTAGAGTGGACAAATTTGGCAACAAGGTTGTCTAAGTTGGCACTCACATT…		-0.00888873
26	0.134437	TTCATTAAAGCCACCTGGAACATCAGGTAAGCGATGGCTATTTGATATCGAGTTACAAGACTCGGGATGTTATCTCTTGCGTGGAATGCGTCCCGAACTTGAGATTCAATTATCAACGACACAGTTAATGAGGAAAAAGGGAATAAAACCTCACACTATATTCACGGATTGTTTGAAAGATACTTGTTTGCCTGTTGAAAAATGTAGAATACCTGGTAAGACTAGAATATTTAGTATAAGTCCGGTACAGTTTACCATACCGTTTCGACGGTATTACTTAGACTTTATGGCATCCTATCGAGCTGCACGACTTAATGCTGAGCATGGTATTGGTATTGATGTTAACAGCTTAGAGTGGACAAATTTGGCAACAAGGTTGTCTAAGTTGGCACTCACATT…		-0.00888873
27	0.134437	TTCATTAAAGCCACCTGGAACATCAGGTAAGCGATGGCTATTTGATATCGAGTTACAAGACTCGGGATGTTATCTCTTGCGTGGAATGCGTCCCGAACTTGAGATTCAATTATCAACGACACAGTTAATGAGGAAAAAGGGAGTAAAACCTCACACTATATTCACGGATTGTTTGAAAGATACTTGTTTGCCTGTTGAAAAATGTAGAATACCTGGTAAGACTAGAATATTTAGTATAAGTCCGGTACAGTTTACCATACCGTTTCGACAGTATTACTTAGACTTTATGGCATCCTATCGAGCTGCACGACTTAATGCTGAGCATGGTATTGGTATTGATGTTAACAGCTTAGAGTGGACAAATTTGGCAACAAGGTTGTCTAAGTTGGCACTCACATT…		-0.00888873
28	0.131158	TTCATTAAAGCCACCTGGAACATCGGGTAAGCGATGGCTATTTGATATCGAGTTACAAGACTCGGGATGTTATCTCTTGCGTGGAATGCGTCCCGAACTTGAGATTCAATTATCAACGACACAGTTAATGAGGAAAAAGGGAATAAAACCTCACACTATATTCACGGATTGTTTGAAAGATACTTGTTTGCCTGTTGAAAAATGTAGAATACCTGGTAAGACTAGAATATTTAGTATAAGTCCGGTACAGTTTACCATACCGTTTCGACAGTATTACTTAGACTTTATGGCATCCTATCGAGCTGCACGACTTAATGCTGAGCATGGTATTGGTATTGATGTTAACAGCTTAGAGTGGACAAATTTGGCAACAAGGTTGTCTAAGTTGGCACTCACATT…		-0.00870432
29	0.1246	TTCATTAAAGCCACCTGGAACATCAGGTAAGCGATGGCTATTTGATATCGAGTTACAAGACTCGGGATGTTATCTCTTGCGTGGAATGCGTCCCGAACTTGAGATTCAATTATCAACGACACAGTTAATGAGGAAAAAGGGAATAAAACCTCACACTATATTCACGGATTGTTTGAAAGATACTTGTTTGCCTGTTGAAAAATGTAGAATACCTGGTAAGACTAGAATATTTAGTATAAGTCCGGTACAGTTTACCATACCGTTTCGACAGTATTACTTAGACTTTATGGCATCCTATCGAGCTGAACGACTTAATGCTGAGCATGGTATTGGTATTGATGTTAACAGCTTAGAGTGGACAAATTTGGCAACAAGGTTGTCTAAGTTGGCACTCACATT…		-0.00833301
30	0.1246	TTCATTAAAGCCACCTGGAACATCAGGTAAGCGATGGCTATTTGATATCGAGTTACAAGACTCGGGATGTTATCTCTTGCGTGGAATGCGTCCCGAACTTGAGATTCAATTATCAACGACACAGTTAATGAGGAAAAAGGGAATAAAACCTCACACTATATTCACGGATTGTTTGAAAGATACTTGTTTGCCTGTTGAAAAATGTAGAATACCTGGTAAGACTAGAATATTTAGTATAAGTCCGGTACAGTTTACCATACCGTTTCGACAGTATTACTTAGACTTTATGGCATCCTATCGAGCTGCACGACTTAATGCTGAGCATGGTATTGGTATTGATGTTAACAGCTTAGAGTGGGCAAATTTGGCAACAAGGTTGTCTAAGTTGGCACTCACATT…		-0.00833301
31	0.12331	TTCATTAAAGCCACCTGGAACATCAGGTAAGCGATGGCTATTTGATATCGAGTTACAAGACTCGGGATGTTATCTCTTGCGTGGAATGCGTCCCGAACTTGAGATTCAATTATCAACGACACAGTTAATGAGGAAAAAGGGGATAAAACCTCACACTATATTCACGGATTGTTTGAAAGATACTTGTTTGCCTGTTGAAAAATGTAGAATACCTGGTAAGACTAGAATATTTAGTATAAGTCCGGTACAGTTTACCATACCGTTTCGACAGTATTACTTAGACTTTATGGCATCCTATCGAGCTGCACGACTTAATGCTGAGCATGGTATTGGTATTGATGTTAACAGCTTAGAGTGGACAAATTTGGCAACAAGGTTGTCTAAGTTGGCACTCACATT…		-0.0082596
32	0.118042	TTCATTAAAGCCACCTGGAACATCAGGTAAGCGATGGCTATTTGATATCGAGTTACAAGACTCGGGATGTTATCTCTTGCGTGGAATGCGTCCCGAACTTGAGATTCAATTATCAACGACACAGTTAATGAGGAAAAAGGGAATAAAACCTCACACTATATTCACGGATTGTTTGAAAGATACTTGTTTGCCTGTTGAAAAATGTAGAATACCTGGTAAGACTAGAATATTTATTATAAGTCCGGTACAGTTTACCATACCGTTTCGACAGTATTACTTAGACTTTATGGCATCCTATCGAGCTGCACGACTTAATGCTGAGCATGGTATTGGTATTGATGTTAACAGCTTAGAGTGGACAAATTTGGCAACAAGGTTGTCTAAGTTGGCACTCACATT…		-0.00795825
33	0.111484	TTCATTAAAGCCACCTGGAACATCAGGTAAGCGATGGCTATTTGATATCGAGTTACAAGACTCGGGATGTTATCTCTTGCGTGGAATGTGTCCCGAACTTGAGATTCAATTATCAACGACACAGTTAATGAGGAAAAAGGGAATAAAACCTCACACTATATTCACGGATTGTTTGAAAGATACTTGTTTGCCTGTTGAAAAATGTAGAATACCTGGTAAGACTAGAATATTTAGTATAAGTCCGGTACAGTTTACCATACCGTTTCGACAGTATTACTTAGACTTTATGGCATCCTATCGAGCTGCACGACTTAATGCTGAGCATGGTATTGGTATTGATGTTAACAGCTTAGAGTGGACAAATTTGGCAACAAGGTTGTCTAAGTTGGCACTCACATT…		-0.00757985
34	0.111484	TTCATTAAAGCCACCTGGAACATCAGGTAAGCGATGGCTATTTGATACCGAGTTACAAGACTCGGGATGTTATCTCTTGCGTGGAATGCGTCCCGAACTTGAGATTCAATTATCAACGACACAGTTAATGAGGAAAAAGGGAATAAAACCTCACACTATATTCACGGATTGTTTGAAAGATACTTGTTTGCCTGTTGAAAAATGTAGAATACCTGGTAAGACTAGAATATTTAGTATAAGTCCGGTACAGTTTACCATACCGTTTCGACAGTATTACTTAGACTTTATGGCATCCTATCGAGCTGCACGACTTAATGCTGAGCATGGTATTGGTATTGATGTTAACAGCTTAGAGTGGACAAATTTGGCAACAAGGTTGTCTAAGTTGGCACTCACATT…		-0.00757985
35	0.104926	TTCATTAAAGCCACCTGGAACATCAGGTAAGCGATGGCTATTTGATATCGAGTTACAAGACTCGGGATGTTATCTCTTGCGTGGAATGCGTCCCGAACTTGAGATTCAATTATCAACGACACAGTTAATGAGGAAAAAGGGAATAAAACCTCACACTATATTCACGGATTGTTTGAAAGATACTTGTTTGCATGTTGAAAAATGTAGAATACCTGGTAAGACTAGAATATTTAGTATAAGTCCGGTACAGTTTACCATACCGTTTCGACAGTATTACTTAGACTTTATGGCATCCTATCGAGCTGCACGACTTAATGCTGAGCATGGTATTGGTATTGATGTTAACAGCTTAGAGTGGACAAATTTGGCAACAAGGTTGTCTAAGTTGGCACTCACATT…		-0.00719759
36	0.101647	TTCATTAAAGCCACCTGGAACATCAGGTAAGCGATGGCTATTTGATATCGAGTTACAAGACTCGGGATGTTATCTCTTGCGTGGAATGCGTCCCGAACTTGAGATTCAATTATCAACGACACAGTTAATGAGGAAAAAGGGAATAAAACCTCACACTATATTCACGGATTGTTTGAAAGATACTTGTTTGCCTGTTGAAAAATGTAGAATACCTGGTAAGACTAGAATATTTAGTATAAGTCCGGTACAGTTTACCATACCGTTTCGACAGTATTACTTAGACTTTATGGCATCCTATCGAGCTGCACGACTTAATGCTGAGCATGGTATTGGTATTGATGTTAACAGCTTAGAGTGGACAAATTTGGCGACAAGGTTGTCTAAGTTGGCACTCACATT…		-0.00700494
37	0.101647	TTCATTAAAGCCACCTGGAACATCAGGTAAGCGATGGCTATTTGATATCGAGTTACAAGACTCGGGATGTTATCTCTTGCGTGGAATGCGTCCCGAACTTGAGATTCAATTATCAACGACACAGTTAATGAGGAAAAAGGGAATAAAACCTCACACTATATTCACGGATTGTTTGAAAGATACTTGTTTGCCTGTTGAAAAATGTAGAATACCTGGTAAGACTAGAATATTTAGTATAAGTCCGGTACAGTTTACCATACCGTTTCGACAGTATTACTTAGACTTTATGGCATCCTATCGAGCTGCACGACTTAATGCTGAGCATGGTATTGGTATTGATGTTAACGGCTTAGAGTGGACAAATTTGGCAACAAGGTTGTCTAAGTTGGCACTCACATT…		-0.00700494
38	0.100358	TTCATTAAAGCCACCTGGCACATCAGGGACGCGATGGCTATTTGATATCGAGTTACAAGACTCGGGATGTTATCTCTTGCGTGGAATGCGTCCCGAACTTGAGATTCAATTATCAACGACACAGTTAATGAGGAAAAAGGGAATAAAACCTCACACTATATTCACGGATTGTTTGAAAGATACTTGTTTGCCTGTTGAAAAATGTAGAATACCTGGTAAGACTAGAATATTTAGTATAAGTCCGGTACAGTTTACCATACCGTTTCGACAGTATTACTTAGACTTTATGGCATCCTATCGAGCTGCACGACTTAATGCTGAGCATGGTATTGGTATTGATGTTAACAGCTTAGAGTGGACAAATTTGGCAACAAGGTTGTCTAAGGTTGGCACTCACAT…		-0.00692889
39	0.0983683	TTCACTAAAGCCACCTGGAACATCAGGTAAGCGATGGCTATTTGATATCGAGTTACAAGACTCGGGATGTTATCTCTTGCGTGGAATGCGTCCCGAACTTGAGATTCAATTATCAACGACACAGTTAATGAGGAAAAAGGGAATAAAACCTCACACTATATTCACGGATTGTTTGAAAGATACTTGTTTGCCTGTTGAAAAATGTAGAATACCTGGTAAGACTAGAATATTTAGTATAAGTCCGGTACAGTTTACCATACCGTTTCGACAGTATTACTTAGACTTTATGGCATCCTATCGAGCTGCACGACTTAATGCTGAGCATGGTATTGGTATTGATGTTAACAGCTTAGAGTGGACAAATTTGGCAACAAGGTTGTCTAAGTTGGCACTCACATT…		-0.00681123
40	0.0950894	TTCATTAAAGCCACCTGGAACATCAGGTAAGCGATGGCTATTTGATATCGAGTTACAAGACTCGGGATGTTATCTCTTGCGTGGAATGCGTCCCGAACTTGAGACTCAATTATCAACGACACAGTTAATGAGGAAAAAGGGAATAAAACCTCACACTATATTCACGGATTGTTTGAAAGATACTTGTTTGCCTGTTGAAAAATGTAGAATACCTGGTAAGACTAGAATATTTAGTATAAGTCCGGTACAGTTTACCATACCGTTTCGACAGTATTACTTAGACTTTATGGCATCCTATCGAGCTGCACGACTTAATGCTGAGCATGGTATTGGTATTGATGTTAACAGCTTAGAGTGGACAAATTTGGCAACAAGGTTGTCTAAGTTGGCACTCACATT…		-0.00661642
41	0.0870426	TTCATTCAAGCCACCTGGAACATCAGGTAAGCGATGGCTATTTGCTATCGAGTTACAAGACTCGGGATGTTATCTCTTGCGTGGAATGCGTCCCGAACTTGAGATTCAATTATCAACGACACAGTTAATGAGGAAAAAGGGAATAAAACCTCACACTATATTCACGGATTGTTTGAAAGATACTTGTTTGCCTGTTGAAAAATGTAGAATACCTGGTAAGACTAGAATATTTAGTATAAGTCCGGTACAGTTTACCATACCGTTTCGACAGTATTACTTAGACTTTATGGCATAATATCGAGCTGCACGACTTAAGGCTGAGCATGGTATTGGTATTGATGTTAACAGCTTAGAGTGGACAAATTTGGCAACAAGGTTGTCTAAGTTGGCACTCACATT…		-0.00613348
42	0.0827202	TTCATTAAAGCCACCTGGAACATCAGGTAAGCGATGGCTATTTGATATCGAGTTACAAGACTCGGGATGTTATCTCTTGCGTGGAATGCGTCCCGAACTTGAGATTCAATTATCAACGACACCGTTAATGAGGAAAAAGGGAATAAAACCTCACACTATATTCACGGATTGTTTGAAAGATACTTGTTTGCCTGTTGAAAAATGTAGAATACCTGGTAAGACTAGAATATTTAGTATAAGTCCGGTACAGTTTACCATACCGTTTCGACAGTATTACTTAGACTTTATGGCATCCTATCGAGCTGCACGACTTAATGCTGAGCATGGTATTGGTATTGATGTTAACAGCTTAGAGTGGACAAATTTGGCAACAAGGTTGTCTAAGTTGGCACTCACATT…		-0.00587103
43	0.0819736	TTCATTACAGCCACCTGGAACATCAGGTACGCGATTGCTATGTGCTATCGAGTTACCCGACTCGGGATGGTATCTCTTGCGTGGAATGCGTCCCGAACTTGAGATTCAATTATCAACGACACAGTTAATGAGGAAAAAGGGAATAAAACCTCACACTATATTCACGGATTGTTTGAAAGATACTTGTTTGCCTGTTGAAAAATGTAGAATACCTGGTAAGACTAGAATATTTAGTATAAGTCCGGTACAGTTTACCATACCGTTTCGACAGTATTACTTAGACTTTATGGCAGCCTATCGAGCTGCACGACTTAATGCTGAGCATGGTATTGGTATTGATGTTAACAGCTTAGAGTGGACAAATTTGGCAACAAGGTTGTCTAAGTTGGCACTCACATT…		-0.00582548
44	0.0786946	TTCATTAAAGCCACCTGGAACATCAGGTAAGCGATGGCTATTTGATATCGAGTTACAAGACTCGGGATGTTATCTCTTGCGTGGAATGCGTCCCGAACTTGAGATTCAATTATCAACGACACAGTTAATGAGGAAAAAGGGAATAAAACCTCACACTATATTCACGGATTGTTTGAAAGATACTTGTTTGCCCGTTGAAAAATGTAGAATACCTGGTAAGACTAGAATATTTAGTATAAGTCCGGTACAGTTTACCATACCGTTTCGACAGTATTACTTAGACTTTATGGCATCCTATCGAGCTGCACGACTTAATGCTGAGCATGGTATTGGTATTGATGTTAACAGCTTAGAGTGGACAAATTTGGCAACAAGGTTGTCTAAGTTGGCACTCACATT…		-0.00562458
45	0.0761623	TTCATTAAAGCCACCTGGAACATCAGGTAAGCGATGGCTATTTGATATCGAGTTACAAGACTCGGGATGTTATCTCTTGCGTGGAATGCGTCCCGAACTTGAGATTCAATTATCAACGACACAGTTAATGAGGAAAAAGGGAATAAAACCTCACACTATATTCACGGATTGTTTGAAAGATACTTGTTTGCCTGTTGAAAAATGTAGAATACCTGGTAAGACTAGAATATTTAGTATAAGTCCGGTACAGTTTACCATACCGTTTCGACAGTATTACTTAGACTTTACGGCATCCTATCGAGCTGCACGACTTAATGCTGAGCATGGTATTGGTATTGATGTTAACAGCTTAGAGTGGACAAATTTGGCAACAAGGTTGTCTAAGTTGGCACTCACATT…		-0.0054685
46	0.0754157	TTCATTAAAGCCACCTGGAACATCAGGTAAGCGATGGCTATTTGATATCGAGTTACAAGACTCGGGATGTTATCTCTTGCGTGGAATGCGTCCCGAACTTGAGATTCAATTATCAACGACACAGTTAATGAGGAAAAAGGGAATAAAACCTCACACTATATTCACGGATTGTTTGAAAGATACTTGTTTGCCTGTTGAAAAATGTAGAATACCTGGTAAGACTAGAATATTTAGTATAAGTCCGGTACAGTTTACCATACCGTTTTGACAGTATTACTTAGACTTTATGGCATCCTATCGAGCTGCACGACTTAATGCTGAGCATGGTATTGGTATTGATGTTAACAGCTTAGAGTGGACAAATTTGGCAACAAGGTTGTCTAAGTTGGCACTCACATT…		-0.00542232
47	0.0754157	TTCATTAAAGCCACCTGGAACATCAGGTAAGCGATGGCTATTTGATATCGAGTTACAAGACTCGGGATGTTATCTCTTGCGTGGAATGCGTCCCGAACTTGAGATTCAATTATCAACGACACAGTTAATGAGGAAAAAGGGAATAAAACCTCACACTATATTCACGGATTGTTTGAAAGATACTTGTTTGCCTGTTGAAAAATGTAGAATACCTGGTAAGACTAGAATATTTAGTATAAGTCCGGTACAGTTTACCATGCCGTTTCGACAGTATTACTTAGACTTTATGGCATCCTATCGAGCTGCACGACTTAATGCTGAGCATGGTATTGGTATTGATGTTAACAGCTTAGAGTGGACAAATTTGGCAACAAGGTTGTCTAAGTTGGCACTCACATT…		-0.00542232
48	0.059021	TTCATTAAAGCCACCTGGAACATCAGGTAAGCGATGGCTGTTTGCTATCGAGTTACAAGACTCGGGATGTTATCTCTTGCGTGGAATGCGTCCCGAACTTGAGATTCAATTATCAACGACACAGTTAATGAGGAAAAAGGGAATAAAACCTCACACTATATTCACGGATTGTTTGAAAGATACTTGTTTGCCTGTTGAAAAATGTAGAATACCTGGTAAGACTAGAATATTTAGTATAAGTCCGGTACAGTTTACCATACCGTTTCGACAGTATTACTTAGACTTTATGGCATCATAGCGAGCTGCACGACTTAATGCTGAGCATGGTATTGGTATTGATGTTAACAGCTTAGAGTGGACAAATTTGGCAACAAGGTTGTCTAAGTTGGCACTCACATT…		-0.00438823
49	0.0580284	TTCATTAAAGCCACCTGGAACATCAGGTAAGCGATGGCTATTTGATATCGAGTTACAAGACTCGGGATGTTATCTCTTGCGTGGAATGCGTCCCGAACTTGAGATTCAATTATCAACGACACAGTTAATGAGGAAAAAGGGAATAAAACCTCACACTATATTCACGGATTGTTTGAAAGATACTTGTTTGCCTGTTGAAAAATGTAGAATACCTGGTAAGACTAGAATATTTAGTATAAGTCCGGTACAGTTTACCATACCGTTTCGACAGTATTACTTAGACTTTATGGCATCCTATCGAGCTGCACGACTCAATGCTGAGCATGGTATTGGTATTGATGTTAACAGCTTAGAGTGGACAAATTTGGCAACAAGGTTGTCTAAGTTGGCACTCACATT…		-0.00432427
50	0.0459052	TTCATTAAAGCCACCTGGAACATCAGGTAAGCGATGGCTATTTGATATCGAGTGACCCGACTCGGGATGTTATCTCTTGCGTGGAATGCGTCCCGAACTTGAGATTCAATTATCAACGACACAGTTAATGAGGAAAAAGGGAATAAAACCTCACACTATATTCACGGATTGTTTGAAAGATACTTGTTTGCCTGTTGAAAAATGTAGAATACCTGGTAAGACTAGAATATTTAGTATAAGTCCGGTACAGTTTACCATACCGTTTCGACAGTATTACTTAGACTTTATGGCATCCTATCGAGCTGCACGACTTAATGCTGAGCATGGTATTGGTATTGATGTTAACAGCTTAGAGTGGACAAATTTGGCAACAAGGTTGTCTAAGTTGGCACTCACATT…		-0.00352843
51	0.0295105	TTCATTAAAGCCACCTGGAACATCAGGTAAGCGATTGCTATTTGATATCGAGTTACAAGACTCGGGATGTTATCTCTTGCGTGGAATGCGTCCCGAACTTGAGATTCAATTATCAACGACACAGTTAATGAGGAAAAAGGGAATAAAACCTCACACTATATTCACGGATTGTTTGAAAGATACTTGTTTGCCTGTTGAAAAATGTAGAATACCTGGTAAGACTAGAATATTTAGTATAAGTCCGGTACAGTTTACCATACCGTTTCGACAGTATTACTTAGACTTTATGGCATCCTATCGAGCTGCACGACTTAATGCTGAGCATGGTATTGGTATTGATGTTAACAGCTTAGAGTGGACAAATTTGGCAACAAGGTTGTCTAAGTTGGCACTCACATT…		-0.00239867
52	0.0290142	TTCATTAAAGCCACCTGGAACATCAGGTAAGCGATGGCTATTTGATATCGAGTTACAAGACTCGGGATGTTATCTCTTGCGTGGAATGCGTCCCGAACTTGAGATTCAATTATCAACGACACAGTTAATGAGGAAAAAGGGAATAAAACCTCACACTATATTCACGGATTGTTTGAAAGCTACTTGTTTGCCTGTTGAAAAATGTAGAATACCTGGTAAGACTAGAATATTTAGTATAAGTCCGGTACAGTTTACCATACCGTTTCGACAGTATTACTTAGACTTTATGGCATCCTATCGAGCTGCACGACTTAATGCTGAGCATGGTATTGGTATTGATGTTAACAGCTTAGAGTGGACAAATTTGGCAACAAGGTTGTCTAAGTTGGCACTCACATT…		-0.00236325
53	0.0262315	TTCATTAAAGCCACCTGGCACATCAGGGACGCGATGGCTATTTGATATCGAGTTACAAGACTCGGGATGTTATCTCTTGCGTGGAATGCGTCCCGAACTTGAGATTCAATTATCAACGACACAGTTAATGAGGAAAAAGGGAATAAAACCTCACACTATATTCACGGATTGTTTGAAAGATACTTGTTTGCCTGTTGAAAAATGTAGAATACCTGGTAAGACTAGAATATTTAGTATAAGTCCGGTACAGTTTACCATACCGTTTCGACAGTATTACTTAGACTTTATGGCATCCTATCGAGCTGCACGACTTAATGCTGAGCATGGTATTGGTATTGATGTTAACAGCTTAGAGTGGACAAATTTGGCAACAAGGTTGTCTAAGTTGGCACTCACATT…		-0.00216304
54	0.0229526	TTCATTACAGCCACCTGGAACATCAGGTAAGCGATGGCTATGTGATATCGAGTTACACGACTCGGGATGTTATCTCTTGCGTGGAATGCGTCCCGAACTTGAGATTCAATTATCAACGACACAGTTAATGAGGAAAAAGGGAATAAAACCTCACACTATATTCACGGATTGTTTGAAAGATACTTGTTTGCCTGTTGAAAAATGTAGAATACCTGGTAAGACTAGAATATTTAGTATAAGTCCGGTACAGTTTACCATACCGTTTCGACAGTATTACTTAGACTTTATGGCAGCCTATCGAGCTGCACGACTTAATGCTGAGCATGGTATTGGTATTGATGTTAACAGCTTAGAGTGGACAAATTTGGCAACAAGGTTGTCTAAGTTGGCACTCACATT…		-0.00192331
55	0.0196737	TTCATTAAAGCCACCTGGAACATCAGGTAAGCGATGGCTATTTGATATCGAGTTACAAGCTCGGGATGTTATCTCTTGCGTGGAATGCGTCCCGAACTTGAGATTCAATTATCAACGACACAGTTAATGAGGAAAAAGGGAATAAAACCTCACACTATATTCACGGATTGTTTGAAAGATACTTGTTTGCCTGTTGAAAAATGTAGAATACCTGGTAAGACTAGAATATTTAGTATAAGTCCGGTACAGTTTACCATACCGTTTCGACAGTATTACTTAGACTTTATGGCATCCTATCGAGCTGCACGACTTAATGCTGAGCATGGTATTGGTATTGATGTTAACAGCTTAGAGTGGACAAATTTGGCAACAAGGTTGTCTAAGTTGGCACTCAAATTG…		-0.00167888
56	0.0145071	TTCATTACAGCCACCTGGAACATCAGGTAAGCGATGGCTATTTGATATCGAGTTACACGACTCGGGATGTTATCTCTTGCGTGGAATGCGTCCCGAACTTGAGATTCAATTATCAACGACACAGTTAATGAGGAAAAAGGGAATAAAACCTCACACTATATTCACGGATTGTTTGAAAGATACTTGTTTGCCTGTTGAAAAATGTAGAATACCTGGTAAGACTAGAATATTTAGTATAAGTCCGGTACAGTTTACCATACCGTTTCGACAGTATTACTTAGACTTTATGGCATCCTAGCGAGCTGCACGACTTAATGATGAGCATGGTATTGGTATTGATGTTAACAGCTTAGAGTGGACAAATTTGGCAACAAGGTTGTCTAAGGTTGGCACTCACAT…		-0.00128218
57	0.0131158	TTCATTAAAGCCACCTGGAACATCAGGTAAGCGATGGCTATTTGATATCGAGTTACAAGACTCGGGATGTTATCTCTTGCGTGGAATGCGTCCCGAACTTGAGATTCAATTATCAACGACACAGTTAATGAGGAAAAAGGGAATAAAACCTCACACTATATTCACGGATTGTTTGAAAGATACTTGTTTGCCTGTTGAAAAATGTAGAATACCTGGTAAGACTAGAATATTTAGTATAATTCCTGTACAGTTTACCATACCGTTTCGACAGTATTACTTAGACTTTATGGCATCCTATCGAGCTGCACGACTTAATGCTGAGCATGGTATTGGTATTGATGTTAACAGCTTAGAGTGGACAAATTTGGCAACAAGGTTGTCTAAGTTGGCACTCACATT…		-0.00117243
58	0.00983683	TTCATTAAAGCCACCTGGAACATCAGGTAAGCGATGGCTATTTGATATCGAGTGACAAGACTCGGGATGTTATCTCTTGCGTGGAATGCGTCCCGAACTTGAGATTCAATTATCAACGACACAGTTAATGAGGAAAAAGGGAATAAAACCTCACACTATATTCACGGATTGTTTGAAAGATACTTGTTTGCCTGTTGAAAAATGTAGAATACCTGGTAAGACTAGAATATTTAGTATAAGTCCGGTACAGTTTACCATACCGTTTCGACAGTATTACTTAGACTTTATGGCATCCTATCGAGCTGCACGACTTAATGCTGAGCATGGTATTGGTATTGATGTTAACAGCTTAGAGTGGACAAATTTGGCAACAAGGTTGTCTAAGTTGGCACTCACATT…		-0.000907624
59	0.00983683	TTCATTAAAGCCACCTGGAACATCAGGTAAGCGATGGCTGTTTGATATCGAGTTACAAGACTCGGGATGTTATCTCTTGCGTGGAATGCGTCCCGAACTTGAGATTCAATTATCAACGACACAGTTAATGAGGAAAAAGGGAATAAAACCTCACACTATATTCACGGATTGTTTGAAAGATACTTGTTTGCCTGTTGAAAAATGTAGAATACCTGGTAAGACTAGAATATTTAGTATAAGTCCGGTACAGTTTACCATACCGTTTCGACAGTATTACTTAGACGTTATGGCATCCTATCGAGCTGCACGACTTAATGCTGAGCATGGTATTGGTATTGATGTTAACAGCTTAGAGTGGACAAATTTGGCAACAAGGTTGTCTAAGTTGGCACTCACATT…		-0.000907624
60	0.00725355	TTCATTAAAGCCACCTGGAACATCAGGTAAGCGATGGCTATTTGATATCGAGTTACAAGACTCGGGATGTTATCTCTTGCGTGGAATGCGTCCCGAACTTGAGATTCAATTATCAACGACACAGTTAATGAGGAAAAAGGGAATAAAACCTCACACTATATTCACGGATTGTTTTAAAGATACTTGTTTTCCTGTTGAAAAATGTAGAATACCTGGTAAGACTAGAATATTTAGTATAAGTCCGGTACAGTTTACCATACCGTTTCGACAGTATTACTTAGACTTTATGGCATCCTATCGAGCTGCACGACTTAATGCTGAGCATGGTATTGGTATTGATGTTAACAGCTTAGAGTGGACAAATTTGGCAACAAGGTTGTCTAAGTTGGCACTCACATT…		-0.000691368
61	0.00725355	TTCATTAAAGCCACCTGGAACATCAGGTAAGCGATGGCTATTTGATATCGAGTTACAAGACTCGGGATGTTATCTCTTGCGTGGAATGCGTCCCGAACTTGAGATTCAATTATCAACGACACAGTTAATGAGGAAAAAGGGAATAAAACCTCACACTATATTCACGGATTGTTTGAAAGATACTTGTTTGCCTGTTGAAAAATGTAGAATACCTGGTAAGACTAGAATATTTAGTATAAGTCCGGTACAGTTTACCATACCGTTTCGACAGTATTACTTAGACTTTATGGCATCCTATCGAGCTGCACGACGTAATGCTGAGCATGGTATTGGTATTGATGTGAACAGCTTAGAGTGGACAAATTTGGCAACAAGGTTGTCTAAGTTGGCACTCACATT…		-0.000691368
62	0.00725355	TTCATTACAGCCACCTGGAACATCAGGTAAGCGATGGCTATTTGATATCGAGTGACACGACTCGGGATGTTATCTCTTGCGTGGAATGCGTCCCGAACTTGAGATTCAATTATCAACGACACAGTTAATGAGGAAAAAGGGAATAAAACCTCACACTATATTCACGGATTGTTTGAAAGATACTTGTTTGCCTGTTGAAAAATGTAGAATACCTGGTAAGACTAGAATATTTAGTATAAGTCCGGTACAGTTTACCATACCGTTTCGACAGTATTACTTAGACTTTATGGCATCCTAGCGAGCTGCACGACTTAATGATGAGCATGGTATTGGTATTGATTTTAACAGCTTAGAGTGGACAAATTTGGCAACAAGGTTGTCTAAGGTTGGCACTCACAT…		-0.000691368
63	0.00725355	TTCATTAAAGCCACCTGGAACATCAGGTAAGCGATGGCTATTTGATATCGAGTTACAAGACTCGGGATGTTATCTCTTGCGTGGAATGCGTCCCGAACTTGAGATTCAATTATCAACGACACAGTTAATGAGGAAAAAGGGAATAAAACCTCACACTATATTCACGGATTGTTTGAAAGATACTTGTTTGCCTGTTGAAAAATGTAGAATACCTGGTAAGACTAGAATATTTAGTATAAGTCCGGTACAGTTTACCATACCGTTTCGACAGTATTACTTAGACGTTATGGCATCCTATCGAGATGCACGACTTAATGCTGAGCATGGTATTGGTATTGATGTTAACAGCTTAGAGTGGACAAATTTGGCAACAAGGTTGTCTAAGTTGGCACTCACATT…		-0.000691368
64	0.00655789	TTCATTAAAGCCACCTGGAACATCAGGTAAGCGATGGCTATTTGATATCGAGTTACAAGACTCGGGATGTTATCTCTTGCGTGGAATGCGTCCCGAACTTGAGATTCAATTATCAACGACACAGTTAATGAGGAAAAAGGGAATAAAACCTCACACTATATTCACGGATTGTTTGAAAGATACTTGTTTGCCTGTTGAAAAATGTATAATACCTGGTAAGACTAGAATATTTAGTATAAGTCCGGTACAGTTTACCATACCGTTTCGACAGTATTACTTAGACTTTATGGCTTCCTATCGAGCTGCACGACTTAATGCTGAGCATGGTATTGGTATTGATGTTAACAGCTTAGAGTGGACAAATTTGGCAACAAGGTTGTCTAAGTTGGCACTCACATT…		-0.000631673
65	0.00655789	TTCATTAAAGCCACCTGGAACATCAGGTAAGCGATGGTTATTTGATATCGAGTTACAAGACTCGGGATGTTATCTCTTGCGTGGAATGCGTCCCGAACTTGAGATTCAATTATCAACGACACAGTTAATGAGGAAAAAGGGAATAAAACCTCACACTATATTCACGGATTGTTTGAAAGATACTTGTTTGCCTGTTGAAAAATGTAGAATACCTGGTAAGACTAGAATATTTAGTATAAGTCCGGTACAGTTTACCATACCGTTTCGACAGTATTACTTAGACTTTATGGCATCCTATCGAGCTGCACGACTTAATGCTGAGCATGGTATTGGTATTGATGTTAACAGCTTAGAGTGGACAAATTTGGCAACAAGGTTGTCTAAGTTGGCACTCACATT…		-0.000631673
66	0.00655789	TTCATTAAAGCCACCTGGAACATCAGGTAAGCGATGGCTATTTGATATCGAGTTACAAGACTCGGGATGTTATCTCTTGCGTGGAATGCGTCCCGAACTTGAGATTCAATTATCAACGACACAGTTAATGAGGAAAAAGGGAATAAAACCTCACACTATATTCACGGTTTGTTTGAAAGATACTTGTTTGCCTGTTGAAAAATGTAGAATACCTTGTAAGACTAGAATATTTAGTATAAGTCCGGTACAGTTTACCATACCGTTTCGACAGTATTACTTAGACTTTATGGCATCCTATCGAGCTGCACGACTTAATGCTGAGCATGGTATTGGTATTGATGTTAACAGCTTAGAGTGGACAAATTTGGCAACAAGGTTGTCTAAGTTGGCACTCACATT…		-0.000631673
67	0.00655789	TTCATTAAAGCCACCTGGAACATCAGGTAAGCGATGGCTATTTGATATCGAGTTACAAGACTCGGGATGTTATCTCTTGCGTGGAATGCGTCCCGAACTTGAGATTCAATTATCAACGACACAGTTAATGAGGAAAAAGGGAATAAAACCTCACACTATATTCACGGATTGTTTGAAAGATACTTGTTTGACTGTTGAAAAATGTAGAATACCTGGTAAGACTAGAATATTTAGTATAAGTCCGGTACAGTTTACCATACCGTTTCGACAGTATTACTTAGACTTTATGGCATCCTATCGAGCCGCACGACTTAATGCTGAGCATGGTATTGGTATTGATGTTAACAGCTTAGAGTGGACAAATTTGGCAACAAGGTTGTCTAAGTTGGCACTCACATT…		-0.000631673
68	0.00655789	TTCATTACAGCCACCTGGAACATCAGGTAAGCGATGGCTATTTGATATCGAGTTACAAGACTCGGGATGTTATCTCTTGCGTGGAATGCGTCCCGAACTTGAGATTCAATTATCAACGACACAGTTAATGAGGAAAAAGGGAATAAAACCTCACACTATATTCACGGATTGTTTGAAAGATACTTGTTTGCATGTTGAAAAATGTAGAATACCTGGTAAGACTAGAATATTTAGTATAAGTCCGGTACAGTTTACCATACCGTTTCGACAGTATTACTTAGACTTTATGGCATCCTATCGAGCTGCACGACTTAATGCTGAGCATGGTATTGGTATTGATGTTAACAGCTTAGAGTGGACAAATTTGGCAACAAGGTTGTCTAAGTTGGCACTCACATT…		-0.000631673
69	0.00655789	TTCATTAAAGCCACCTGGAACATCAGGTAAGCGATGGCTATTTGATATCGAGTTACAAGACTCGGGATGTTATCTCTTGCGTGGAATGCGTCCCGAACTTGAGATTCAATTATCAACGACACAGTTAATGAGGAAAAAGGGAATAAAACCTCACACTATATTCACGGATTGTTTGAAAGATACTTGTTTGCTTGTTGAAAAATGTAGAATACCTGGTAAGACTAGAATATTTAGTATAAGTCCGGTACAGTTTACCATACCGTTTCGACAGTATTACTTAGACTTTATGGCATCCTATCGAGCTGCACGACTTAAGGCTGAGCATGGTATTGGTATTGATGTTAACAGCTTAGAGTGGACAAATTTGGCAACAAGGTTGTCTAAGTTGGCACTCACATT…		-0.000631673
70	0.00655789	TTCATTACAGCCACCTGGAACATCAGGTAAGCGATGGCTATTTGATATCGAGTTACAAGACTCGGGATGTTATCTCTTGCGTGGAATGCGTCCCGAACTTGAGATTCAATTATCAACGACACAGTTAATGAGGAAAAAGGGAATAAAACCTCACACTATATTCACGGATTGTTTGAAAGATACTTGTTTGCCTGTTGAAAAATGTAGAATACCTGGTAAGACTAGAATATTTAGTATAAGTCCGGTACAGTTTACCATACCGTTTCTACAGTATTACTTAGACTTTATGGCATCCTATCGAGCTGCACGACTTAATGCTGAGCATGGTATTGGTATTGATGTTAACAGCTTAGAGTGGACAAATTTGGCAACAAGGTTGTCTAAGTTGGCACTCACATT…		-0.000631673
71	0.00655789	TTCATTAAAGCCACCTGGAACATCAGGTAAGCGATGGCTATTTGATATCGAGTTACAAGACTCGGGATGTTATCTCTTGCGTGGAATGCGTCCCGAACTTGAGATTCACTTATCAACGACACAGTTAATGAGGAAAAAGGGAATAAAACCTCACACTATATTCACGGATTGTTTGAAAGATACTTGTTTGCCTGTTGAAAAATGTAGAATACCTGGTAAGACTAGAATATTTAGTATAAGTCCGTTACAGTTTACCATACCGTTTCGACAGTATTACTTAGACTTTATGGCATCCTATCGAGCTGCACGACTTAATGCTGAGCATGGTATTGGTATTGATGTTAACAGCTTAGAGTGGACAAATTTGGCAACAAGGTTGTCTAAGTTGGCACTCACATT…		-0.000631673
72	0.00655789	TTCATTAAAGCCACCTGGAACATCAGGTAAGCGATGGCTATTTGATATCGAGTTACAAGACTCGGGATGTTATCTCTTGCGTGGAATGCGTCCCGAACTTGAGATTCAATTATCAACGACACAGTTAATGAGGAAAAAGGGAATAAAACCTCACACTATATTCACGGATTGTTTGAAAGATACTTGTTTGCCTGTTGAAAAATGTAGAATACCTGGTAAGACTAGAATATTTAGTATAAGTCCGGTACAGTTTACCATACCGTTTCGACAGTATTACTTAGACTGTATGGCATCCTATCGGGCTGCACGACTTAATGCTGAGCATGGTATTGGTATTGATGTTAACAGCTTAGAGTGGACAAATTTGGCAACAAGGTTGTCTAAGTTGGCACTCACATT…		-0.000631673
73	0.00511998	TTCATTACAGCCACCTGGAACATCAGGTAAGCGATGGCTATTTGATATCGAGTTACAAGACTCGGGATGTTATCTCTTGCGTGGAATGCGTCCCGAACTTGAGATTCAATTATCAACGACACAGTTAATGAGGAAAAAGGGAATAAAACCTCACACTATATTCACGGATTGTTTGAAAGATACTTGTTTGCCTGTTGAAAAATGTAGAATACCTGGTAAGACTAGAATATTTAGTATAAGTCCGGTACAGTTTACCATACCGTTTCGACAGTATTACTTAGACTTTATGGCATCCTATCGAGCTGCACGACTTAATGCTGGGCATGGTATTGGTATTGATGTTAACAGCTTAGAGTGGACAAATTTGGCAACAAGGTTGTCTAAGTTGGCACTCACATT…		-0.000505842

## Sheet: LV13
n	%	seq		ni/N*ln(ni(N)	SDI
0	30.5839	TTCATTAAAGCCACCTGGAACATCAGGTAAGCGATGGCTATTTGATATCGAGTTACAAGACTCGGGATGTTATCTCTTGCGTGGAATGCGTCCCGAACTTGAGATTCAATTATCAACGACACAGTTAATGAGGAAAAAGGGAATAAAACCTCACACTATATTCACGGATTGTTTGAAAGATACTTGTTTGCCTGTTGAAAAATGTAGAATACCTGGTAAGACTAGAATATTTAGTATAAGTCCGGTACAGTTTACCATACCGTTTCGACAGTATTACTTAGACTTTATGGCATCCTATCGAGCTGCACGACTTAATGCTGAGCATGGTATTGGTATTGATGTTAACAGCTTAGAGTGGACAAATTTGGCAACAAGGTTGTCTAAGTATGGCACTCACAT…		-0.362326	3.21801
1	11.4404	TTCATTAAAGCCACCTGGAACATCAGGTAAGCGATGGTTATTTGATATCGAGTTACAAGACTCGGGATGTTATCTCTTGCGTGGAATGCGTCCCGAACTTGAGATTCAATTATCAACGACACAGTTAATGAGGAAAAAGGGAATAAAACCTCACACTATATTCACGGATTGTTTGAAAGATACTTGTTTGCCTGTTGAAAAATGTAGAATACCTGGTAAGACTAGAATATTTAGTATAAGTCCGGTACAGTTTACCATACCGTTTCGACAGTATTACTTAGACTTTATGGCATCCTATCGAGCTGCACGACTTAATGCTGAGCATGGTATTGGTATTGATGTTAACAGCTTAGAGTGGACAAATTTGGCAACAAGGTTGTCTAAGTATGGCACTCACAT…		-0.248031
2	9.13124	TTCATTAAAGCCACCTGGAACATCAGGTAAGCGATGGTTGTTTGACATTGAGCTACAAGACTCGGGATGTTATTTCCTGCGTGGAATGCGTCCCGAACTTGAGATTCAACTATCAACGACACAGTTAATGAGGAAAAAGGGAATAAAACCTCACACTATATTCACGGATTGTTTGAAAGATACTTGTTTGCCCGTTGAAAAATGTAGAATACCTGGTAAAACTAGAATATTTAGTATAAGTCCGGTACAGTTTACTATACCGTTTAGACAGTATTATTTAGATTTTATGGCATCCTATCGAGCTGCACGCCTTAATGCTGAGCATGGTATTGGTATTGATGTTAACAGCTTAGAATGGACAAATTTGGCAACGAGTTTGTCAAAGTATGGCACTCATAT…		-0.218553
3	7.55156	TTCATTAAAGCCACCTGGAACATCAGGTAAGCGATGGTTGTTTGATATTGAGCTACAAGACTCGGGATGTTATCTCTTGCGTGGAATGCGTCCCGAGCTTGAGATTCAATTATCAACGACACAGTTAATGAGGAAAAAGGGAATAAAACCTCACACTATATTCACGGATTGTTTGAAAGATACTTGTTTGCCTGTTGAAAAATGTAGAATACCTGGTAAGACTAGAATATTTAGTATAAGTCCGGTACAGTTTACCATACCGTTCCGACAGTATTACTTAGACTTTATGGCATCCTATCGAGCTGCACGACTTAATGCTGAGCATGGTATTGGTATTGATGTTAACAGCTTAGAGTGGACAAATTTGGCAACAAGGTTGTCTAAGTATGGCACTCATAT…		-0.195088
4	6.52181	TTCATTAAAGCCACCTGGAACATCAGGTAAGCGATGGCTATTTGATATCGAGTTACAAGACTCGGGATGTTATCTCTTGCGTGGAATGCGTCCCGAACTTGAGATTCAATTATCAACGACACAGTTAATGAGGAAAAAGGGAATAAAACCTCACACTATATTCACGGATTGTTTGAAAGATACTTGTTTGCCTGTTGAAAAATGTAGAACACCTGGTAAGACTAGAATATTTAGTATAAGTCCGGTACAGTTTACCATACCGTTTCGACAGTATTACTTAGACTTTATGGCATCCTATCGAGCTGCACGACTTAATGCTGAGCATGGTATTGGTATTGATGTTAACAGCTTAGAGTGGACAAATTTGGCAACAAGGTTGTCTAAGTATGGCACTCACAT…		-0.178047
5	3.37421	TTCATTAAAGCCACCTGGAACATCAGGTAAGCGATGGCTATTTGATATCGAGTTACAAGACTCGGGATGTTATCTCTTGCGTGGAATGCGTCCCGAACTTGAGATTCAATTATCAACGACACAGTTAATGAGGAAAAAGGGAATAAAACCTCACACTATATTCACGGATTGTTTGAAAGATACTTGTTTGCCTGTTGAAAAATGTAGAATACCTGGTAAGACTAGAATATTTAGTATAAGTCCGGTACAGTTTACCATACCGTTTCGACAGTATTACTTAGACTTTATGGCATCCTATCGAGCTGCACAACTTAATGCTGAGCATGGTATTGGTATTGATGTTAACAGCTTAGAGTGGACAAATTTGGCAACAAGGTTGTCTAAGTATGGCACTCACAT…		-0.114352
6	2.07094	TTCATTAAAGCCACCTGGAACATCAGGTAAGCGATGGTTGTTTGATATTGAGCTACAAGACTCGGGATGTTATCTCTTGCGTGGAATGCGTCCCGAACTTGAAATTCAATTATCAACAACACAGTTAATGAGGAAAAAGGGAATAAAACCTCACACTATATTCACGGATTGTTTGAAAGATACTTGTTTGCCTGTTGAAAAATGTAGAATACCTGGTAAGACTAGAATATTTAGTATAAGTCCGGTACAGTTTACCATACCGTTTCGACAGTATTACTTAGACTTTATGGCATCCTATCGAGCTGCACGACTTAATGCTGAGCATGGTATTGGTATTGATGTTAACAGCTTAGAGTGGACAAACTTGGCAACAAGGTTGTCTAAGTATGGCACTCACAT…		-0.0802937
7	1.87351	TTCATTAAAGCCACCTGGAACATCAGGTAAGCGATGGCTATTTGATATCGAGTTACAAGACTCGGGATGTTATCTCTTGCGTGGAATGCGTCCCGAACTTGAGATTCAATTATCAACGACACAGTTAATGAGGAAAAAGGGAATAAAACCTCACACTATATTCACGGATTGTTTGAAAGATACTTGTTTGCCTGTTGAAAAATGTAGAATACCTGGTAAGACTAGAATATTTAGTATAAGTCCGGTACAGTTTACCATACCGTTTCGACAGTATTACTTAGACTTTATGGCATCCTATCGAGCTGCACGACTTAATGCTGAGCATGGTATTGGTATTGATGTTAACAGCTTAGAGTGGACAAATTTGGCAACAAGGTTGTCTAAGTATGGCACTCACAT…		-0.074516
8	1.84956	TTCATTAAAGCCACCTGGAACATCAGGTAAGCGATGGTTATTTGATATCGAGTTACAAGACTCGGGATGTTATCTCTTGCGTGGAATGCGTCCCGAACTTGAGATTCAATTATCAACGACACAGTTAATGAGGAAAAAGGGAATAAAACCTCACACTATATTCACGGATTGTTTGAAAGATACTTGTTTGCCTGTTGAAAAATGTAGAATACCTGGTAAGACTAGAATATTTAGTATAAGTCCGGTACAGTTTACCATACCGTTTCGACAGTATTACTTAGACTTTATGGCATCCTATCGAGCTGCACGACTTAATGCTGAGCATGGTATTGGTATTGATGTTAACAGCTTAGAGTGGACAAATTTGGCAACAAGGTTGTCTAAGTATGGCACTCACAT…		-0.0738016
9	1.6696	TTCATTAAAGCCACCTGGAACATCAGGTAAGCGATGGTTATTTGATATCGAGTTACAAGACTCGGGATGTTATCTCTTGCGTGGAATGCGTCCCGAACTTGAGATTCAATTATCAACGACACAGTTAATGAGGAAAAAGGGAATAAAACCTCACACTATATTCACGGATTGTTTGAAAGATACTTGTTTGCCTGTTGAAAAATGTAGAATCCCTGGTAAGACTAGAATATTTAGTATAAGTCCGGTACAGTTTACCATACCGTTTCGACAGTATTACTTAGACTTTATGGCATCCTATCGAGCTGCACGACTTAATGCTGAGCATGGTATTGGTATTGATGTTAACAGCTTAGAGTGGACAAATTTGGCAACAAGGTTGTCTAAGTATGGCACTCACAT…		-0.0683297
10	1.49497	TTCATTAAAGCCACCTGGAACATCAGGTAAGCGATGGCTATTTGATATCGAGTTACAAGACTCGGGATGTTATCTCTTGCGTGGAATGCGTCCCGAACTTGAGATTCAATTATCAACGACACAGTTAATGAGGAAAAAGGGAATAAAACCTCACACTATATTCACGGATTGTTTGAAAGATACTTGTTTGCCTGTTGAAAAATGTAGAATACCTGGTAAGACTAGAATATTTAGTATAAGTCCGGTACAGTTTACCATACCGTTTCGACAGTATTACTTAGACTTTATGGCATCCTATCGAGCTGCACGACTTAATGCTGAGCATGGTATTGGTATTGACGTTAACAGCTTAGAGTGGACAAATTTGGCAACAAGGTTGTCTAAGTATGGCACTCACAT…		-0.0628345
11	1.02075	TTCATTAAAGCCACCTGGAACATCAGGTAAGCGATGGTTGTTTGATATTGAGCTACAAGACTCGGGATGTTATCTCTTGCGTGGAATGCGTCCCGAGCTTGAGATTCAATTATCAACGACACAGTTAATGAGGAAAAAGGGAATAAAACCTCACACTATATTCACGGATTGTTTGAAAGATACTTGTTTGCCTGTTGAAAAATGTAGAATACCTGGTAAGACTAGAATATTTAGTATAAGTCCGGTACAGTTTACCATACCGTTTCGACAGTATTACTTAGACTTTATGGCATCCTATCGAGCTGCACGACTTAATGCTGAGCATGGTATTGGTATTGATGTTAACAGCTTAGAGTGGACAAATTTGGCAACAAGGTTGTCTAAGTATGGCACTCACAT…		-0.0467975
12	0.548139	TTCATTAAAGCCACCTGGAACATCAGGTAAGCGATGGCTATTTGATATCGAGTTACAAGACTCGGGATGTTATCTCTTGCGTGGAATGCGTCCCGAACTTGAGATTCAATTATCAACGACACAGTTAATGAGGAAAAAGGGAATAAAACCTCACACTATATTCACGGATTGTTTGAAAGATACTTGTTTGCCTGTTGAAAAATGTAGAATACCTGGTAAGACTAGAATATTTAGTATAAGTCCGGTACAGTTTACCATACCGTTCCGACAGTATTACTTAGACTTTATGGCATCCTATCGAGCTGCACGACTTAATGCTGAGCATGGTATTGGTATTGATGTTAACAGCTTAGAGTGGACAAATTTGGCAACAAGGTTGTCTAAGTATGGCACTCATAT…		-0.0285383
13	0.537851	TTCATTAAAGCCACCTGGAACATCAGGTAAGCGATGGCTATTTGATATCGAGTTACAAGACTCGGGATGTTATCTCTTGCGTGGAATGCGTCCCGAACTTGAGATTCAATTATCAACGACACAGTTAATGAGGAAAAAGGGAATAAAACCTCACACTATATTCACGGATTGTTTGAAAGATACTTGTTTGCCTGTTGAAAAATGTAGAACACCTGGTAAGACTAGAATATTTAGTATAAGTCCGGTACAGTTTACCATACCGTTTCGACAGTATTACTTAGACTTTATGGCACCCTATCGAGCTGCACGACTTAATGCTGAGCATGGTATTGGTATTGATGTTAACAGCTTAGAGTGGACAAATTTGGCAACAAGGTTGTCTAAGTATGGCACTCACAT…		-0.0281045
14	0.419348	TTCATTACAGCCACCTGGAACATCAGGTAAGCGATGGCTATTTGATATCGAGTTACAAGACTCGGGATGTTATCTCTTGCGTGGAATGCGTCCCGAACTTGAGATTCAATTATCAACGACACAGTTAATGAGGAAAAAGGGAATAAAACCTCACACTATATTCACGGATTGTTTGAAAGATACTTGTTTGCCTGTTGAAAAATGTAGAATACCTGGTAAGACTAGAATATTTAGTATAAGTCCGGTACAGTTTACCATACCGTTTCGACAGTATTACTTAGACTTTATGGCATCCTATCGAGCTGCACGACTTAATGCTGAGCATGGTAGTGGTATTGATGTTAACAGCTTAGAGTGGACAAATTTGGCAACAAGGTTGTCTAAGTATGGCACTCACAT…		-0.0229561
15	0.382643	TTCATTAAAGCCACCTGGAACATCAGGTAAGCGATGGCTATTTGATATCGAGTTACAAGACTCGGGATGTTATCTCTTGCGTGGAATGCGTCCCGAACTTGAGATTCAATTATCAACGACACAGTTAATGAGGAAAAAGGGAATAAAACCTCACACTATATTCACGGATTGTTTGAAAGATACTTGTTTGCCCGTTGAAAAATGTAGAATACCTGGTAAAACTAGAATATTTAGTATAAGTCCGGTACAGTTTACTATACCGTTTAGACAGTATTATTTAGATTTTATGGCATCCTATCGAGCTGCACGCCTTAATGCTGAGCATGGTATTGGTATTGATGTTAACAGCTTAGAATGGACAAATTTGGCAACGAGTTTGTCAAAGTATGGCACTCATAT…		-0.0212972
16	0.33442	TTCATTAAAGCCACCTGGAACATCAGGTAAGCGATGGTTGTTTGACATTGAGCTACAAGACTCGGGATGTTATTTCCTGCGTGGAATGCGTCCCGAACTTGAGATTCAACTATCAACGACACAGTTAATGAGGAAAAAGGGAATAAAACCTCACACTATATTCACGGATTGTTTGAAAGATACTTGTTTGCCCGTTGAAAAATGTAGAATACCTGGTAAAACTAGAATATTTAGTATAAGTCCGGTACAGTTTACCATACCGTTTCGACAGTATTACTTAGACTTTATGGCATCCTATCGAGCTGCACGACTTAATGCTGAGCATGGTATTGGTATTGATGTTAACAGCTTAGAGTGGACAAATTTGGCAACAAGGTTGTCTAAGTATGGCACTCACAT…		-0.0190637
17	0.32755	TTCATTAAAGCCACCTGGAACATCAGGTAAGCGATGGTTGTTTGACATTGAGCTACAAGACTCGGGATGTTATTTCCTGCGTGGAATGCGTCCCGAACTTGAGATTCAACTATCAACGACACAGTTAATGAGGAAAAAGGGAATAAAACCTCACACTATATTCACGGATTGTTTGAAAGATACTTGTTTGCCCGTTGAAAAATGTAGAATACCTGGTAAAACTAGAATATTTAGTATAAGTCCGGTACAGTTTACTATACCGTTTAGACAGTATTATTTAGATTTTATGGCATCCTATCGAGCTGCACGACTTAATGCTGAGCATGGTATTGGTATTGATGTTAACAGCTTAGAGTGGACAAATTTGGCAACAAGGTTGTCTAAGTATGGCACTCACAT…		-0.0187401
18	0.301682	TTCATTAAAGCCACCTGGAACATCAGGTAAGCGATGGCTATTTGATATCGAGTTACAAGACTCGGGATGTTATCTCTTGCGTGGAATGCGTCCCGAACTTGAGATTCAATTATCAACGACACAGTTAATGAGGAAAAAGGGAATAAAACCTCACACTATATTCACGGATTGTTTGAAAGATACTTGTTTGCCTGTTGAAAAATGTAGAATACCTGGTAAGACTAGAATATTTAGTATAAGTCCGGTACAGTTTACTATACCGTTTAGACAGTATTATTTAGATTTTATGGCATCCTATCGAGCTGCACGCCTTAATGCTGAGCATGGTATTGGTATTGATGTTAACAGCTTAGAATGGACAAATTTGGCAACGAGTTTGTCAAAGTATGGCACTCATAT…		-0.0175083
19	0.29737	TTCATTAAAGCCACCTGGAACATCAGGTAAGCGATGGCTATTTGATATCGAGTTACAAGACTCGGGATGTTATCTCTTGCGTGGAATGCGTCCCGAACTTGAGATTCAATTATCAACGACACAGTTAATGAGGAAAAAGGGAATAAAACCTCACACTATATTCACGGATTGTTTGAAAGATACTTGTTTGCCTGTTGAAAAATGTAGAATACCTGGTAAGACTAGAATATTTAGTATAAGTCCGGTACAGTTTACCATACCGTTTCGACAGTATTACTTAGACTTTATGGCATCCTATCGAGCTGCACGACTTAATGCTGAGCATGGTATTGGTATTGATGTTAACAGCTTAGAGTGGACAAATTTGGCAACAAGGTTGTCTAAGTATGGCACTCACAT…		-0.0173008
20	0.296117	TTCATTAAAGCCACCTGGAACATCAGGTAAGCGATGGTTGTTTGACATTGAGCTACAAGACTCGGGATGTTATTTCCTGCGTGGAATGCGTCCCGAACTTGAGATTCAACTATCAACGACACAGTTAATGAGGAAAAAGGGAATAAAACCTCACACTATATTCACGGATTGTTTGAAAGATACTTGTTTGCCCGTTGAAAAATGTAGAATACCTGGTAAAACTAGAATATTTAGTATAAGTCCGGTACAGTTTACTATACCGTTTAGACAGTATTATTTAGATTTTATGGCATCCTATCGAGCTGCACGCCTTAATGCTGAGCATGGTATTGGTATTGATGTTAACAGCTTAGAGTGGACAAATTTGGCAACGAGTTTGTCAAAGTATGGCACTCATAT…		-0.0172405
21	0.291116	TTCATTAAAGCCACCTGGAACATCAGGTAAGCGATGGTTGTTTGACATTGAGCTACAAGACTCGGGATGTTATTTCCTGCGTGGAATGCGTCCCGAACTTGAGATTCAACTATCAACGACACAGTTAATGAGGAAAAAGGGAATAAAACCTCACACTATATTCACGGATTGTTTGAAAGATACTTGTTTGCCCGTTGAAAAATGTGGAATACCTGGTAAAACTAGAATATTTAGTATAAGTCCGGTACAGTTTACTATACCGTTTAGACAGTATTATTTAGATTTTATGGCATCCTATCGAGCTGCACGCCTTAATGCTGAGCATGGTATTGGTATTGATGTTAACAGCTTAGAATGGACAAATTTGGCAACGAGTTTGTCAAAGTATGGCACTCATAT…		-0.0169988
22	0.282352	TTCATTAAAGCCACCTGGAACATCAGGTAAGCGATGGCTATTTGATATCGAGTTACAAGACTCGGGATGTTATCTCTCGCGTGGAATGCGTCCCGAACTTGAGATTCAATTATCAACGACACAGTTAATGAGGAAAAAGGGAATAAAACCTCACACTATATTCACGGATTGTTTGAAAGATACTTGTTTGCCTGTTGAAAAATGTAGAATACCTGGTAAGACTAGAATATTTAGTATAAGTCCGGTACAGTTTACCATACCGTTTCGACAGTATTACTTAGACTTTATGGCATCCTATCGAGCTGCACGACTTAATGCTGAGCATGGTATTGGTATTGATGTTAACAGCTTAGAGTGGACAAATTTGGCAACAAGGTTGTCTAAGTATGGCACTCACAT…		-0.0165734
23	0.264697	TTCATTAAAGCCACCTGGAACATCAGGTAAGCGATGGCTATTTGATATCGAGTTACAAGACTCGGGATGTTATCTCTTGCGTGGAATGCGTCCCGAACTTGAGATTCAATTATCAACGACACAGTTAATGAGGAAAAAGGGAATAAAACCTCACACTATATTCACGGATTGTTTGAAAGATACTTGTTTGCCTGTTGAAAAATGTAGAATACCTGGTAAGACTAGAATATTTAGTATAAGTCCGGTACAGTTTACCATACCGTTTCGACAGTATTACTTAGACTTTATGGCATCCTATCGGGCTGCACGACTTAATGCTGAGCATGGTATTGGTATTGATGTTAACAGCTTAGAGTGGACAAATTTGGCAACAAGGTTGTCTAAGTATGGCACTCACAT…		-0.015708
24	0.235448	TTCATTACAGCCACCTGGAACATCAGGTAAGCGATGGCTATTTGATATCGAGTTACAAGACTCGGGATGTTATCTCTTGCGTGGAATGCGTCCCGAACTTGAGATTCAATTATCAACGACACAGTTAATGAGGAAAAAGGGAATAAAACCTCACACTATATTCACGGATTGTTTGAAAGATACTTGTTTGCCTGTTGAAAAATGTAGAATACCTGGTAAGACTAGAATATTTAGTATAAGTCCGGTACAGTTTACCATACCGTTTCGACAGTATTACTTAGACTTTATGGCATCCTATCGAGCTGCACGACTTAATGCTGAGCATGGTATTGGTATTGATGTTAACAGCTTAGAGTGGACAAATTTGGCAACAAGGTTGTCTAAGTATGGCACTCATAT…		-0.014248
25	0.224997	TTCATTAAAGCCACCTGGAACATCAGGTAAGCGATGGTTGTTTGACATTGAGCTACAAGACTCGGGATGTTATTTCCTGCGTGGAATGCGTCCCGAACTTGAGATTCAACTATCAACGACACAGTTAATGAGGAAAAAGGGAATAAAACCTCACACTATATTCACGGATTGTTTGAAAGATACTTGTTTGCCTGTTGAAAAATGTAGAATACCTGGTAAGACTAGAATATTTAGTATAAGTCCGGTACAGTTTACCATACCGTTTCGACAGTATTACTTAGACTTTATGGCATCCTATCGAGCTGCACGACTTAATGCTGAGCATGGTATTGGTATTGATGTTAACAGCTTAGAGTGGACAAATTTGGCAACAAGGTTGTCTAAGTATGGCACTCACAT…		-0.0137177
26	0.213669	TTCATTAAAGCCACCTGGAACATCAGGTAAGCGATGGTTGTTTGACATTGAGCTACAAGACTCGGGATGTTATTTCCTGCGTGGAATGCGTCCCGAACTTGAGATTCAACTATCAACGACACAGTTAATGAGGAAAAAGGGAATAAAACCTCACACTATATTCACGGATTGTTTGAAAGATACTTGTTTGCCCGTTGAAAAATGTAGAATACCTGGTAAAACTAGAATATTTAGTATAAGTCCGGTACAGTTTACTATACCGTTTAGACAGTATTATTTAGATTTTATGGCATCCTATCGAGCTGCACGCCTTAATGCTGAGCATGGTATTGGTATTGATGTTAACAGCTTAGAATGGACAAATTTGGCAACGAGTTTGTCAAAGTATGGCACTCAGAT…		-0.0131374
27	0.199468	TTCATTAAAGCCACCTGGAACATCAGGTAAGCGATGGCTATTTGATATCGAGTTACAAGACTCGGGATGTTATCTCTTGCGTGGAATGCGTCCCGAACTTGAGATTCAATTATCAACGACACAGTTAATGAGGAAAAAGGGAATAAAACCTCACACTATATTCACGGATTGTTTGAAAGATACTTGTTTGCCTGTTGAAAAATGTAGAATACCTGGTAAGACTAGAATATTTAGTATAAGTCCGGTACAGTTTACCATACCGTTTCGACAGTATTACTTAGATTTTATGGCATCCTATCGAGCTGCACGCCTTAATGCTGAGCATGGTATTGGTATTGATGTTAACAGCTTAGAATGGACAAATTTGGCAACGAGTTTGTCAAAGTATGGCACTCATAT…		-0.0124015
28	0.188382	TTCATTAAAGCCACCTGGAACATCAGGTAAGCGATGGTTGTTTGATATTGAGCTACAAGACTCGGGATGTTATCTCTTGCGTGGAATGCGTCCCGAACTTGAAATTCAATTATCAACAACACAGTTAATGAGGAAAAAGGGAATAAAACCTCACACTATATTCACGGATTGTTTGAAAGATACTTGTTTGCCTGTTGAAAAATGTAGAATACCTGGTAAGACTAGAATATTTAGTATAAGTCCGGTACAGTTTACCATACCGTTTCGACAGTATTACTTAGACTTTATGGCATCCTATCGAGCTGCACGACTTAATGCTGAGCATGGTATTGGTATTGATGTTAACAGCTTAGAGTGGACAAATTTGGCAACAAGGTTGTCTAAGTATGGCACTCACAT…		-0.0118199
29	0.185309	TTCATTCAAGCCACCTGGAACATCAGGTAAGCGATGGCTATTTGCTATCGAGTTACAAGACTCGGGATGTTATCTCTTGCGTGGAATGCGTCCCGAACTTGAGATTCAATTATCAACGACACAGTTAATGAGGAAAAAGGGAATAAAACCTCACACTATATTCACGGATTGTTTGAAAGATACTTGTTTGCCTGTTGAAAAATGTAGAATACCTGGTAAGACTAGAATATTTAGTATAAGTCCGGTACAGTTTACCATACCGTTTCGACAGTATTACTTAGACTTTATGGCATAATATCGAGCTGCACGACTTAAGGCTGAGCATGGTATTGGTATTGATGTTAACAGCTTAGAGTGGACAAATTTGGCAACAAGGTTGTCTAAGTATGGCACTCACAT…		-0.0116576
30	0.179642	TTCATTAAAGCCACCTGGAACATCAGGTAAGCGATGGCTATTTGATATCGAGTTACAAGACTCGGGATGTTATCTCTTGCGTGGAATGCGTCCCGAACTTGAGATTCAATTATCAACGACACAGTTAATGAGGAAAAAGGGAATAAAACCTCACACTATATTCACGGATTGTTTGAAAGATACTTGTTTGCCTGTTGAAAAATGTAGAATACCTGGTAAGACTAGAATATTTAGTATAAGTCCGGTACAGTTTACCATACCGTTTCGACAGTATTACTTAGACTTTATGGCATCCTATCGAGCTGCACGACTTAAGGCTGAGCATGGTATTGGTATTGATGTTAACAGCTTAGAGTGGACAAATTTGGCAACAAGGTTGTCTAAGTATGGCACTCACAT…		-0.0113569
31	0.171646	TTCATTAAAGCCACCTGGAACATCAGGTAAGCGATGGCTATTTGATATCGAGTTACAAGACTCGGGATGTTATCTCTTGCGTGGAATGCGTCCCGAACTTGAGATTCAATTATCAACGACACAGTTAATGAGGAAAAAGGGAATAAAACCTCACACTATATTCACGGATTGTTTGAAAGATACTTGTTTGCCTGTTGAAAAATGTAGAATACCTGGTAAGACTAGAATATTTAGTATAAGTCCGGTACAGTTTACCATACCGTTTCGACAGTATTACTTAGACTTTATGGCATACTATCGAGCTGCACGACTTAAGGCTGAGCATGGTATTGGTATTGATGTTAACAGCTTAGAGTGGACAAATTTGGCAACAAGGTTGTCTAAGTATGGCACTCACAT…		-0.0109296
32	0.170884	TTCATTCAAGCCACCTGGAACATCAGGTAAGCGATGGCTATTTGATATCGAGTTACAAGACTCGGGATGTTATCTCTTGCGTGGAATGCGTCCCGAACTTGAGATTCAATTATCAACGACACAGTTAATGAGGAAAAAGGGAATAAAACCTCACACTATATTCACGGATTGTTTGAAAGATACTTGTTTGCCTGTTGAAAAATGTAGAATACCTGGTAAGACTAGAATATTTAGTATAAGTCCGGTACAGTTTACCATACCGTTTCGACAGTATTACTTAGACTTTATGGCATCCTATCGAGCTGCACGACTTAATGCTGAGCATGGTATTGGTATTGATGTTAACAGCTTAGAGTGGACAAACTTGGCAACAAGGTTGTCTAAGTATGGCACTCACAT…		-0.0108886
33	0.167377	TTCATTAAAGCCACCTGGAACATCAGGTAAGCGATGGTTGTTTGACATTGAGCTACAAGACTCGGGATGTTATTTCCTGCGTGGAATGCGTCCCGAACTTGAGATTCAACTATCAACGACACAGTTAATGAGGAAAAAGGGAATAAAACCTCACACTATATTCACGGATTGTTTGAAAGATACTTGTTTGCCCGTTGAAAAATGTAGAATACCTGGTAAAACTAGAATATTTAGTATAAGTCCGGTACAGTTTACTATACCGTTTAGACAGTATTATTTAGATTTTATGGCATCCTATCGAGCTGCACGCCTTAATGCTGAGCATGGTAGTGGTATTGATGTTAACAGCTTAGAATGGACAAATTTGGCAACGAGTTTGTCAAAGTATGGCACTCATAT…		-0.0106998
34	0.159157	TTCATTAAAGCCACCTGGAACATCAGGTAAGCGATGGTTGTTTGATATTGAGCTACAAGACTCGGGATGTTATCTCTTGCGTGGAATGCGTCCCGAGCTTGAGATTCAATTATCAACGACACAGTTAATGAGGAAAAAGGGAATAAAACCTCACACTATATTCACGGATTGTTTGAAAGATACTTGTTTGCCTGTTGAAAAATGTAGAATACCTGGTAAGACTAGAATATTTAGTATAAGTCCGGTACAGTTTACCATACCGTTCCGACAGTATTACTTAGACTTTATGGCATCCTATCGAGCTGCACGACTTAATGCTGAGCATGGTATTGGTATTGATGTTAACAGCTTAGAGTGGACAAATTTGGCAACAAGGTTGTCTAAGTATGGCACTCAGAT…		-0.0102545
35	0.155365	TTCATTAAAGCCACCTGGAACATCAGGTAAGCGATGGCTATTTGATATCGAGTTACAAGACTCGGGATGTTATCTCTTGCGTGGAATGCGTCCCGAACTTGAGATTCAATTATCAACGACACAGTTAATGAGGAAAAAGGGAATAAAACCCCACACTATATTCACGGATTGTTTGAAAGATACTTGTTTGCCTGTTGAAAAATGTAGAATACCTGGTAAGACTAGAATATTTAGTATAAGTCCGGTACAGTTTACCATACCGTTTCGACAGTATTACTTAGACTTTATGGCATCCTATCGAGCTGCACGACTTAATGCTGAGCATGGTATTGGTATTGATGTTAACAGCTTAGAGTGGACAAATTTGGCAACAAGGTTGTCTAAGTATGGCACTCACAT…		-0.0100477
36	0.155286	TTCATTAAAGCCACCTGGAACATCAGGTAAGCGATGGTTGTTTGACATTGAGTTACAAGACTCGGGATGTTATTTCCTGCGTGGAATGCGTCCCGAACTTGAGATTCAACTATCAACGACACAGTTAATGAGGAAAAAGGGAATAAAACCTCACACTATATTCACGGATTGTTTGAAAGATACTTGTTTGCCCGTTGAAAAATGTAGAATACCTGGTAAAACTAGAATATTTAGTATAAGTCCGGTACAGTTTACTATACCGTTTAGACAGTATTATTTAGATTTTATGGCATCCTATCGAGCTGCACGCCTTAATGCTGAGCATGGTATTGGTATTGATGTTAACAGCTTAGAATGGACAAATTTGGCAACGAGTTTGTCAAAGTATGGCACTCATAT…		-0.0100434
37	0.152964	TTCATTAAAGCCACCTGGAACATCAGGTAAGCGATGGTTATTTGATATCGAGTTACAAGACTCGGGATGTTATCTCTTGCGTGGAATGCGTCCCGAACTTGAGATTCAATTATCAACGACACAGTTAATGAGGAAAAAGGGAATAAAACCTCACACTATATTCACGGATTGTTTGAAAGATACTTGTTTGCCTGTTGAAAAATGTAGAATACCTGGTAAGACTAGAATATTTAGTATAAGTCCGGTACAGTTTACCATACCGTTCCGACAGTATTACTTAGACTTTATGGCATCCTATCGAGCTGCACGACTTAATGCTGAGCATGGTATTGGTATTGATGTTAACAGCTTAGAGTGGACAAATTTGGCAACAAGGTTGTCTAAGTATGGCACTCATAT…		-0.00991622
38	0.149831	TTCATTACAGCCACCTGGAACATCAGGTAAGCGATGGCTATTTGATATCGAGTTACAAGACTCGGGATGTTATCTCTTGCGTGGAATGCGTCCCGAACTTGAGATTCAATTATCAACGACACAGTTAATGAGGAAAAAGGGAATAAAACCTCACACTATATTCACGGATTGTTTGAAAGATACTTGTTTGCCTGTTGAAAAATGTAGAACACCTGGTAAGACTAGAATATTTAGTATAAGTCCGGTACAGTTTACCATACCGTTTCGACAGTATTACTTAGACTTTATGGCATCCTATCGAGCTGCACGACTTAATGCTGAGCATGGTATTGGTATTGATGTTAACAGCTTAGAGTGGACAAATTTGGCAACAAGGTTGTCTAAGTATGGCACTCACAT…		-0.00974413
39	0.148331	TTCATTAAAGCCACCTGGAACATCAGGTAAGCGATGGTTGTTTGACATTGAGCTACAAGACTCGGGATGTTATTTCCTGCGTGGAATGCGTCCCGAACTTGAGATTCAACTATCAACGACACAGTTAATGAGGAAAAAGGGAATAAAACCTCACACTATATTCACGGATTGTTTGAAAGATACTTGTTTGCCCGTTGAAAAATGTAGAATACCTGGTAAAACTAGAATATTTAGTATAAGTCCGGTACAGTTTACTATACCGTTTAGACAGTATTATTTAGATTTTATGGCATCCTATCGAGCTGCACGACTTAATGCTGAGCATGGTATTGGTATTGATGTTAACAGCTTAGAATGGACAAATTTGGCAACGAGTTTGTCAAAGTATGGCACTCATAT…		-0.0096615
40	0.147291	TTCATTAAAGCCACCTGGAACATCAGGTAAGCGATGGTTGTTTGATATTGAGCTACAAGACTCGGGATGTTATCTCTTGCGTGGAATGCGTCCCGAGCTTGAGATTCAATTATCAACGACACAGTTAATGAGGAAAAAGGGAATAAAACCTCACACTATATTCACGGATTGTTTGAAAGATACTTGTTTGCCTGTTGAAAAATGTAGAATACCTGGTAAAACTAGAATATTTAGTATAAGTCCGGTACAGTTTACTATACCGTTTAGACAGTATTATTTAGATTTTATGGCATCCTATCGAGCTGCACGCCTTAATGCTGAGCATGGTATTGGTATTGATGTTAACAGCTTAGAATGGACAAATTTGGCAACGAGTTTGTCAAAGTATGGCACTCATAT…		-0.00960411
41	0.146008	TTCATTAAAGCCACCTGGAACATCAGGTAAGCGATGGTTGTTTGATATTGAGCTACAAGACTCGGGATGTTATCTCTTGCGTGGAATGCGTCCCGAGCTTGAGATTCAATTATCAACGACACAGTTAATGAGGAAAAAGGGAATAAAACCTCACACTATATTCACGGATTGTTTGAAAGATACTTGTTTGCCTGTTGAAAAATGTAGAATACCTGGTAAGACTAGAATATTTAGTATAAGTCCGGTACAGTTTACCATACCGTTCCGACAGTATTACTTAGACTTTATGGCATCCTATCGAGCTGCACGACTTAATGCTGAGCATGGTATTGGTATTGATGTTAACAGCTTAGAGTGGACAAATTTGGCAACAAGGTTGTCTAAGTATGGCACTCGTAT…		-0.00953327
42	0.145162	TTCATTAAAGCCACCTGGAACATCAGGTAAGCGATGGCTATTTGATATCGAGTTACAAGACTCGGGATGTTATCTCTTGCGTGGAATGCGTCCCGAACTTGAGATTCAATTATCAACGACACAGTTAATGAGGAAAAAGGGAATAAAACCTCACACTATATTCACGGATTGTTTGAAAGATACTTGTTTGCCTGTTGAAAAATGTAGAATACCTGGTAAGACTAGAATATTTAGTATAAGTCCGGTACAGTTTACCATACCGTTTCGACAGTATTACTTAGACTTTATGGCATACTATCGAGCTGCACGACTTAAGGCTGAGCATGGTATTGGTATTGATGTTAACAGCTTAGAGTGGACAAATTTGGCAACAAGGTTGTCTAAGTATGGCACTCACAT…		-0.00948644
43	0.14149	TTCATTAAAGCCACCTGGAACATCAGGTAAGCGATGGCTATTTGATATCGAGTTACAAGACTCGGGATGTTATCTCTTGCGTGGAATGCGTCCCGAACTTGAGATTCAATTATCAACAACACAGTTAATGAGGAAAAAGGGAATAAAACCTCACACTATATTCACGGATTGTTTGAAAGATACTTGTTTGCCTGTTGAAAAATGTAGAATACCTGGTAAGACTAGAATATTTAGTATAAGTCCGGTACAGTTTACCATACCGTTTCGACAGTATTACTTAGACTTTATGGCATCCTATCGAGCTGCACGACTTAATGCTGAGCATGGTATTGGTATTGATGTTAACAGCTTAGAGTGGACAAATTTGGCAACAAGGTTGTCTAAGTATGGCACTCACAT…		-0.00928275
44	0.139356	TTCATTACAGCCACCTGGAACATCAGGTAAGCGATGGTTATTTGATATCGAGTTACAAGACTCGGGATGTTATCTCTTGCGTGGAATGCGTCCCGAACTTGAGATTCAATTATCAACGACACAGTTAATGAGGAAAAAGGGAATAAAACCTCACACTATATTCACGGATTGTTTGAAAGATACTTGTTTGCCTGTTGAAAAATGTAGAATACCTGGTAAGACTAGAATATTTAGTATAAGTCCGGTACAGTTTACCATACCGTTTCGACAGTATTACTTAGACTTTATGGCATCCTATCGAGCTGCACGACTTAATGCTGAGCATGGTAGTGGTATTGATGTTAACAGCTTAGAGTGGACAAATTTGGCAACAAGGTTGTCTAAGTATGGCACTCACAT…		-0.00916389
45	0.13565	TTCATTAAAGCCACCTGGAACATCAGGTAAGCGATGGTTATTTGATATCGAGTTACAAGACTCGGGATGTTATCTCTTGCGTGGAATGCGTCCCGAACTTGAGATTCAATTATCAACGACACAGTTAATGAGGAAAAAGGGAATAAAACCTCACACTATATTCACGGATTGTTTGAAAGATACTTGTTTGCCTGTTGAAAAATGTAGAATACCTGGTAAGACTAGAATATTTAGTATAAGTCCGGTACAGTTTACCATACCGTTTCGACAGTATTATTTAGATTTTATGGCATCCTATCGAGCTGCACGCCTTAATGCTGAGCATGGTATTGGTATTGATGTTAACAGCTTAGAATGGACAAATTTGGCAACGAGTTTGTCAAAGTATGGCACTCATAT…		-0.00895679
46	0.134027	TTCATTAAAGCCACCTGGAACATCAGGTAAGCGATGGCTGTTTGATATCGAGTTACAAGACTCGGGATGTTATCTCTTGCGTGGAATGCGTCCCGAACTTGAGATTCAATTATCAACGACACAGTTAATGAGGAAAAAGGGAATAAAACCTCACACTATATTCACGGATTGTTTGAAAGATACTTGTTTGCCTGTTGAAAAATGTAGAATACCTGGTAAGACTAGAATATTTAGTATAAGTCCGGTACAGTTTACCATACCGTTTCGACAGTATTACTTAGACTTTATGGCATCCTATCGAGCTGCACGACTTAATGCTGAGCATGGTATTGGTATTGATGTTAACAGCTTAGAGTGGACAAATTTGGCAACAAGGTTGTCTAAGTATGGCACTCACAT…		-0.00886573
47	0.128221	TTCATTAAAGCCACCTGGAACATCAGGTAAGCGATGGTTGTTTGATATTGAGCTACAAGACTCGGGATGTTATCTCTTGCGTGGAATGCGTCCCGAACTTGAGATTCAATTATCAACGACACAGTTAATGAGGAAAAAGGGAATAAAACCTCACACTATATTCACGGATTGTTTGAAAGATACTTGTTTGCCTGTTGAAAAATGTAGAATACCTGGTAAGACTAGAATATTTAGTATAAGTCCGGTACAGTTTACCATACCGTTTCGACAGTATTACTTAGACTTTATGGCATCCTATCGAGCTGCACGACTTAATGCTGAGCATGGTATTGGTATTGATGTTAACAGCTTAGAGTGGACAAATTTGGCAACAAGGTTGTCTAAGTATGGCACTCACAT…		-0.00853844
48	0.127326	TTCATTAAAGCCACTTGGAACATCAGGTAAGCGATGGCTATTTGATATCGAGTTACAAGACTCGGGATGTTATCTCTTGCGTGGAATGCGTCCCGAACTTGAGATTCAATTATCAACGACACAGTTAATGAGGAAAAAGGGAATAAAACCTCACACTATATTCACGGATTGTTTGAAAGATACTTGTTTGCCTGTTGAAAAATGTAGAATACCTGGTAAGACTAGAATATTTAGTATAAGTCCGGTACAGTTTACCATACCGTTTCGACAGTATTACTTAGACTTTATGGCATCCTATCGAGCTGCACGACTTAATGCTGAGCATGGTATTGGTATTGATGTGAACAGCTTAGAGTGGACAAATTTGGCAACAAGGTTGTCTAAGTATGGCACTCACAT…		-0.00848775
49	0.126164	TTCATTAAAGCCACCTGGAACATCAGGTAAGCGATGGCTATTTGATATCGAGTTACAAGACTCGGGATGTTATCTCTTGCGTGGAATGCGTCCCGAACTTGAGATTCAATTATCAACGACACAGTTAATGAGGAAAAAGGGAATAAAACCTCACACTATATTCACGGATTGTTTGAAAGATACTTGTTTGCCTGTTGAAAAATGTAGAATACCTGGTAAGACTAGAATATTTAGTATAAGTCCGGTACAGTTTACCATACCGTTTCGACAGTATTACTTAGACTTTATGGCAGCCTATCGAGCTGCACGACTTAATGCTGAGCATGGTATTGGTATTGATGTTAACAGCTTAGAGTGGACAAATTTGGCAACAAGGTTGTCTAAGTATGGCACTCACAT…		-0.0084219
50	0.122427	TTCATTAAAGCCACCTGGAACATCAGGTAAGCGATGGCTATTTGATATCGAGTTACAAGACTCGGGATGTTATCTCTTGCGTGGAATGCGTCCCGAACTTGAGATTCAATTATCAACGACACAGTTAATGAGGAAAAAGGGAATAAAACCTCACACTATATTCACGGATTGTTTGAAAGATACTTGTTTGCCTGTTGAAAAATGTAGAATACCTGGTAAGACTAGAATATTTAGTATAAGTCCGGTACAGTTTACCATACCGTTTCGACAGTATTACTTGGACTTTATGGCATCCTATCGAGCTGCACGACTTAATGCTGAGCATGGTATTGGTATTGATGTTAACAGCTTAGAGTGGACAAATTTGGCAACAAGGTTGTCTAAGTATGGCACTCACAT…		-0.00820921
51	0.122167	TTCATTAAAGCCACCTGGAACATCAGGTAAGCGATGGCTATTTGCTATCGAGTTACAAGACTCGGGATGTTATCTCTTGCGTGGAATGCGTCCCGAACTTGAGATTCAATTATCAACGACACAGTTAATGAGGAAAAAGGGAATAAAACCTCACACTATATTCACGGATTGTTTGAAAGATACTTGTTTGCCTGTTGAAAAATGTAGAATACCTGGTAAGACTAGAATATTTAGTATAAGTCCGGTACAGTTTACCATACCGTTTCGACAGTATTACTTAGACTTTATGGCATCCTATCGAGCTGCACGACTTAATGCTGAGCATGGTATTGGTATTGATGTTAACAGCTTAGAGTGGACAAATTTGGCAACAAGGTTGTCTAAGTATGGCACTCACAT…		-0.00819437
52	0.116239	TTCATTAAAGCCACCTGGAACATCAGGTAAGCGATGGCTATTTGATATCGAGTTACAAGACTCGGGATGTTATCTCTTGCGTGGAATGCGTCCCGAACTTGAGATTCAATTATCAACGACACAGTTAATGAGGAAAAAGGGAATAAAACCTCACACTATATTCACGGATTGTTTGAAAGATACTTGTTTGCCTGTTGAAAAATGTAGAATACCTGGTAAGACTAGAATATTTAGTATAAGTCCGGTACAGTTTACCATACCGTTTCGACAGTATTACTTAGACTTTATTGCATCCTATCGAGCTGCACGACTTAATGCTGAGCATGGTATTGGTATTGATGTTAACAGCTTAGAGTGGACAAATTTGGCAACAAGGTTGTCTAAGTATGGCACTCACAT…		-0.00785461
53	0.1148	TTCATTAAAGCCACCTGGAACATCAGGTAAGCGATGGTTGTTTGACATTGAGCTACAAGACTCGGGATGTTATTTCCTGCGTGGAATGCGTCCCGAACTTGAGATTCAACTATCAACGACACAGTTAATGAGGAAAAAGGGAATAAAACCTCACACTATATTCACGGATTGTTTGAAAGATACTTGTTTGCCCGTTGAAAAATGTAGAATACCTGGTAAAACTAGAATATTTAGTATAAGTCCGGTACAGTTTACTATACCGTTTAGACAGTATTATTTAGATTTTATGGCATACTATCGAGCTGCACGCCTTAAGGCTGAGCATGGTATTGGTATTGATGTTAACAGCTTAGAATGGACAAATTTGGCAACGAGTTTGTCAAAGTATGGCACTCATAT…		-0.00777165
54	0.111473	TTCATTAAAGCCACCTGGAACATCAGGTAAGCGATGGCTATTTGATATCGAGTTACAAGACTCGGGATGTTATCTCTTGCGTGGAATGCGTCCCGAACTTGAGATTCAATTATCAACGACACAGTTAATGAGGAAAAAGGGAATAAAACCTCACACTATATTCACGGATTGTTTGAAAGATACTTGTTTGCCTGTTGAAAAATGCAGAATACCTGGTAAGACTAGAATATTTAGTATAAGTCCGGTACAGTTTACCATACCGTTTCGACAGTATTACTTAGACTTTATGGCATCCTATCGAGCTGCACGACTTAATGCTGAGCATGGTATTGGTATTGATGTTAACAGCTTAGAGTGGACAAATTTGGCAACAAGGTTGTCTAAGTATGGCACTCACAT…		-0.00757923
55	0.110826	TTCATTAAAGCCACCTGGAACATCAGGTAAGCGATGGCTATTTGATATCGAGTTACAAGACTCGGGATGTTATCTCTTGCGTGGAATGCGTCCCGAACTTGAGATTCAATTATCAACGACACAGTTAATGAGGAAAAAGGGAATAAAACCTCACACTATATTCACGGATTGTTTGAAAGATACTTGTTTGCCTGTTGAAAAATGTAGAATACCTGGTAAGACTAGAATATTTAGTATAAGTCCTGTACAGTTTACCATACCGTTTCGACAGTATTACTTAGACTTTATGGCATCCTATCGAGCTGCACGACTTAATGCTGAGCATGGTATTGGTATTGATGTTAACAGCTTAGAGTGGACAAATTTGGCAACAAGGTTGTCTAAGTATGGCACTCACAT…		-0.00754169
56	0.110572	TTCATTAAAGCCACCTGGAACATCAGGTAAGCGATGGTTGTTTGATATTGAGCTACAAGACTCGGGATGTTATCTCTTGCGTGGAATGCGTCCCGAGCTTGAGATTCAATTATCAACGACACAGTTAATGAGGAAAAAGGGAATAAAACCTCACACTATATTCACGGATTGTTTGAAAGATACTTGTTTGCCTGTTGAAAAATGTAGAATACCTGGTAAGACTAGAATATTTAGTATAAGTCCGGTACAGTTTACCATACCGTTCCGACAGTATTACTTAGACTTTATGGCATCCTATCGAGCTGCACGACTTAATGCTGAGCATGGTAGTGGTATTGATGTTAACAGCTTAGAGTGGACAAATTTGGCAACAAGGTTGTCTAAGTATGGCACTCATAT…		-0.00752694
57	0.106605	TTCATTACAGCCACCTGGAACATCAGGTAAGCGATGGTTGTTTGATATTGAGCTACAAGACTCGGGATGTTATCTCTTGCGTGGAATGCGTCCCGAGCTTGAGGTTCAATTATCAACGACACAGTTAATGAGGAAAAAGGGAATAAAACCTCACACTATATTCACGGATTGTTTGAAAGATACTTGTTTGCCTGTTGAAAAATGTAGAATACCTGGTAAGACTAGAATATTTAGTATAAGTCCGGTACAGTTTACCATACCGTTCCGACAGTATTACTTAGACTTTATGGCATCCTATCGAGCTGCACGACTTAATGCTGAGCATGGTATTGGTATTGATGTTAACAGCTTAGAGTGGACAAATTTGGCAACAAGGTTGTCTAAGTATGGCACTCACAT…		-0.0072958
58	0.105528	TTCATTAAAGCCACCTGGAACATCAGGTAAGCGATGGCTATGTGATATCGAGCTACCCGACTCGGGATGTTATCTCTTGCGTGGAATGCGTCCCGAACTTGAGATTCAATTATCAACGACACAGTTAATGAGGAAAAAGGGAATAAAACCTCACACTATATTCACGGATTGTTTGAAAGATACTTGTTTGCCTGTTGAAAAATGTAGAATACCTGGTAAGACTAGAATATTTAGTATAAGTCCGGTACAGTTTACCATACCGTTTCGACAGTATTACTTAGACTTTATGGCATCCTATCGAGCTGCACGACTTAATGCTGAGCATGGTATTGGTATTGATGTTAACAGCTTAGAGTGGACAAATTTGGCAACAAGGTTGTCTAAGTATGGCACTCACAT…		-0.00723284
59	0.103871	TTCATTCAAGCCACCTGGAACATCAGGTAAGCGATGGCTATTTGATATCGAGTTACAAGACTCGGGATGTTATCTCTTGCGTGGAATGCGTCCCGAACTTGAGATTCAATTATCAACGACACAGTTAATGAGGAAAAAGGGAATAAAACCTCACACTATATTCACGGATTGTTTGAAAGATACTTGTTTGCCTGTTGAAAAATGTAGAATACCTGGTAAGACTAGAATATTTAGTATAAGTCCGGTACAGTTTACCATACCGTTTCGACAGTATTACTTAGACTTTATGGCATCCTATCGAGCTGCACGACTTAATGCTGAGCATGGTATTGGTATTGATGTTAACAGCTTAGAGTGGACAAATTTGGCAACAAGGTTGTCTAAGTATGGCACTCACAT…		-0.0071357
60	0.103097	TTCATTAAAGCCACCTGGAACATCAGGTAAGCGATGGCTATTTGATATCGAGTTACAAGACTCGGGATGTTATCTCTTGCGTGGAATGCGTCCCGAACTTGAGATTCAATTATCAACGACACAGTTAATGAGGAAAAAGGGAATAAAACCTCACACTATATTCACGGATTGTTTGAAAGATACTTGTTTGCCTGTTGAAAAATGTAGAATCCCTGGTAAGACTAGAATATTTAGTATAAGTCCGGTACAGTTTACCATACCGTTTCGACAGTATTACTTAGACTTTATGGCATCCTATCGAGCTGCACGACTTAATGCTGAGCATGGTATTGGTATTGATGTTAACAGCTTAGAGTGGACAAATTTGGCAACAAGGTTGTCTAAGTATGGCACTCACAT…		-0.00709023
61	0.101935	TTCATTAAAGCCACCTGGAACATCAGGTAAGCGATGGTTGTTTGACATTGAGCTACAAGACTCGGGATGTTATTTCCTGCGTGGAATGCGTCCCGAACTTGAGATTCAACTATCAACGACACAGTTAATGAGGAAAAAGGGAATAAAACCTCACACTATATTCACGGATTGTTTGAAAGATACTTGTTTGCCCGTTGAAAAATGTAGAATACCTGGTAAAACTAGAATATTTAGTATAAGTCCGGTACAGTTTACTATACCGTTTAGACAGTATTATTTAGACTTTATGGCATCCTATCGAGCTGCACGACTTAATGCTGAGCATGGTATTGGTATTGATGTTAACAGCTTAGAGTGGACAAATTTGGCAACAAGGTTGTCTAAGTATGGCACTCACAT…		-0.00702191
62	0.101675	TTCATTAAAGCCACCTGGAACATCAGGTAAGCGATGGCTATTTGATATCGAGTTACAAGACTCGGGATGTTATCTCTTGCGTGGAATGCGTCCCGAACTTGAGATTCAATTATCAACGACACAGTTAATGAGGAAAAAGGGAATAAAACCTCACACTATATTCACGGATTGTTTGAAAGATACTTGTTTGCCTGTTGAAAAATGTAGAATACCTGGTAATACTAGAATATTTAGTATAAGTCCGGTACAGTTTACCATACCGTTTCGACAGTATTACTTAGACTTTATGGCATCCTATCGAGCTGCACGACTTAATGCTGAGCATGGTATTGGTATTGATGTTAACAGCTTAGAGTGGACAAATTTGGCAACAAGGTTGTCTAAGTATGGCACTCACAT…		-0.0070066
63	0.0997461	TTCATTAAAGCCACCTGGAACATCAGGTAAGCGATGGCTATTTGATATCGAGTTACAAGACTCGGGATGTTATCTCTTGCGTGGAATGCGTCCCGAACTTGAGATTCAATTATCAACGACACAGTTAATGAGGAAAAAGGGAATAAAACCTCACACTATATTCACGGATTGTTTGAAAGATACTTGTTTGCCTGTTGAAAAATGTAGAATACCTGGTAAGACTAGAATATTTAGTATAAGTCAGGTACAGTTTACCATACCGTTTCGACAGTATTACTTAGACTTTATGGCATCCTATCGAGCTGCACGACTTAATGCTGAGCATGGTATTGGTATTGATGTTAACAGCTTAGAGTGGACAAATTTGGCAACAAGGTTGTCTAAGTATGGCACTCACAT…		-0.00689275
64	0.0988449	TTCATTAAAGCCACCTGGAACATCAGGTAAGCGATGGTTGTTTGACATTGAGCTACAAGACTCGGGATGTTATTTCCTGCGTGGAATGCGTCCCGAACTTGAGATTCAACTATCAACGACACAGTTAATGAGGAAAAAGGGAATAAAACCTCACACTATATTCACGGATTGTTTGAAAGATACTTGTTTGCCCGTTGAAAAATGTAGAATACCTGGTAAAACTAGAATATTTAGTATAAGTCCGGTACAGTTTACTATACCGTTTAGACAGTATTATTTAGATTTTATGGCATCCTATCGAGCTGCACGCCTTAATGCTGAGCATGGTATTGGTATTGATGTTAACAGCTTAGAATGGACAAATTTGGCAACGAGTTTGTCAAAGTATGGCACTCATAT…		-0.00683945
65	0.0988389	TTCATTAAAGCCACCTGGAACATCAGGTAAGCGATGGTTATTTGATATCAAGTTACAAGACTCGGGATGTTATCTCTTGCGTGGAATGCGTCCCGAACTTGAGATTCAATTATCAACGACACAGTTAATGAGGAAAAAGGGAATAAAACCTCACACTATATTCACGGATTGTTTGAAAGATACTTGTTTGCCTGTTGAAAAATGTAGAATACCTGGTAAGACTAGAACATTTAGTATAAGTCCGGTACAGTTTACCATACCGTTTCGACAGTATTACTTAGACTTTATGGCATCCTATCGAGCTGCACGACTTAATGCTGAGCATGGTATTGGTATTGATGTTAACAGCTTAGAGTGGACAAATTTGGCAACAAGGTTGTCTAAGTATGGCACTCACAT…		-0.00683909
66	0.0972966	TTCATTAAAGCCACCTGGAACATCAGGTAAGCGATGGTTGTTTGATATCGAGTTACAAGACTCGGGATGTTATCTCTTGCGTGGAATGCGTCCCGAACTTGAGATTCAATTATCAACGACACAGTTAATGAGGAAAAAGGGAATAAAACCTCACACTATATTCACGGATTGTTTGAAAGATACTTGTTTGCCTGTTGAAAAATGTAGAATACCTGGTAAGACTAGAATATTTAGTATAAGTCCGGTACAGTTTACCATACCGTTTCGACAGTATTACTTAGACTTTATGGCATCCTATCGAGCTGCACGACTTAATGCTGAGCATGGTATTGGTATTGATGTTAACAGCTTAGAGTGGACAAATTTGGCAACAAGGTTGTCTAAGTATGGCACTCACAT…		-0.00674767
67	0.0954942	TTCATTAAAGCCACCTGGAACATCAGGTAAGCGATGGCTATTTGATATCGAGTTACAAGACTCGGGATGTTATCTCTTGCGTGGAATGCGTCCCGAACTTGAGATTCAATTATCAACGACACAGTTAATGAGGAAAAAGGGAATAAAACCTCACACTATATTCACGGATTGTTTGAAAGATACTTGTTTGCCTGTTGAAAAATGTAGAATACCTGGTAAGACTAGAATATTTAGTATAAGTCCGGTACAGTTTACCATACCGTTTCGACAGTATTACTTAGACTTTATGGCGTCCTATCGAGCTGCACGACTTAATGCTGAGCATGGTATTGGTATTGATGTTAACAGCTTAGAGTGGACAAATTTGGCAACAAGGTTGTCTAAGTATGGCACTCACAT…		-0.00664053
68	0.0938189	TTCATTACAGCCACCTGGAACATCAGGTAAGCGATGGCTATTTGATATCGAGTTACAAGACTCGGGATGTTATCTCTTGCGTGGAATGCGTCCCGAACTTGAGATTCAATTATCAACGACACAGTTAATGAGGAAAAAGGGAATAAAACCTCACACTATATTCACGGATTGTTTGAAAGATACTTGTTTGCCTGTTGAAAAATGTAGAATACCTGGTAAGACTAGAATATTTAGTATAAGTCCGGTACAGTTTACCATACCGTTTCGACAGTATTACTTAGACTTTATGGCATCCTATCGAGCTGCACGACTTAATGCTGAGCATGGTATTGGTATTGATGTTAACAGCTTAGAGTGGACAAATTTGGCAACAAGGTTGTCTAAGTATGGCACTCACAT…		-0.00654064
69	0.0904441	TTCATTAAAGCCACCTGGCACATCAGGTACGCGATGGCTATTTGATATCGAGTTACAAGACTCGGGATGTTATCTCTTGCGTGGAATGCGTCCCGAACTTGAGATTCAATTATCAACGACACAGTTAATGAGGAAAAAGGGAATAAAACCTCACACTATATTCACGGATTGTTTGAAAGATACTTGTTTGCCTGTTGAAAAATGTAGAATACCTGGTAAGACTAGAATATTTAGTATAAGTCCGGTACAGTTTACCATACCGTTTCGACAGTATTACTTAGACTTTATGGCATCCTATCGAGCTGCACGACTTAATGCTGAGCATGGTATTGGTATTGATGTTAACAGCTTAGAGTGGACAAATTTGGCAACAAGGTTGTCTAAGTATGGCACTCACAT…		-0.0063385
70	0.090178	TTCATTAAAGCCACCTGGCACATCAGGGACGCGATGGCTATTTGATATCGAGTTACAAGACTCGGGATGTTATCTCTTGCGTGGAATGCGTCCCGAACTTGAGATTCAATTATCAACGACACAGTTAATGAGGAAAAAGGGAATAAAACCTCACACTATATTCACGGATTGTTTGAAAGATACTTGTTTGCCTGTTGAAAAATGTAGAATACCTGGTAAGACTAGAATATTTAGTATAAGTCCGGTACAGTTTACCATACCGTTTCGACAGTATTACTTAGACTTTATGGCATCCTATCGAGCTGCACGACTTAATGCTGAGCATGGTATTGGTATTGATGTTAACAGCTTAGAGTGGACAAATTTGGCAACAAGGTTGTCTAAGTATGGCACTCACAT…		-0.00632251
71	0.089809	TTCATTAAAGCCACCTGGAACATCAGGTAAGCGATGGTTGTTTGATATTGAGCTACAAGACTCGGGATGTTATCTCTTGCGTGGAATGCGTCCCGAACTTGAAATTCAATTATCAACAACACAGTTAATGAGGAAAAAGGGAATAAAACCTCACACTATATTCACGGATTGTTTGAAAGATACTTGTTTGCCTGTTGAAAAATGTAGAATACCTGGTAAGACTAGAATATTTAGTATAAGTCCGGTACAGTTTACCATACCGTTTCGACAGTATTACTTAGACTTTATGGCATCCTATCGAGCTGCACGACTTAATGCTGAGCATGGTATTGGTATTGATGTTAACAGCTTAGAGTGGACAAATTTGGCAACAAGGTTGTCTAAGTATGGCACTCATAT…		-0.00630032
72	0.0881457	TTCATTAAAGCCACCTGGAACATCAGGTAAGCGATGGCTATTTGATACCGAGTTACAAGACTCGGGATGTTATCTCTTGCGTGGAATGCGTCCCGAACTTGAGATTCAATTATCAACGACACAGTTAATGAGGAAAAAGGGAATAAAACCTCACACTATATTCACGGATTGTTTGAAAGATACTTGTTTGCCTGTTGAAAAATGTAGAATACCTGGTAAGACTAGAATATTTAGTATAAGTCCGGTACAGTTTACCATACCGTTTCGACAGTATTACTTAGACTTTATGGCATCCTATCGAGCTGCACGACTTAATGCTGAGCATGGTATTGGTATTGATGTTAACAGCTTAGAGTGGACAAATTTGGCAACAAGGTTGTCTAAGTATGGCACTCACAT…		-0.00620011
73	0.0880187	TTCATTAAAGCCACCTGGAACATCAGGTAAGCGATGGCTATTTGATATCGAGTTACAAGACTCGGGATGTTATCTCTTGCGTGGAATGCGTCCCGAACTTGAGATTCAATTATCAACGACACAGTTAATGAGGAAAAAGGGAATAAAACCTCACACTATATTCACGGATTGTTTGAAAGATACTTGTTTGCCTGTTGAAAAATGTAGAATACCTGGTAAGACTAGAATATTTAGTATAAGTCCGGTACAGTTTACCATACCGTTTCGACAGTATTACTTAGACTTTATGGCACCCTATCGAGCTGCACGACTTAATGCTGAGCATGGTATTGGTATTGATGTTAACAGCTTAGAGTGGACAAATTTGGCAACAAGGTTGTCTAAGTATGGCACTCACAT…		-0.00619245
74	0.0856962	TTCATTAAAGCCACCTGGAACATCAGGTAAGCGATGGCTATTTGATATCGAGTTACAAGACTCGGGATGTTATCTCTTGCGTGGAATGCGTCCCGAACTTGAGATTCAATTATCAACGACACAGTTAATGAGGAAAAAGGGAATAAAACCTCACACTATATTCACGGATTGTTTGAAAGATACTTGTTTGCCTGTTGAAAAATGTAGAATACCTGGTAAGACTAGAATATTTAGTATAAGTCCGGTACAGTTTACCATACCGTTTCGACAGTATTACTTATACTTTATGGCATCCTATCGAGCTGCACGACTTAATGCTGAGCATGGTATTGGTATTGATGTTAACAGCTTAGAGTGGACAAATTTGGCAACAAGGTTGTCTAAGTATGGCACTCACAT…		-0.00605197
75	0.0838939	TTCATTAAAGCCACCTGGAACATCAGGTAAGCGATGGTTATTTGATATCGAGTTACAAGACTCGGGATGTTATCTCTTGCGTGGAATGCGCCCCGAACTTGAGATTCAATTATCAACGACACAGTTAATGAGGAAAAAGGGAATAAAACCTCACACTATATTCACGGATTGTTTGAAAGATACTTGTTTGCCTGTTGAAAAATGTAGAATACCTGGTAAGACTAGAATATTTAGTATAAGTCCGGTACAGTTTACCATACCGTTTCGACAGTATTACTTAGACTTTATGGCATCCTATCGAGCTGCACGACTTAATGCTGAGCATGGTATTGGTATTGATGTTAACAGCTTAGAGTGGACAAATTTGGCAACAAGGTTGTCTAAGTATGGCACTCACAT…		-0.00594252
76	0.0834827	TTCATTAAAGCCACCTGGAACATCAGGTAAGCGATGGTTATTTGTATCGAGTTACAAGACTCGGGATGTTATCTCTTGCGTGGAATGCGTCCCGAACTTGAGATTCAATTATCAACGACACAGTTAATGAGGAAAAAGGGAATAAAACCTCACACTATATTCACGGATTGTTTGAAAGATACTTGTTTGCCTGTTGAAAAATGTAGAATACCTGGTAAGACTAGAATATTTAGTATAAGTCCGGTACAGTTTACCATACCGTTTCGACAGTATTACTTAGACTTTATGGCATCCTATCGAGCTGCACGACTTAATGCTGAGCATGGTATTGGTATTGATGTTAACAGCTTAGAGTGGACAAATTTGGCAACAAGGTTGTCTAAGTATGGCACTCACATC…		-0.00591749
77	0.0829927	TTCATTAAAGCCACCTGGAACATCAGGTAAGCGATGGCTATTTGATATCGAGTTACAAGACTCGGGATGTTATCTCTTGCGTGGAATGCGTCCCGAACTTGAGATTCAATTATCAACGACACAGTTAATGAGGAAAAAGGGAATAAAACCTCACACTATATTCACGGATTGTTTGAAAGATACTTGTTTGCCTGTTGAAAAATGTAGAATACCTGGTAAGACTAGAATATTTAGTATAAGTCCGGTACAGTTTACCATACCGTTTCGACAGTATTACTTAGACTTTATGGCATCCTATCGAGCTGTACAACTTAATGCTGAGCATGGTATTGGTATTGATGTTAACAGCTTAGAGTGGACAAATTTGGCAACAAGGTTGTCTAAGTATGGCACTCACAT…		-0.00588764
78	0.0809242	TTCATTAAAGCCACCTGGAACATCAGGTAAGCGATGGCTATTTGATATCGAGTTACAAGGCTCGGGATGTTATCTCTTGCGTGGAATGCGTCCCGAACTTGAGATTCAATTATCAACGACACAGTTAATGAGGAAAAAGGGAATAAAACCTCACACTATATTCACGGATTGTTTGAAAGATACTTGTTTGCCTGTTGAAAAATGTAGAATACCTGGTAAGACTAGAATATTTAGTATAAGTCCGGTACAGTTTACCATACCGTTTCGACAGTATTACTTAGACTTTATGGCATCCTATCGAGCTGCACGACTTAATGCTGAGCATGGTATTGGTATTGATGTTAACAGCTTAGAGTGGACAAATTTGGCAACAAGGTTGTCTAAGTATGGCACTCACAT…		-0.00576133
79	0.0807972	TTCATTACAGCCACCTGGAACATCAGGTACGCGATGGCTATTTGATATCGAGTTACAAGACTCGGGATGTTATCTCTTGCGTGGAATGCGTCCCGAACTTGAGATTCAATTATCAACGACACAGTTAATGAGGAAAAAGGGAATAAAACCTCACACTATATTCACGGATTGTTTGAAAGATACTTGTTTGCCTGTTGAAAAATGTAGAATACCTGGTAAGACTAGAATATTTAGTATAAGTCCGGTACAGGTTACCATACCGTTTCGACAGTATTACTTAGACTTTATGGCATCCTATCGAGCTGCACGACTTAATGCTGAGCATGGTATTGGTATTGATGTTAACAGCTTAGAGTGGACAAATTTGGCAACAAGGTTGTCTAAGTATGGCACTCACAT…		-0.00575356
80	0.079642	TTCATTAAAGCCACCTGGAACATCAGGTAAGCGATGGCTATTTGATATCGAGTTACAAGACTCGGGATGTTATCTCTTGCGTGGAATGCGTCCCGAACTTGAGATTCAATTATCAACGACACAGTTAATGAGGAAAAAGGGAATAAAACCTCACACTATACTCACGGATTGTTTGAAAGATACTTGTTTGCCTGTTGAAAAATGTAGAATACCTGGTAAGACTAGAATATTTAGTATAAGTCCGGTACAGTTTACCATACCGTTTCGACAGTATTACTTAGACTTTATGGCATCCTATCGAGCTGCACGACTTAATGCTGAGCATGGTATTGGTATTGATGTTAACAGCTTAGAGTGGACAAATTTGGCAACAAGGTTGTCTAAGTATGGCACTCACAT…		-0.00568276
81	0.0792549	TTCATTAAAGCCACCTGGAACATCAGGTAAGCGATGGCTATTTGATATCGAGTTACAAGACTCGGGATGTTATCTCTTGCGTGGAATGCGTCCCGAGCTTGAGATTCAATTATCAACGACACAGTTAATGAGGAAAAAGGGAATAAAACCTCACACTATATTCACGGATTGTTTGAAAGATACTTGTTTGCCTGTTGAAAAATGTAGAATACCTGGTAAGACTAGAATATTTAGTATAAGTCCGGTACAGTTTACCATACCGTTTCGACAGTATTACTTAGACTTTATGGCATCCTATCGAGCTGCACGACTTAATGCTGAGCATGGTATTGGTATTGATGTTAACAGCTTAGAGTGGACAAATTTGGCAACAAGGTTGTCTAAGTATGGCACTCACAT…		-0.005659
82	0.0787408	TTCATTAAAGCCACCTGGAACATCAGGTAAGCGATGGTTGTTTGATATTGAGCTACAAGACTCGGGATGTTATCTCTTGCGTGGAATGCGTCCCGAGCTTGAGATTCAATTATCAACGACACAGTTAATGAGGAAAAAGGGAATAAAACCTCACACTATATTCACGGATTGTTTGAAAGATACTTGTTTGCCTGTTGAAAAATGTAGAATACCTGGTAAGACTAGAATATTTAGTATAAGTCCGGTACAGTTTACCATACCGTTCCGACAGTATTACTTAGACTTTATGGCATACTATCGAGCTGCACGACTTAAGGCTGAGCATGGTATTGGTATTGATGTTAACAGCTTAGAGTGGACAAATTTGGCAACAAGGTTGTCTAAGTATGGCACTCATAT…		-0.00562742
83	0.0780937	TTCATTAAAGCCACCTGGAACATCAGGTAAGCGATGGCTATTTGATATCGAGTTACAAGACTCGGGATGTTATCTCTTGCGTGGAATGCGTCCCGAACTTGAGATTCAATTATCAACGACACAGTTAATGAGGAAAAAGGGAATAAAACCTCACACTATATTCACGGATTGTTTGAAAGATACTTGTTTGCCTGTTGAAAAATGTAGAATACCTGGTAAGACTAGAATATTTAGTATAAGTCCGGTACAGTTTACCATACCGTTTCGACAGTATTACTTAGACTTTATGGCATCCGATCGAGCTGCACGACTTAATGCTGAGCATGGTATTGGTATTGATGTTAACAGCTTAGAGTGGACAAATTTGGCAACAAGGTTGTCTAAGTATGGCACTCACAT…		-0.00558762
84	0.0775796	TTCATTAAAGCCACCTGGAACATCAGGTAAGCGATGGCTATTTGATATCGAGTTACAAGACTCGGGATGTTATCTCTTGCGTGGAATGCGTCCCGAACTTGAGATTCAACTATCAACGACACAGTTAATGAGGAAAAAGGGAATAAAACCTCACACTATATTCACGGATTGTTTGAAAGATACTTGTTTGCCCGTTGAAAAATGTAGAATACCTGGTAAAACTAGAATATTTAGTATAAGTCCGGTACAGTTTACTATACCGTTTAGACAGTATTATTTAGATTTTATGGCATCCTATCGAGCTGCACGCCTTAATGCTGAGCATGGTATTGGTATTGATGTTAACAGCTTAGAATGGACAAATTTGGCAACGAGTTTGTCAAAGTATGGCACTCATAT…		-0.00555596
85	0.0774285	TTCATTACAGCCACCTGGAACATCAGGTACGCGATGGCTATTTGATATCGAGTTACAAGACTCGGGATGTTATCTCTTGCGTGGAATGCGTCCCGAACTTGAGATTCAATTATCAACGACACAGTTAATGAGGAAAAAGGGAATAAAACCTCACACTATATTCACGGATTGTTTGAAAGATACTTGTTTGCCTGTTGAAAAATGTAGAATACCTGGTAAGACTAGAATATTTAGTATAAGTCCGGTACAGTTTACCATACCGTTTCGACAGTATTACTTAGACTTTATGGCATCCTATCGAGCTGCACGACTTAATGCTGAGCATGGTATTGGTATTGATGTTAACAGCTTAGAGTGGACAAATTTGGCAACAAGGTTGTCTAAGTATGGCACTCACAT…		-0.00554664
86	0.0771925	TTCATTAAAGCCACCTGGAACATCAGGTAAGCGATGGTTATTTGATATCGAGTTACAAGACTCGGGATGTTATCTCTTGCGTGGAATGCGTCCCGAACTTGAGATTCAATTGTCAACGACACAGTTAATGAGGAAAAAGGGAATAAAACCTCACACTATATTCACGGATTGTTTGAAAGATACTTGTTTGCCTGTTGAAAAATGTAGAATACCTGGTAAGACTAGAATATTTAGTATAAGTCCGGTACAGTTTACCATACCGTTTCGACAGTATTACTTAGACTTTATGGCATCCTATCGAGCTGCACGACTTAATGCTGAGCATGGTATTGGTATTGATGTTAACAGCTTAGAGTGGACAAATTTGGCAACAAGGTTGTCTAAGTATGGCACTCACAT…		-0.0055321
87	0.0756442	TTCATTAAAGCCACCTGGAACATCAGGTAAGCGATGGTTGTTTGACATTGAGCTACAAGACTCGGGATGTTATTTCCTGCGTGGAATGCGTCCCGAACTTGAGATTCAACTATCAACGACACAGTTAATGAGGAAAAAGGGAATAAAACCTCACACTATATTCACGGATTGTTTGAAAGATACTTGTTTGCCCGTTGAAAAATGTAGAATACCTGGTAAAACTAGAATATTTAGTATAAGTCCGGTACAGTTTACTATACCGTTTAGACAGTATTATTTAGATTTTATGGCATCCTATCGAGCTGCACGACTTAATGCTGAGCATGGTATTGGTATTGATGTTAACAGCTTAGAGTGGACAAATTTGGCAACAAGGTTGTCTAAGTATGGCACTCACAT…		-0.00543646
88	0.0756322	TTCATTAAAGCCACCTGGAACATCAGGTAAGCGATGGTTGTTTGACATTGAGCTACAAGACTCGGGATGTTATTTCCTGCGTGGAATGCGTCCCGAACTTGAGATTCAACTATCAACGACACAGTTAATGAGGAAAAAGGGAATAAAACCTCACACTATATTCACGGATTGTTTGAAAGATACTTGTTTGCCTGTTGAAAAATGTAGAATACCTGGTAAGACTAGAATATTTAGTATAAGTCCGGTACAGTTTACCATACCGTTTCGACAGTATTACTTAGACTTTATGGCATCCTATCGAGCTGCACGACTTAATGCTGAGCATGGTATTGGTATTGATGTTAACAGCTTAGAGTGGACAAATTTGGCAACAAGGTTGTCTAAGTATGGCACTCACAT…		-0.00543572
89	0.0753902	TTCATTAAAGCCACCTGGAACATCAGGTAAGCGATGGCTATTTGATATCGAGTTACAAGACTCGGGATGTTATCTCTTGCGTGGAATGCGTCCCGAACTTGAGATTCAATTATCAACGACACAGTTAATGAGGAAAAAGGGAATAAAACCTCACACTATATTCACGGATTGTTTGAAAGATACTTGTTTGCCTGTTGAAAAATGTAGAATACCTGGTAAGACTAGAACATTTAGTATAAGTCCGGTACAGTTTACCATACCGTTTCGACAGTATTACTTAGACTTTATGGCATCCTATCGAGCTGCACGACTTAATGCTGAGCATGGTATTGGTATTGATGTTAACAGCTTAGAGTGGACAAATTTGGCAACAAGGTTGTCTAAGTATGGCACTCACAT…		-0.00542074
90	0.0752511	TTCATTAAAGCCACCTGGAACATCAGGTAAGCGATGGTTGTTTGACATTGAGCTACAAGACTCGGGATGTTATTTCCTGCGTGGAATGCGTCCCGAACTTGAGATTCAACTATCAACGACACAGTTAATGAGGAAAAAGGGAATAAAACCTCACACTATATTCACGGATTGTTTGAAAGATACTTGTTTGCCCGTTGAAAAATGTAGAATACCTGGTAAAACTAGAATATTTAGTATAAGTCCGGTACAGTTTACTATACCGTTTAGACAGTATTATTTAGATTTTATGGCATCCTATCGAGCTGCACGCCTTAATGCTGAGCATGGTATTGGTATTGATGTTAACAGCTTAGAATGGACAAATTTGGCAACGAGTTTGTCAAAGTATGGCACTCACAT…		-0.00541213
91	0.074979	TTCATTAAAGCCACCTGGAACATCAGGTAAGCGATGGTTATTTGATATCGAGTTACAAGGCTCGGGATGTTATCTCTTGCGTGGAATGCGTCCCGAACTTGAGATTCAATTATCAACGACACAGTTAATGAGGAAAAAGGGAATAAAACCTCACACTATATTCACGGATTGTTTGAAAGATACTTGTTTGCCTGTTGAAAAATGTAGAATACCTGGTAAGACTAGAATATTTAGTATAAGTCCGGTACAGTTTACCATACCGTTTCGACAGTATTACTTAGACTTTATGGCATCCTATCGAGCTGCACGACTTAATGCTGAGCATGGTATTGGTATTGATGTTAACAGCTTAGAGTGGACAAATTTGGCAACAAGGTTGTCTAAGTATGGCACTCACAT…		-0.00539528
92	0.0738418	TTCATTAAAGCCACCTGGAACATCAGGTAAGCGATGGCTATTTGATATCGAGTTACAAGACTCGGGATGTTATCTCTTGCGTGGAATGCGTCCCGAACTTGAGATTCAATTATCAACGACACAGTTAATGAGGAAAAAGGGAATAAAACCTCACACTATATTCACGGATTGTTTGAAAGATACTTGTTTGCCTTTTGAAAAATGTAGAATACCTGGTAAGACTAGAATATTTAGTATAAGTCCGGTACAGTTTACCATACCGTTTCGACAGTATTACTTAGACTTTATGGCATCCTATCGAGCTGCACGACTTAATGCTGAGCATGGTATTGGTATTGATGTTAACAGCTTAGAGTGGACAAATTTGGCAACAAGGTTGTCTAAGTATGGCACTCACAT…		-0.00532474
93	0.0738418	TTCATTAAAGCCACCTGGAACATCAGGTAAGCGATGGTTGTTTGACATTGAGCTACAAGACTCGGGATGTTATTTCCTGCGTGGAATGCGTCCCGAACTTGAGATTCAACTATCAACGACACAGTTAATGAGGAAAAAGGGAATAAAACCTCACACTATATTCACGGATTGTTTGAAAGATACTTGTTTGCCCGTTGAAAAATGTAGAATACCTGGTAAAACTAGAATATTTAGTATAAGTCCGGTACAGTTTACTATACCGTTTAGACAGTATTATTTAGAGTTTATGGCATCCTATCGAGCTGCACGCCTTAATGCTGAGCATGGTATTGGTATTGATGTTAACAGCTTAGAATGGACAAATTTGGCAACGAGTTTGTCAAAGTATGGCACTCATAT…		-0.00532474
94	0.0722935	TTCATTAAAGCCACCTGGAACATCAGGTAAGCGATGGCTATTTGATATCGAGTTACAAGACTCGGGATGTTATCTCTTGCGTGGAATGCGTCCCGAACTTGAGATTCAATTATCAACGACACAGTTAATGAGGAAAAAGGGAATAAAACATCACACTATATTCACGGATTGTTTGAAAGATACTTGTTTGCCTGTTGAAAAATGTAGAATACCTGGTAAGACTAGAATATTTAGTATAAGTCCGGTACAGTTTACCATACCGTTTCGACAGTATTACTTAGACTTTATGGCATCCTATCGAGCTGCACGACTTAATGCTGAGCATGGTATTGGTATTGATGTTAACAGCTTAGAGTGGACAAATTTGGCAACAAGGTTGTCTAAGTATGGCACTCACAT…		-0.00522841
95	0.0720395	TTCATTAAAGCCACCTGGAACATCAGGTAAGCGATGGCTATTTGATATCGAGTTACAAGACTCGGGATGTTATCTCTTGCGTGGAATGCGTCCCGAACTTGAGATTCAATTATCAACGACACAGTTAATGAGGAAAAAGGGAATAAAACCTCACACTATATTCACGGATTGTTTGAAAGATACTTGTTTGTCTGTTGAAAAATGTAGAATACCTGGTAAGACTAGAATATTTAGTATAAGTCCGGTACAGTTTACCATACCGTTTCGACAGTATTACTTAGACTTTATGGCATCCTATCGAGCTGCACGACTTAATGCTGAGCATGGTATTGGTATTGATGTTAACAGCTTAGAGTGGACAAATTTGGCAACAAGGTTGTCTAAGTATGGCACTCACAT…		-0.00521257
96	0.0712653	TTCATTAAAGCCACCTGGAACATCAGGTAAGCGATGGCTATTTGATATCGAGTTACAAGACTCGGGATGTTATCTCTTGCGTGGAATGCGTCCCGAGCTTGAGATTCAATTATCAACGACACAGTTAATGAGGAAAAAGGGAATAAAACCTCACACTATATTCACGGATTGTTTGAAAGATACTTGTTTGCCTGTTGAAAAATGTAGAATACCTGGTAAGACTAGAATATTTAGTATAAGTCCGGTACAGTTTACCATACCGTTCCGACAGTATTACTTAGACTTTATGGCATCCTATCGAGCTGCACGACTTAATGCTGAGCATGGTATTGGTATTGATGTTAACAGCTTAGAGTGGACAAATTTGGCAACAAGGTTGTCTAAGTATGGCACTCACAT…		-0.00516425
97	0.0703641	TTCATTAAAGCCACCTGGAACATCAGGTAAGCGATGGCTATTTGATATCGAGTTACAAGACTCGGGATGTTATCTCTTGCGTGGAATGCGTCCCGAACTTGAGATTCAATTATCAACGACACAGTTAATGAGGAAAAAGGGAATAAAACCTCACACTATATTCACGGATTGTTTGAAAGATACTTGTTTGCCTGTTGAAAAATGTAGAATACCTGGTAAGACTAGAATATTTAGTATAAGTCCGGTACAGTTTACCATACCGTTTCGACAGTATTACTTAGACTTTATGGCATCCTATCGAGCTGCACGACTTGATGCTGAGCATGGTATTGGTATTGATGTTAACAGCTTAGAGTGGACAAATTTGGCAACAAGGTTGTCTAAGTATGGCACTCACAT…		-0.0051079
98	0.0695659	TTCATTAAAGCCACCTGGAGCATCAGGTAAGCGATGGCTATTTGATATCGAGTTACAAGACTCGGGATGTTATCTCTTGCGTGGAATGCGTCCCGAACTTGAGATTCAATTATCAACGACACAGTTAATGAGGAAAAAGGGAATAAAACCTCACACTATATTCACGGATTGTTTGAAAGATACTTGTTTGCCTGTTGAAAAATGTAGAATACCTGGTAAGACTAGAATATTTAGTATAAGTCCGGTACAGTTTACCATACCGTTTCGACAGTATTACTTAGACTTTATGGCATCCTATCGAGCTGCACGACTTAATGCTGAGCATGGTATTGGTATTGATGTTAACAGCTTAGAGTGGACAAATTTGGCAACAAGGTTGTCTAAGTATGGCACTCACAT…		-0.00505789
99	0.0690699	TTCATTAAAGCCACCTGGAACATCAGGTAAGCGATGGTTATTTGATATCGAGTTACAAGACTCGGGATGTTATCTCTTGCGTGGAATGCGTCCCGAACTTGAGATTCAATTATCAACGACACAGTTAATGAGGAAAAAGGGAATAAAACCTCACACTATATTCACGGATTGTTTGAAAGATACTTGTTTGCCTGTTGAAAAATGTAGAATACCTGGTAAGACTAGAATATTTAGTATAAGTCCGGTACAGTTTACCATACCGTTTCGACAGTATTACTTAGACTTTATGGCATCCTATCGAGCTGCACGACTTAATGCTGAGCATGGTATTGGTATTGATGTTAACAGCTTAGAGTGGACAAATTTGGCAACAAGGTTGTCTAAGTATGGCACTCACAT…		-0.00502677
100	0.0686888	TTCATTAAAGCCACCTGGAACATCAGGTAAGCGATGGCTATTTGATATCGAGTTACAAGACTCGGGATGTTATCTCTTGCGTGGAATGCGTCCCGAACTTGAGATTCAATTATCAACGACACAGTTAATGAGGAAAAAGGGAATAAAACCTCACACTATATTCACGGATTGTTTGAAAGATACTTGTTTGCCTGTTGAAAAATGTAGAATACCTGGTAAGACTAGAGTATTTAGTATAAGTCCGGTACAGTTTACCATACCGTTTCGACAGTATTACTTAGACTTTATGGCATCCTATCGAGCTGCACGACTTAATGCTGAGCATGGTATTGGTATTGATGTTAACAGCTTAGAGTGGACAAATTTGGCAACAAGGTTGTCTAAGTATGGCACTCACAT…		-0.00500284
101	0.0675276	TTCATTAAAGCCACCTGGAACATCAGGTAAGCGATGGCTATTTGATATCGAGTTACAAGACTCGGGATGTTATCTCTTGCGTGGAATGCGTCCCGAACTTGAGATTCAATTATCAACGACACAGTTAATGAGGAAAAAGGGAATAAAACCTCACACTATATTCACGGATTGTTTGAAAGATACTTGTTTGCCTGTTGAAAAATGTAGAATACCTGGTAAGACTAGAATATTTAGTATAATTCCGGTACAGTTTACCATACCGTTTCGACAGTATTACTTAGACTTTATGGCATCCTATCGAGCTGCACGACTTAATGCTGAGCATGGTATTGGTATTGATGTTAACAGCTTAGAGTGGACAAATTTGGCAACAAGGTTGTCTAAGTATGGCACTCACAT…		-0.00492978
102	0.0660882	TTCATTAAAGCCACCTGGAACATCAGGTAAGCGATGGCTATTTGATATCGAGTTACAAGACTCGGGATGTTATCTCTTGCGTGGAATGCGTCCCGAACTTGAGATTCAATTATCAACGACACAGTTAATGAGGAAAAAGGGAATAAAACCTCAAACTATATTCACGGATTGTTTGAAAGATACTTGTTTGCCTGTTGAAAAATGTAGAATACCTGGTAAGACTAGAATATTTAGTATAAGTCCGGTACAGTTTACCATACCGTTTCGACAGTATTACTTAGACTTTATGGCATCCTATCGAGCTGCACGACTTAATGCTGAGCATGGTATTGGTATTGATGTTAACAGCTTAGAGTGGACAAATTTGGCAACAAGGTTGTCTAAGTATGGCACTCACAT…		-0.00483894
103	0.0654652	TTCATTAAAGCCACCTGGAACATCAGGTAAGCGATGGTTGTTTGACATTGAGCTACAAGACTCGGGATGTTATTTCCTGCGTGGAATGCGTCCCGAACTTGAGATTCAACTATCAACGACACAGTTAATGAGGAAAAAGGGAATAAAACCTCACACTATATTCACGGATTGTTTGAAAGATACTTGTTTGCCCGTTGAAAAATGTAGAATACCTGGTAAGACTAGAATATTTAGTATAAGTCCGGTACAGTTTACCATACCGTTTCGACAGTATTACTTAGACTTTATGGCATCCTATCGAGCTGCACGACTTAATGCTGAGCATGGTATTGGTATTGATGTTAACAGCTTAGAGTGGACAAATTTGGCAACAAGGTTGTCTAAGTATGGCACTCACAT…		-0.00479952
104	0.0636628	TTCATTAAAGCCACCTGGAACATCAGGTAAGCGATGGCTATTTGATATCGAGTTACAAGACTCGGGATGTTATCTCTTGCGTGGAATGCGTCCCGAACTTGAGATTCAATTATCAACGACACAGTTAATGAGGAAAAAGGGAATAAAACCTCACACTATATTCACGGATTGTTTGAAAGATACTTGTTTGCCTGTTGAAAAATGTAGAATAACTGGTAAGACTAGAATATTTAGTATAAGTCCGGTACAGTTTACCATACCGTTTCGACAGTATTACTTAGACTTTATGGCATCCTATCGAGCTGCACGACTTAATGCTGAGCATGGTATTGGTATTGATGTTAACAGCTTAGAGTGGACAAATTTGGCAACAAGGTTGTCTAAGTATGGCACTCACAT…		-0.00468515
105	0.0636508	TTCATTAAAGCCACCTGGAACATCAGGTAAGCGATGGTTGTGTGACATTGAGCTACCAGACTCGGGATGTTATTTCCTGCGTGGAATGCGTCCCGAACTTGAGATTCAACTATCAACGACACAGTTAATGAGGAAAAAGGGAATAAAACCTCACACTATATTCACGGATTGTTTGAAAGATACTTGTTTGCCCGTTGAAAAATGTAGAATACCTGGTAAAACTAGAATATTTAGTATAAGTCCGGTACAGTTTACTATACCGTTTAGACAGTATTATTTAGATTTTATGGCATCCTATCGAGCTGCACGCCTTAATGCTGAGCATGGTATTGGTATTGATGTTAACAGCTTAGAATGGACAAATTTGGCAACGAGTTTGTCAAAGTATGGCACTCATAT…		-0.00468439
106	0.0632155	TTCATTACAGCCACCTGGAACATCAGGTAAGCGATGGTTGTTTGATATTGAGCTACAAGACTCGGGATGTTATCTCTTGCGTGGAATGCGTCCCGAGCTTGAGATTCAATTATCAACGACACAGTTAATGAGGAAAAAGGGAATAAAACCTCACACTATATTCACGGATTGTTTGAAAGATACTTGTTTGCCTGTTGAAAAATGTAGAATACCTGGTAAGACTAGAATATTTAGTATAAGTCCGGTACAGTTTACCATACCGTTCCGACAGTATTACTTAGACTTTATGGCATCCTATCGAGCTGCACGACTTAATGCTGAGCATGGTATTGGTATTGATGTTAACAGCTTAGAGTGGACAAATTTGGCAACAAGGTTGTCTAAGTATGGCACTCATAT…		-0.00465669
107	0.0619875	TTCATTAAAGCCACCTGGAACATCAGGTAAGCGATGGCTATTTGATATCGAGTTACAAGACTCGGGATGTTATCTCTTGCGTGGAATGCGTCCCGAACTTGAGATTCAATTATCAACGACACAGTTAATGAGGAAAAAGGGAATAAAACCTCACACTATATTCACGGATTGTTTGAAAGATACTTGTTTGCCTGTTGAAAAATGTAGAATACCTGGTAAGACTAGAATATTTAGTATAAGTCCGGTACAGTTTACCATACCGTTTCGACAGTATTACTTAGACTTTATGGCATCCTATCGAGCTGCACAACTTAATGCTGAGCATGGTATTGGTATTGATGTTAACAGCTTAGAGTGGACAAATTTGGCAACAAGGCTGTCTAAGTATGGCACTCACAT…		-0.00457839
108	0.0612133	TTCATTACAGCCACCTGGAACATCAGGTAAGCGATGGCTATTTGATATCGAGTTACAAGACTCGGGATGTTATCTCTTGCGTGGAATGCGTCCCGAACTTGAGATTCAATTATCAACGACACAGTTAATGAGGAAAAAGGGAATAAAACCTCACACTATATTCACGGATTGTTTGAAAGATACTTGTTTGCCTGTTGAAAAATGTAGAATACCTGGTAAGACTAGAATATTTAGTATAAGTCCGGTACAGTTTACCATACCGTTTCGACAGTATTACTTAGACTTTATGGCATCCTATCGAGCTGCACGACTTAATGCTGAGCATGGTATTGGTATTGATGTTAACAGCTTAGAGTGGACAAACTTGGCAACAAGGTTGTCTAAGTATGGCACTCACAT…		-0.0045289
109	0.0612133	TTCATTAAAGCCACCTGGAACATCAGGTAAGCGATGGCTATTTGATATCGAGTTACAAGACTCGGGATGTTATTTCCTGCGTGGAATGCGTCCCGAACTTGAGATTCAACTATCAACGACACAGTTAATGAGGAAAAAGGGAATAAAACCTCACACTATATTCACGGATTGTTTGAAAGATACTTGTTTGCCCGTTGAAAAATGTAGAATACCTGGTAAAACTAGAATATTTAGTATAAGTCCGGTACAGTTTACTATACCGTTTAGACAGTATTATTTAGATTTTATGGCATCCTATCGAGCTGCACGCCTTAATGCTGAGCATGGTATTGGTATTGATGTTAACAGCTTAGAATGGACAAATTTGGCAACGAGTTTGTCAAAGTATGGCACTCATAT…		-0.0045289
110	0.0594049	TTCATTAAAGCCACCTGGAACATCAGGTAAGCGATGGTTGTTTGATATTGAGCTACAAGACTCGGGATGTTATCTCTTGCGTGGAATGCGTCCCGAGCTTGAGATTCAATTATCAACGACACAGTTAATGAGGAAAAAGGGAATAAAACCTCACACTATATTCACGGATTGTTTGAAAGATACTTGTTTGCCTGTTGAAAAATGTAGAATACCTGGTAAGACTAGAATATTTAGTATAAGTCCGGTACAGTTTACCATACCGTTTCGACAGTATTACTTAGACTTTATGGCATCCTATCGAGCTGCACGACTTAATGCTGAGCATGGTATTGGTATTGATGTTAACAGCTTAGAGTGGACAAATTTGGCAACAAGGTTGTCTAAGTATGGCACTCATAT…		-0.00441292
111	0.0591509	TTCATTAAAGCCACCTGGAACATCAGGTAAGCGATGGCTATTTGATATCGAGTTACAAGACTCGGGATGTTATCTCTTGCGTGGAATGCGTCCCGAACTTGAGATTCAATTATCAACGACACAGTTAATGAGGAAAAAGGGAATAAAACCTCACACTATACTCACGGATTGTTTGAAAGATACTTGTTTGCCTGTTGAAAAATGTAGAATACCTGGTAAGACTAGAATATTTAGTATAAGTCCGGTACAGTTTACCATACCGTTTCGACAGTATTACTTAGACTTTATGGCATCCTATCGAGCTGCACAACTTAATGCTGAGCATGGTATTGGTATTGATGTTAACAGCTTAGAGTGGACAAATTTGGCAACAAGGTTGTCTAAGTATGGCACTCACAT…		-0.00439659
112	0.0585037	TTCATTAAAGCCACCTGGAACATCAGGTAAGCGATGGTTGTTTGACATTGAGCTACAAGACTCGGGATGTTATTTCCTGCGTGGAATGCGTCCCGAACTTGAGATTCAACTATCAACGACACAGTTAATGAGGAAAAAGGGAATAAAACCTCACACTATATTCACGGATTGTTTGAAAGATACTTGTTTGCCCGTTGAAAAATGTAGAATACCTGGTAAAACTAGAATATTTAGTATAAGTCCGGTACAGTTTACTATACCGTTTAGACAGTATTATTTAGATTTTATGGCATCCTATCGAGCTGCACGCCTTAATGCTGAGCATGGTATCGGTATTGATGTTAACAGCTTAGAATGGACAAATTTGGCAACGAGTTTGTCAAAGTATGGCACTCATAT…		-0.00435492
113	0.0581167	TTCATTACAGCCACCTGGAACATCAGGTAAGCGATGGCTATTTGATATCGAGTGACACGACTCGGGATGTTATCTCTTGCGTGGAATGCGTCCCGAACTTGAGATTCAATTATCAACGACACAGTTAATGAGGAAAAAGGGAATAAAACCTCACACTATATTCACGGATTGTTTGAAAGATACTTGTTTGCCTGTTGAAAAATGTAGAATACCTGGTAAGACTAGAATATTTAGTATAAGTCCGGTACAGTTTACCATACCGTTTCGACAGTATTACTTAGACTTTATGGCATCCTAGCGAGCTGCACGACTTAATGCTGAGCATGGTATTGGTATTGATGTTAACAGCTTAGAGTGGACAAATTTGGCAACAAGGTTGTCTAAGGATGGCACTCACAT…		-0.00432997
114	0.0569615	TTCATTAAAGCCACCTGGAACATCAGGTAAGCGATGGCTATTTGATATCGAGTTACAAGACTCGGGATGTTATCTCTTGCGTGGAATGCGTCCCGAACTTGGGATTCAATTATCAACGACACAGTTAATGAGGAAAAAGGGAATAAAACCTCACACTATATTCACGGATTGTTTGAAAGATACTTGTTTGCCTGTTGAAAAATGTAGAATACCTGGTAAGACTAGAATATTTAGTATAAGTCCGGTACAGTTTACCATACCGTTTCGACAGTATTACTTAGACTTTATGGCATCCTATCGAGCTGCACGACTTAATGCTGAGCATGGTATTGGTATTGATGTTAACAGCTTAGAGTGGACAAATTTGGCAACAAGGTTGTCTAAGTATGGCACTCACAT…		-0.00425533
115	0.0565563	TTCATTAAAGCCACCTGGAACATCAGGTAAGCGATGGCTATTTGATATCGAGTTACAAGACTCGGGATGTTATCTCTTGCGTGGAATGCGTCCCGAACTTGAGATTCAATTATCAACGACACAGTTAATGAGGAAAAAGGGAATAAAACCTCACACTATATTCACGGATTGTTTGAAAGATACTTGTTTGCCTGTTGAAAAATGTAGAACACCTGGTAAGACTAGAATATTTAGTATAAGTCCGGTACAGTTTACCATACCGTTTCGACAGTATTACTTAGACTTTATGGCATCCTATCGAGCTGCACGCCTTAATGCTGAGCATGGTATTGGTATTGATGTTAACAGCTTAGAATGGACAAATTTGGCAACGAGTTTGTCAAAGTATGGCACTCATAT…		-0.0042291
116	0.0556551	TTCATTAAAGCCACCTGGAACATCAGGTAAGCGATGGTTGTTTGATATTGAGCTACAAGACTCGGGATGTTATCTCTTGCGTGGAATGCGTCCCGAACTTGAGATTCAATTATCAACGACACAGTTAATGAGGAAAAAGGGAATAAAACCTCACACTATATTCACGGATTGTTTGAAAGATACTTGTTTGCCTGTTGAAAAATGTAGAACACCTGGTAAGACTAGAATATTTAGTATAAGTCCGGTACAGTTTACCATACCGTTTCGACAGTATTACTTAGACTTTATGGCATCCTATCGAGCTGCACGACTTAATGCTGAGCATGGTATTGGTATTGATGTTAACAGCTTAGAGTGGACAAATTTGGCAACAAGGTTGTCTAAGTATGGCACTCACAT…		-0.00417066
117	0.0552861	TTCATTAAAGCCACCCGGAACATCAGGTAAGCGATGGCTATTTGATATCGAGTTACAAGACTCGGGATGTTATCTCTTGCGTGGAATGCGTCCCGAACTTGAGATTCAATTATCAACGACACAGTTAATGAGGAAAAAGGGAATAAAACCTCACACTATATTCACGGATTGTTTGAAAGATACTTGTTTGCCTGTTGAAAAATGTAGAATACCTGGTAAGACTAGAATATTTAGTATAAGTCCGGTACAGTTTACCATACCGTTTCGACAGTATTACTTAGACTTTATGGCATCCTATCGAGCTGCACGACTTAATGCTGAGCATGGTATTGGTATTGATGGTAACAGCTTAGAGTGGACAAATTTGGCAACAAGGTTGTCTAAGTATGGCACTCACAT…		-0.00414668
118	0.0552861	TTCATTAAAGCCACCTGGAACATCAGGTAAGCGATGGTTATTTGATATCGAGTTACAAGACTCGGGATGTTATCTCTTGCGTGGAATGCGTCCCGAACTTGAGATTCAATTATCAACGACACAGTTAATGAGGAAAAAGGGAATAAAACCTCACACTATATTCACGGATTGTTTGAAAGATACTTGTTTGCCTGTTGAAAAATGTAGAATACCTGGTAAGACTAGAATATTTAGTATAAGTCCGGTACAGTTTACCATACCGTTTCGACAGTATTACTTAGACTTTATGGCATCCTATCGAGCTGCACGGCTTAATGCTGAGCATGGTATTGGTATTGATGTTAACAGCTTAGAGTGGACAAATTTGGCAACAAGGTTGTCTAAGTATGGCACTCACAT…		-0.00414668
119	0.0552861	TTCATTAAAGCCACCTGGAACATCAGGTAAGCGATGGCTATTTGATATCGAGTTACAAGACTCGGGATGTTATCTCTTGCGTGGAATGCGTCCCGAACTTGAGATTCAATTATCAACGACACAGTTAATGAGGAAAAAGGGAATAAAACCTCACACTATATTAACGGATTGTTTGAAAGATACTTGTTTGCCTGTTGAAAAATGTAGAATACCTGGTAAGACTAGAATATTTAGTATAAGTCCGGTACAGTTTACCATACCGTTTCGACAGTATTACTTAGACTTTATGGCATCCTATCGAGCTGCACGACTTAATGCTGAGCATGGTATTGGTATTGATGTTAACAGCTTAGAGTGGACAAATTTGGCAACAAGGTTGTCTAAGTATGGCACTCACAT…		-0.00414668
120	0.054639	TTCATTAAAGCCACCTGGAACATCAGGTAAGCGATGGCTATTTGATATCGAGTTACAAGACTCGGGATGTTATCTCTTGCGTGGAATGCGTCCCGAACTTGAGATTCAATTATCAACGACACAGTTAATGAGGAAAAAGGGAATAAAACCTCACACTATATTCACGGATTGTTTGAAAGATACTTGTTTGCCTGTTGAAAAATGTAGAATACCTGGTAAGACTATAATATTTAGTATAAGTCCGGTACAGTTTACCATACCGTTTCGACAGTATTACTTAGACTTTATGGCATCCTATCGAGCTGCACGACTTAATGCTGAGCATGGTATTGGTATTGATGTTAACAGCTTAGAGTGGACAAATTTGGCAACAAGGTTGTCTAAGTATGGCACTCACAT…		-0.00410458
121	0.054512	TTCATTAAAGCCACCTGGAACATCAGGTAAGCGATGGTTGTTTGACATTGAGCTACAAGACTCGGGATGTTATTTCCTGCGTGGAATGCGTCCCGAACTTGAGATTCAATTATCAACGACACAGTTAATGAGGAAAAAGGGAATAAAACCTCACACTATATTCACGGATTGTTTGAAAGATACTTGTTTGCCTGTTGAAAAATGTAGAATACCTGGTAAGACTAGAATATTTAGTATAAGTCCGGTACAGTTTACCATACCGTTTCGACAGTATTACTTAGACTTTATGGCATCCTATCGAGCTGCACGACTTAATGCTGAGCATGGTATTGGTATTGATGTTAACAGCTTAGAGTGGACAAATTTGGCAACAAGGTTGTCTAAGTATGGCACTCACAT…		-0.0040963
122	0.0541249	TTCATTAAAGCCACCTGGAACATCAGGTAAGCGATGGCTATTTGAATCGAGTTACAAGACTCGGGATGTTATCCCTTGCGTGGAATGCGTCCCGAACTTGAGATTCAATTATCAACGACACAGTTAATGAGGAAAAAGGGAATAAAACCTCACACTATATTCACGGATTGTTTGAAAGATACTTGTTTGCCTGTTGAAAAATGTAGAATACCTGGTAAGACTAGAATATTTAGTATAAGTCCGGTACAGTTTACCATACCGTTTCGACAGTATTACTTAGACTTTATGGCATCCTATCGAGCTGCACGACTTAATGCTGAGCATGGTATTGGTATTGATGTTAACAGCTTAGAGTGGACAAATTTGGCAACAAGGTTGTCTAAGTATGGCACTCACATT…		-0.00407107
123	0.0541249	TTCATTAAAGCCACCTGGAACATCAGGTAAGCGATGGTTATTTGATATCGAGTTACAAGACTCGGGATGTTATCTCTTGCGTGGAATGCGTCCCGAACTTGAGATTCAATTATCAACGACACAGTTAATGAGGAAAAAGGGAATAAAACCTCACACTATATTCACGGATTGTTTGAAAGATACTTGTTTGCCTGTTGAAAAATGTAGAATACCTGGTAAGACTAGAACATTTAGTATAAGTCCGGTACAGTTTACCATACCGTTTCGACAGTATTACTTAGACTTTATGGCATCCTATCGAGCTGCACGACTTAATGCTGAGCATGGTATTGGTATTGATGTTAACAGCTTAGAGTGGACAAATTTGGCAACAAGGTTGTCTAAGTATGGCACTCACAT…		-0.00407107
124	0.0536108	TTCATTAAAGCCACCTGGAACATCAGGTAAGCGATGGTTATTTGATATCGAGTTACAAGACTCGGGATGTTATCTCTTGCGTGGGATGCGTCCCGAACTTGAGATTCAATTATCAACGACACAGTTAATGAGGAAAAAGGGAATAAAACCTCACACTATATTCACGGATTGTTTGAAAGATACTTGTTTGCCTGTTGAAAAATGTAGAATACCTGGTAAGACTAGAATATTTAGTATAAGTCCGGTACAGTTTACCATACCGTTTCGACAGTATTACTTAGACTTTATGGCATCCTATCGAGCTGCACGACTTAATGCTGAGCATGGTATTGGTATTGATGTTAACAGCTTAGAGTGGACAAATTTGGCAACAAGGTTGTCTAAGTATGGCACTCACAT…		-0.00403752
125	0.0536108	TTCATTACAGCCACCTGGAACATCAGGTAAGCGATGGTTGTTTGACATTGAGCTACAAGACTCGGGATGTTATTTCCTGCGTGGAATGCGTCCCGAACTTGAGATTCAACTATCAACGACACAGTTAATGAGGAAAAAGGGAATAAAACCTCACACTATATTCACGGATTGTTTGAAAGATACTTGTTTGCCCGTTGAAAAATGTAGAATACCTGGTAAAACTAGAATATTTAGTATAAGTCCGGTACAGTTTACTATACCGTTTAGACAGTATTATTTAGATTTTATGGCATCCTATCGAGCTGCACGCCTTAATGCTGAGCATGGTATTGGTATTGATGTTAACAGCTTAGAATGGACAAATTTGGCAACGGGTTTGTCAAAGTATGGCACTCATAT…		-0.00403752
126	0.0536108	TTCATTAAAGCCACCTGGAACATCAGGTAAGCGATGGTTGTTTGACATTGAGCTACAAGACTCGGGATGTTATTTCCTGCGTGGAATGCGTCCCGAACTTGAGATTCAACTATCAACGACACAGTTAATGAGGAAAAAGGGAATAAAACCTCACACTATATTCACGGATTGTTTGAAAGATACTTGTTTGCCCGTTGAAAAATGTAGAATACCTGGTAAAACTAGAATATTTAGTATAAGTCCGTTACAGTTTACTATACCGTTTAGACAGTATTATTTAGATTTTATGGCATCCTATCGAGCTGCACGCCTTAATGCTGAGCATGGTATTGGTATTGATGTTAACAGCTTAGAATGGACAAATTTGGCAACGAGTTTGTCAAAGTATGGCACTCATAT…		-0.00403752
127	0.0536108	TTCATTAAAGCCACCTGGAACATCAGGTAAGCGATGGCTATTTGATATCGAGTTACAGGACTCGGGATGTTATCTCTTGCGTGGAATGCGTCCCGAACTTGAGATTCAATTATCAACGACACAGTTAATGAGGAAAAAGGGAATAAAACCTCACACTATATTCACGGATTGTTTGAAAGATACTTGTTTGCCTGTTGAAAAATGTAGAATACCTGGTAAGACTAGAATATTTAGTATAAGTCCGGTACAGTTTACCATACCGTTTCGACAGTATTACTTAGACTTTATGGCATCCTATCGAGCTGCACGACTTAATGCTGAGCATGGTATTGGTATTGATGTTAACAGCTTAGAGTGGACAAATTTGGCAACAAGGTTGTCTAAGTATGGCACTCACAT…		-0.00403752
128	0.0536108	TTCATTAAAGCCACCTGGCACATCAGGTAAGCGATGGCTATTTGATATCGAGTTACAAGACTCGGGCTGTTATCTCTTGCGTGGAATGCGTCCCGAACTTGAGATTCAATTATCAACGACACAGTTAATGAGGAAAAAGGGAATAAAACCTCACACTATATTCACGGATTGTTTGAAAGATACTTGTTTGCCTGTTGAAAAATGTAGAATACCTGGTAAGACTAGAATATTTAGTATAAGTCCGGTACAGTTTACCATACCGTTTCGACAGTATTACTTAGACTTTATGGCATCCTATCGAGCTGCACGACTTAATGCTGAGCATGGTATTGGTATTGATGTTAACAGCTTAGAGTGGACAAATTTGGCAACAAGGTTGTCTAAGTATGGCACTCACAT…		-0.00403752
129	0.0536108	TTCATTACAGCCACCTGGAACATCAGGTAAGCGATGGTTATTTGATATCGAGTTACAAGACTCGGGATGTTATCTCTTGCGTGGAATGCGTCCCGAACTTGAGATTCAATTATCAACGACACAGTTAATGAGGAAAAAGGGAATAAAACCTCACACTATATTCACGGATTGTTTGAAAGATACTTGTTTGCCTGTTGAAAAATGTAGAATACCTGGTAAGACTAGAATATTTAGTATAAGTCCGGTACAGTTTACCATACCGTTTCGACAGTATTACTTAGACTTTATGGCATCCTATCGAGCTGCACGACTTAATGCTGAGCATGGTATTGGTATTGATGTGAACAGCTTAGAGTGGACAAATTTGGCAACAAGGTTGTCTAAGTATGGCACTCACAT…		-0.00403752
130	0.0530907	TTCATTAAAGCCACCTGGAACATCAGGTAAGCGATGGTTGTTTGACATTGAGCTACAAGACTCGGGATGTTATTTCCTGCGTGGAATGCGTCCCGAACTTGAGATTCAACTATCAACGACACAGTTAATGAGGAAAAAGGGAATAAAACCTCACACTATATTCACGGATTGTTTGAAAGATACTTGTTTGCCCGTTGAAAAATGTAGAATACCTGGTAAAACTAGAATATTTAGTATAAGTCCGGTACAGTTTACTATACCGTTTAGACAGTATTATTTAGACTTTATGGCATCCTATCGAGCTGCACGACTTAATGCTGAGCATGGTATTGGTATTGATGTTAACAGCTTAGAGTGGACAAATTTGGCAACAAGGTTGTCTAAGTATGGCACTCATAT…		-0.00400353
131	0.0528366	TTCATTAAAGCCACCTGGAACATCAGGTAAGCGATGGCTATTTGATATCGAGTTACAAGACTCGGGATGTTATCTCTTGCGTGGAATGCGTCCCGAACTTGAGATTCGATTATCAACGACACAGTTAATGAGGAAAAAGGGAATAAAACCTCACACTATATTCACGGATTGTTTGAAAGATACTTGTTTGCCTGTTGAAAAATGTAGAATACCTGGTAAGACTAGAATATTTAGTATAAGTCCGGTACAGTTTACCATACCGTTTCGACAGTATTACTTAGACTTTATGGCATCCTATCGAGCTGCACGACTTAATGCTGAGCATGGTATTGGTATTGACGTTAACAGCTTAGAGTGGACAAATTTGGCAACAAGGTTGTCTAAGTATGGCACTCACAT…		-0.0039869
132	0.0527096	TTCATTAAAGCCACCTGGAACATCAGGTAAGCGATGGTTGTTTGACATTGAGCTACAAGACTCGGGATGTTATTTCCTGCGTGGAATGCGTCCCGAACTTGAGATTCAACTATCAACGACACAGTTAATGAGGAAAAAGGGAATAAAACCTCACACTATATTCACGGATTGTTTGAAAGATACTTGTTTGCCCGTTGAAAAATGTAGAATACCTGTTAAAACTAGAATATTTAGTATAAGTCCGGTACAGTTTACTATACCGTTTAGACAGTATTATTTAGATTTTATGGCATCCTATCGAGCTGCACGCCTTAATGCTGAGCATGGTATTGGTATTGATGTTAACAGCTTAGAATGGACAAATTTGGCAACGAGTTTGTCAAAGTATGGCACTCATAT…		-0.00397859
133	0.0520625	TTCATTAAAGCCACCTGGAACATCAGGTAAGCGATGGCTATTTGATATCGAGTTACAAGACTCGGGATGTTATCTCTTGCGTGGAATGCGTCCCGAACTTGAGATTCAATTATCAACGACACAGTTAATGAGGAAAAAGGGAATAAAACCTCACACTATATTCACGGATTGTTTGAAAGATACTTGTTTGCCTGTTGAAAAATGTAGAGTACCTGGTAAGACTAGAATATTTAGTATAAGTCCGGTACAGTTTACCATACCGTTTCGACAGTATTACTTAGACTTTATGGCATCCTATCGAGCTGCACGACTTAATGCTGAGCATGGTATTGGTATTGATGTTAACAGCTTAGAGTGGACAAATTTGGCAACAAGGTTGTCTAAGTATGGCACTCACAT…		-0.00393617
134	0.0519354	TTCATTAAAGCCACCTGGAACATCAGGTAAGCGATGGCTATTTGATATCGAGTTACAAGACTCGGGATGTTATCTCTTGCGTGGAATGCGTCCCGAACTTGAGATTCAATTATCAACGACACAGTTAATGAGGAAAAAGGGAATAAAACCTCACACTATATTCACGGATTGTTTGAAAGATACTTGTTTGCCTGTTGAAAAATGTAGGATACCTGGTAAGACTAGAATATTTAGTATAAGTCCGGTACAGTTTACCATACCGTTTCGACAGTATTACTTAGACTTTATGGCATCCTATCGAGCTGCACGACTTAATGCTGAGCATGGTATTGGTATTGATGTTAACAGCTTAGAGTGGACAAATTTGGCAACAAGGTTGTCTAAGTATGGCACTCACAT…		-0.00392784
135	0.0519354	TTCATTAAAGCCACCTGGAACATCAGGTAAGCGATGGCTATTTGATATCGAGTTACAAGACTCGGGATGTTATCTCTTGCGTGGAATGCGTCCCGAACTTGAGATTCAATTATCAACGACACAGTTAATGAGGAAAAAGGGAATAAAACCTCACACTATATTCACGGATTGTTTGAAAGATACTTGTTTGCCCGTTGAAAAATGTAGAATACCTGGTAAAACTAGAATATTTAGTATAAGTCCGGTACAGTTTACCATACCGTTTCGACAGTATTACTTAGACTTTATGGCATCCTATCGAGCTGCACGACTTAATGCTGAGCATGGTATTGGTATTGATGTTAACAGCTTAGAGTGGACAAATTTGGCAACAAGGTTGTCTAAGTATGGCACTCACAT…		-0.00392784
136	0.0511613	TTCATTAAAGCCACCTGGAACATCAGGTAAGCGATGGTTGTTTGACATTGAGCTACAAGACTCGGGATGTTATTTCCTGCGTGGAATGCGTCCCGAACTTGAGATTCAACTATCAACGACACAGTTAATGAGGAAAAAGGGAATAAAACCTCACACTATATTCACGGATTGTTTGAAAGATACTTGTTTGCCCGTTGAAAAATGTAGAATACCTGGTAAAACTAGAATATTTAGTATAAGTCCGGTACAGTTTACTATACCGTTTAGACAGTATTATTTAGATGTTATGGCATCCTATCGAGCTGCACGCCTTAATGCTGAGCATGGTATTGGTATTGATGTTAACAGCTTAGAATGGACAAATTTGGCAACGAGTTTGTCAAAGTATGGCACTCATAT…		-0.00387697
137	0.0511613	TTCATTAAAGCCACCTGGAACATCAGGTAAGCGATGGCTATTTGATATCGAGTTACAAGACTCGGGATGTTATCTCTTGCGTGGAATGCGTCCCGAACTTGAGATTCAATTATCAACGACACAGTTAATGAGGAAAAAGGGAATAAAACCTCACACTATATTCACGGATTGTTTGAAAGATACTTGTTTGCCTGTTGAAAAATGTAGAATACCTGGTAAGACTAGAATATTTAGTATAAGTCCGGTACAGTTTACCATACCGTTTCGACAGTATTACTTAGACTTTATGGCATCCTATCTAGCTGCACGACTTAATGCTGAGCATGGTATTGGTATTGATGTTAACAGCTTAGAGTGGACAAATTTGGCAACAAGGTTGTCTAAGTATGGCACTCACAT…		-0.00387697
138	0.0503871	TTCATTAAAGCCACCTGGAACATCAGGTACGCGATGGTTATTTGATATCGAGTTACAAGACTCGGGATGTTATCTCTTGCGTGGAATGCGTCCCGAACTTGAGATTCAATTATCAACGACACAGTTAATGAGGAAAAAGGGAATAAAACCTCACACTATATTCACGGATTGTTTGAAAGATACTTGTTTGCCTGTTGAAAAATGTAGAATACCTGGTAAGACTAGAATATTTAGTATAAGTCCGGTACAGTTTACCATACCGTTTCGACAGTATTACTTAGACTTTATGGCATCCTATCGAGCTGCACGACTTAATGCTGAGCATGGTATTGGTATTGACGTTAACAGCTTAGAGTGGACAAATTTGGCAACAAGGTTGTCTAAGTATGGCACTCACAT…		-0.00382599
139	0.0502601	TTCATTAAAGCCACCTGGAACATCAGGTAAGCGATGGCTATTTGATATCGAGTTACAAGACTCGGGATGTTATCTCTTGCGTGGAATGCGTCCCGAACTTGAGATTCAATTATCAACGACACAGTTAATGAGGAAAAAGGGAATAAAACCTCACACTATATTCACGGATTGTTTGAAAGATACTTGTTTGCATGTTGAAAAATGTAGAATACCTGGTAAGACTAGAATATTTAGTATAAGTCCGGTACAGTTTACCATACCGTTTCGACAGTATTACTTAGACTTTATGGCATCCTATCGAGCTGCACGACTTAATGCTGAGCATGGTATTGGTATTGATGTTAACAGCTTAGAGTGGACAAATTTGGCAACAAGGTTGTCTAAGTATGGCACTCACAT…		-0.00381761
140	0.0502601	TTCATTAAAGCCACCTGGAACATCAGGTAAGCGATGGTTGTTTGACATTGAGCTACAAGACTCGGGATGTTATTTCCTGCGTGGAATGCGTCCCGAACTTGAGATTCAACTATCAACGACACAGTTAATGAGGAAAAAGGGAATAAAACCTCACACTATATTCACGGATTGTTTGAAAGATACTTGTTTGCCCGTTGAAAAATGTAGAATACCTGGTAAAACTAGAATATTTAGTATAAGTCCGGTACAGTTTGCTATACCGTTTAGACAGTATTATTTAGATTTTATGGCATCCTATCGAGCTGCACGCCTTAATGCTGAGCATGGTATTGGTATTGATGTTAACAGCTTAGAATGGACAAATTTGGCAACGAGTTTGTCAAAGTATGGCACTCATAT…		-0.00381761
141	0.0502601	TTCATTAAAGCCACCTGGAACATCAGGTAAGCGATGGCTATTTGATATCGAGTTACAAGACTCGGGATGTTATCTCTTGCGTGGAATGCGTCCCGAACTTGAGATTCAATTATCAACGACACAGTTAATGAGGAAAAAGGGAATAAAACCTCACACTATATTCACGGATTGTTTGAAAGATACCTGTTTGCCTGTTGAAAAATGTAGAATACCTGGTAAGACTAGAATATTTAGTATAAGTCCGGTACAGTTTACCATACCGTTTCGACAGTATTACTTAGACTTTATGGCATCCTATCGAGCTGCACGACTTAATGCTGAGCATGGTATTGGTATTGATGTTAACAGCTTAGAGTGGACAAATTTGGCAACAAGGTTGTCTAAGTATGGCACTCACAT…		-0.00381761
142	0.0502601	TTCATTAAAGCCACCTGGAACATCAGGTAAGCGATGGCTATTTGATATCGAGTTACAAGACTCGGGATGTTATCTCTTGCGTGGAATGCGTCCCGAACTTGAGACTCAATTATCAACGACACAGTTAATGAGGAAAAAGGGAATAAAACCTCACACTATATTCACGGATTGTTTGAAAGATACTTGTTTGCCTGTTGAAAAATGTAGAATACCTGGTAAGACTAGAATATTTAGTATAAGTCCGGTACAGTTTACCATACCGTTTCGACAGTATTACTTAGACTTTATGGCATCCTATCGAGCTGCACGACTTAATGCTGAGCATGGTATTGGTATTGATGTTAACAGCTTAGAGTGGACAAATTTGGCAACAAGGTTGTCTAAGTATGGCACTCACAT…		-0.00381761
143	0.0502601	TTCATTAAAGCCACCTGGAACATCAGGTAAGCGATGGTTGTTTGACATTGAGCTACAAGACTCGGGATGTTATTTCCTGCGTGGAATGCGTCCCGAACTTGAGATTCAACTATCAACGACACAGTTAATGAGGAAAAAGGGAATAAAACCTCACACTATATTCACGGATTGTTTGAAAGATACTTGTTTGCCCGTTGAAAAATGTAGAATACCTGGTAAAACTAGAATATTTAGTATAAGTCCGGTACAGTTTACTATACCGTTTAGACAGTATTATTTAGATTTTATGGCATCCTATCGAGCTGCACGCCTTAATGCTGAGCATGGTATTGGTATTGATGTTAACAGCTTAGAACGGACAAATTTGGCAACGAGTTTGTCAAAGTATGGCACTCATAT…		-0.00381761
144	0.050242	TTCATTAAAGCCACCTGGAACATCAGGTAAGCGATGGCTATTTGATATCGAGTTACAAGACTCGGGATGTTATCTCTTGCGTGGAATGCGTCCCGAACTTGAGATTCAATTATCAACGACACAGTTAATGAGGAAAAAGGGAATAAAACCTCACACTATATTCACGGATTGTTTGAAAGATACTTGTTTGCCTGTTGAAAAATGTAGAATACCTGGTAAGACTAGAATATTTAGCATAAGTCCGGTACAGTTTACCATACCGTTTCGACAGTATTACTTAGACTTTATGGCATCCTATCGAGCTGCACGACTTAATGCTGAGCATGGTATTGGTATTGATGTTAACAGCTTAGAGTGGACAAATTTGGCAACAAGGTTGTCTAAGTATGGCACTCACAT…		-0.00381642
145	0.0494859	TTCATTAAAGCCACCTGGAACATCAGGTAAGCGATGGCTATTTGATATCGAGTTACAAGACTCGGGATGTTATCTCTTGCGTGGAATGCGTCCCGAACTTGAGATTCAATTATCAACGACACAGTTAACGAGGAAAAAGGGAATAAAACCTCACACTATATTCACGGATTGTTTGAAAGATACTTGTTTGCCTGTTGAAAAATGTAGAATACCTGGTAAGACTAGAATATTTAGTATAAGTCCGGTACAGTTTACCATACCGTTTCGACAGTATTACTTAGACTTTATGGCATCCTATCGAGCTGCACGACTTAATGCTGAGCATGGTATTGGTATTGATGTTAACAGCTTAGAGTGGACAAATTTGGCAACAAGGTTGTCTAAGTATGGCACTCACAT…		-0.00376649
146	0.0490808	TTCATTAAAGCCACCTGGAACATCAGGTAAGCGATGGCTATTTGATATCGAGTTACAAGACTCGGGATGTTATCTCTTGCGTGGAATGCGTCCCGAACTTGAGATTCAATTATCAACGACACAGTTAATGAGGAAAAAGGGAATAAAACCTAACACTATATTCACGGATTGTTTGAAAGATACTTGTTTGCCTGTTGAAAAATGTAGAATACCTGGTAAGACTAGAATATTTAGTATAAGTCCGGTACAGTTTACCATACCGTTTCGACAGTATTACTTAGACTTTATGGCATCCTATCGAGCTGCACGACTTAATGCTGAGCATGGTATTGGTATTGATGTTAACAGCTTAGAGTGGACAAATTTGGCAACAAGGTTGTCTAAGTATGGCACTCACAT…		-0.00373969
147	0.0485848	TTCATTAAAGCCACCTGGAACATCAGGTAAGCGATGGCTATTTGATATCGAGTTACAAGACTCGGGATGTTATCTCTTGCGTGGAACGCGTCCCGAACTTGAGATTCAATTATCAACGACACAGTTAATGAGGAAAAAGGGAATAAAACCTCACACTATATTCACGGATTGTTTGAAAGATACTTGTTTGCCTGTTGAAAAATGTAGAATACCTGGTAAGACTAGAATATTTAGTATAAGTCCGGTACAGTTTACCATACCGTTTCGACAGTATTACTTAGACTTTATGGCATCCTATCGAGCTGCACGACTTAATGCTGAGCATGGTATTGGTATTGATGTTAACAGCTTAGAGTGGACAAATTTGGCAACAAGGTTGTCTAAGTATGGCACTCACAT…		-0.00370683
148	0.0485848	TTCATTAAAGCCACCTGGAACATCAGGTAAGCGATGGCTATTTGATATCGAGTTACAAGACTCGGGATGTTATCTCTTGCGTGGAATGCGTCCCGAACTTGAGATTCAATTATCAACGACACAGTTAATGAGGAAAAAGGGAATAAAACCTCACACTATATTCACGGATTGTTTGAAAGATACTTGTTTGCCTGTTGAAAAATGTAGAATACCTGGTAAGACTAGAATATTTAGTATAAGTCCGGTACAGTTTACCATACCGTTTCGACAGTATTACTTAGACTTTATGGCATCCTATCGAGCTGAACGACTTAATGCTGAGCATGGTATTGGTATTGATGTTAACAGCTTAGAGTGGACAAATTTGGCAACAAGGTTGTCTAAGTATGGCACTCACAT…		-0.00370683
149	0.0485848	TTCATTAAAGCCACCTGGAACATCAGGTAAGCGATGGCTATTTGATATCGAGTTACAAGACTCGGGATGTTATCTCTTGCGTGGAATGCGTCCCGAACTTGAGATTCAATTATCAACGACACAGTTAATGAGGAAAAAGGGAATAAAACCTCACACTATATTCACGGATTGTTTGAAAGATACTTGTTTGCCTGTTGAAAAATGTAGAATACCTGGTAAGACTAGAATATTTAGTATAAGTCCGGTACAGTTTACCATACCGTTTCGACAGTATTACTTAGACTTTATGGCATCCTATCGAGCTGCACGACTGAATGCTGAGCATGGTATTGGTATTGATGTTAACAGCTTAGAGTGGACAAATTTGGCAACAAGGTTGTCTAAGTATGGCACTCACAT…		-0.00370683
150	0.0485848	TTCATTAAAGCCACCTGGAACATCAGGTAAGCGATGGTTGTTTGACATTGAGCTACAAGACTCGGGATGTTATTTCCTGCGTGGAATGCGTCCCGAACTTGAGATTCAACTATCAACGACACAGTTAATGAGGAAAAAGGGAATAAAACCTCACACTATATTCACGGATTGTTTGAAAGATACTTGTTTGCCCGTTGAAAAATGTAGAATACCTGGTAAGACTAGAATATTTAGTATAAGTCCGGTACAGTTTACCATACCGTTTCGACAGTATTACTTAGACTTTATGGCATCCTATCGAGCTGCACGACTTAATGCTGAGCATGGTATTGGTATTGATGTTAACAGCTTAGAGTGGACAAATTTGGCAACAAGGTTGTCTAAGTATGGCACTCACAT…		-0.00370683
151	0.0485848	TTCATTAAAGCCACCTGGAACATCAGGTAAGCGATGGTTATTTGATATCGAGTTACAAGACTCGGGATGTTATCTCTTGCGTGGAATGCGTCCCGAACTTGAGATTCAATTATCAACGACACAGTTAATGAGGAAAAAGGGAATAAAACCTCACACTATATTCACGGATTGTTTGAAAGATACTTGTTTGCCTGTTGAAAAATGTAGAATACCTGGTAAGACTAGAATATTTAGTATAAGTCCGGTACAGTTTACCATACCGTTTCGACAGTATTACTTAGACTTTATGGCATACTATCGAGCTGCACGACTTAAGGCTGAGCATGGTATTGGTATTGATGTTAACAGCTTAGAGTGGACAAATTTGGCAACAAGGTTGTCTAAGTATGGCACTCACAT…		-0.00370683
152	0.0478106	TTCATTAAAGCCACCTGGAACATCAGGTAAGCGATGGCTATTTGATATCGAGTTACAAGACTCGGGATGTTATCTCTTGCGTGGAATGCGTCCCGAACTTGAGATTCAATTATCAACGACACAGTTAATGAGGAAAAAGGGAATAAAACCTCACACTATATTCACGGATTGTTTGAAATATACTTGTTTGCCTGTTGAAAAATGTAGAATACCTGGTAAGACTAGAATATTTAGTATAAGTCCGGTACAGTTTACCATACCGTTTCGACAGTATTACTTAGACTTTATGGCATCCTATCGAGCTGCACGACTTAATGCTGAGCATGGTATTGGTATTGATGTTAACAGCTTAGAGTGGACAAATTTGGCAACAAGGTTGTCTAAGTATGGCACTCACAT…		-0.00365545
153	0.0469094	TTCATTAAAGCCACCTGGAACATCAGGTAAGCGATGGCTATTTGATATCGAGTTACAAGACTCGGGATGTTATCTCTTGCGTGGAATGCGTCCCGAACTTGAGATTCAATTATCAACGGCACAGTTAATGAGGAAAAAGGGAATAAAACCTCACACTATATTCACGGATTGTTTGAAAGATACTTGTTTGCCTGTTGAAAAATGTAGAATACCTGGTAAGACTAGAATATTTAGTATAAGTCCGGTACAGTTTACCATACCGTTTCGACAGTATTACTTAGACTTTATGGCATCCTATCGAGCTGCACGACTTAATGCTGAGCATGGTATTGGTATTGATGTTAACAGCTTAGAGTGGACAAATTTGGCAACAAGGTTGTCTAAGTATGGCACTCACAT…		-0.00359547
154	0.0463773	TTCATTAAAGCCACCTGGGACATCAGGTAAGCGATGGCTATTTGATATCGAGTTACAAGACTCGGGATGTTATCTCTTGCGTGGAATGCGTCCCGAACTTGAGATTCAATTATCAACGACACAGTTAATGAGGAAAAAGGGAATAAAACCTCACACTATATTCACGGATTGTTTGAAAGATACTTGTTTGCCTGTTGAAAAATGTAGAATACCTGGTAAGACTAGAATATTTAGTATAAGTCCGGTACAGTTTACCATACCGTTTCGACAGTATTACTTAGACTTTATGGCATCCTATCGAGCTGCACGACTTAATGCTGAGCATGGTATTGGTATTGATGTTAACAGCTTAGAGTGGACAAATTTGGCAACAAGGTTGTCTAAGTATGGCACTCACAT…		-0.00355997
155	0.0461353	TTCATTAAAGCCACCTGGAACATCAGGTAAGCGATGGCTATTTGATATCGAGTTACAAGACTCGGGATGTTATCTCTTGCGCGGAATGCGTCCCGAACTTGAGATTCAATTATCAACGACACAGTTAATGAGGAAAAAGGGAATAAAACCTCACACTATATTCACGGATTGTTTGAAAGATACTTGTTTGCCTGTTGAAAAATGTAGAATACCTGGTAAGACTAGAATATTTAGTATAAGTCCGGTACAGTTTACCATACCGTTTCGACAGTATTACTTAGACTTTATGGCATCCTATCGAGCTGCACGACTTAATGCTGAGCATGGTATTGGTATTGATGTTAACAGCTTAGAGTGGACAAATTTGGCAACAAGGTTGTCTAAGTATGGCACTCACAT…		-0.00354381
156	0.0452341	TTCATTAAAGCCACCTGGAACATCAGGTAAGCGATGGCTATTTGATATCGAGTTACAAGACTCGGGGTGTTATCTCTTGCGTGGAATGCGTCCCGAACTTGAGATTCAATTATCAACGACACAGTTAATGAGGAAAAAGGGAATAAAACCTCACACTATATTCACGGATTGTTTGAAAGATACTTGTTTGCCTGTTGAAAAATGTAGAATACCTGGTAAGACTAGAATATTTAGTATAAGTCCGGTACAGTTTACCATACCGTTTCGACAGTATTACTTAGACTTTATGGCATCCTATCGAGCTGCACGACTTAATGCTGAGCATGGTATTGGTATTGATGTTAACAGCTTAGAGTGGACAAATTTGGCAACAAGGTTGTCTAAGTATGGCACTCACAT…		-0.00348351
157	0.0452341	TTCATTAAAGCCACCTGGAACATCAGGTAAGCGATGGCTATTTGATATCGAGTTACAAGACTCGGGATGTTATCTCTTGCGTGGAATGCGTCCCGAACTTGAGATTCAATTATCAACGACACAGTTAATGAGGAAAAAGGGAGTAAAACCTCACACTATATTCACGGATTGTTTGAAAGATACTTGTTTGCCTGTTGAAAAATGTAGAATACCTGGTAAGACTAGAATATTTAGTATAAGTCCGGTACAGTTTACCATACCGTTTCGACAGTATTACTTAGACTTTATGGCATCCTATCGAGCTGCACGACTTAATGCTGAGCATGGTATTGGTATTGATGTTAACAGCTTAGAGTGGACAAATTTGGCAACAAGGTTGTCTAAGTATGGCACTCACAT…		-0.00348351
158	0.0452341	TTCATTAAAGCCACCTGGAACATCAGGTAAGCGATGGCTATTTGATATCGAGTTACAAGACTCGGGATGTTATCTCTTGCGTGGAATGCGTCCCGAACTTGAGATTCAATTATCAACGACACAGCTAATGAGGAAAAAGGGAATAAAACCTCACACTATATTCACGGATTGTTTGAAAGATACTTGTTTGCCTGTTGAAAAATGTAGAATACCTGGTAAGACTAGAATATTTAGTATAAGTCCGGTACAGTTTACCATACCGTTTCGACAGTATTACTTAGACTTTATGGCATCCTATCGAGCTGCACGACTTAATGCTGAGCATGGTATTGGTATTGATGTTAACAGCTTAGAGTGGACAAATTTGGCAACAAGGTTGTCTAAGTATGGCACTCACAT…		-0.00348351
159	0.0452341	TTCATTAAAGCCACCTGGAACATCAGGTAAGCGATGGCTATTTGATATCGAGTTACAAGACTCGGGATGTTATCTCTTGCGTGGAATGCGTCCCGAACTTGAGATTCAATTATCAACGACACGGTTAATGAGGAAAAAGGGAATAAAACCTCACACTATATTCACGGATTGTTTGAAAGATACTTGTTTGCCTGTTGAAAAATGTAGAATACCTGGTAAGACTAGAATATTTAGTATAAGTCCGGTACAGTTTACCATACCGTTTCGACAGTATTACTTAGACTTTATGGCATCCTATCGAGCTGCACGACTTAATGCTGAGCATGGTATTGGTATTGATGTTAACAGCTTAGAGTGGACAAATTTGGCAACAAGGTTGTCTAAGTATGGCACTCACAT…		-0.00348351
160	0.0444599	TTCATTAAAGCCACCTGGAACATCAGGTAAGCGATGGTTGTTTGACATTGAGCTACAAGACTCGGGATGTTATTTCCTGCGTGGAATGCGTCCCGAACTTGAGATTCAACTATCAACGACACAGTTAATGAGGAAAAAGGGAATAAAACCTCACACTATATTCACGGATTGTTTGAAAGATACTTGTTTGCCCGTTGAAAAATGTAGAATACCTGGTAAAACTAGAATATTTAGTATAAGTACGGTACAGTTTACTATACCGTTTAGACAGTATTATTTAGATTTTATGGCATCCTATCGAGCTGCACGCCTTAATGCTGAGCATGGTATTGGTATTGATGTTAACAGCTTAGAATGGACAAATTTGGCAACGAGTTTGTCAAAGTATGGCACTCATAT…		-0.00343157
161	0.0444599	TTCATTAAAGCCACCTGGAACATCAGGTAAGCGATGGCTATTTGATATCGAGTTACAAGACTCGGGATGTTATCTCTTGCGTGGAATGCGTCCCGAACTTGAGATTCAATTATCAACGACACAGTTAATGAGGAAAAAGGGAATAAAACCTCACAATATATTCACGGATTGTTTGAAAGATACTTGTTTGCCTGTTGAAAAATGTAGAATACCTGGTAAGACTAGAATATTTAGTATAAGTCCGGTACAGTTTACCATACCGTTTCGACAGTATTACTTAGACTTTATGGCATCCTATCGAGCTGCACGACTTAATGCTGAGCATGGTATTGGTATTGATGTTAACAGCTTAGAGTGGACAAATTTGGCAACAAGGTTGTCTAAGTATGGCACTCACAT…		-0.00343157
162	0.0444539	TTCATTAAAGCCACCTGGAACATCAGGTAAGCGATGGCTGTTTGATATCGAGTTACAAGACTCGGGATGTTATCTCTTGCGTGGAATGCGTCCCGAACTTGAGATTCAATTATCAACGACACAGTTAATGAGGAAAAAGGGAATAAAACCTCACACTATATTCACGGATTGTTTGAAAGATACTTGTTTGCCTGTTGAAAAATGTAGAATACCTGGTAAGACTAGAATATTTAGTATAAGTCCGGTACAGTTTACCATACCGTTTCGACAGTATTACTTAGACTTTATGGCATCCTATCGAGCTGCACGACTTAATGCTGAGCATGGTATTGGTATTGATGTTAACAGCTTAGAGTGGACAAATTTGGCAACAAGGTTGTCTAAGTATGGCACTCACAT…		-0.00343116
163	0.0438008	TTCATTAAAGCCACCTGGAACATCAGGTAGGCGATGGCTATTTGATATCGAGTTACAAGACTCGGGATGTTATCTCTTGCGTGGAATGCGTCCCGAACTTGAGATTCAATTATCAACGACACAGTTAATGAGGAAAAAGGGAATAAAACCTCACACTATATTCACGGATTGTTTGAAAGATACTTGTTTGCCTGTTGAAAAATGTAGAATACCTGGTAAGACTAGAATATTTAGTATAAGTCCGGTACAGTTTACCATACCGTTTCGACAGTATTACTTAGACTTTATGGCATCCTATCGAGCTGCACGACTTAATGCTGAGCATGGTATTGGTATTGATGTTAACAGCTTAGGGTGGACAAATTTGGCAACAAGGTTGTCTAAGTATGGCACTCACAT…		-0.00338723
164	0.0438008	TTCATTAAAGCCACCTGGAACATCAGGTGAGCGATGGTTATTTGATATCGAGTTACAAGACTCGGGATGTTATCTCTTGCGTGGAATGCGTCCCGAACTTGAGATTCAATTATCAACGACGCAGTTAATGAGGAAAAAGGGAATAAAACCTCACACTATATTCACGGATTGTTTGAAAGATACTTGTTTGCCTGTTGAAAAATGTAGAATACCTGGTAAGACTAGAATATTTAGTATAAGTCCGGTACAGTTTACCATACCGTTTCGACAGTATTACTTAGACTTTATGGCATCCTATCGAGCTGCACGACTTAATGCTGAGCATGGTATTGGTATTGATGTTAACAGCTTAGAGTGGACAAATTTGGCAACAAGGTTGTCTAAGTATGGCACTCACAT…		-0.00338723
165	0.0435588	TTCATTAAAGCCACCTGGAACATCAGGTAAGCGATGGCTATTTGATATCGAGTTACAAGACTCGGGATGTTATCTCTTGCGTGGAATGCGTCCCGAACTTGAGATTCAATTATCAACGACACAGTTAATGAGGAAAAAGGGAATAAAACCTCACACTATATTCACGGATTGTTTGAAAGATACTTGTTTGCCTGTTGAAAAATGTAGAATACCTGGTAAGACTAGGATATTTAGTATAAGTCCGGTACAGTTTACCATACCGTTTCGACAGTATTACTTAGACTTTATGGCATCCTATCGAGCTGCACGACTTAATGCTGAGCATGGTATTGGTATTGATGTTAACAGCTTAGAGTGGACAAATTTGGCAACAAGGTTGTCTAAGTATGGCACTCACAT…		-0.00337093
166	0.0432987	TTCATTAAAGCCACCTGGAACATCAGGTAAGCGATGGTTGTTTGACATTGAGCTACAAGACTCGGGATGTTATTTCCTGCGTGGAATGCGTCCCGAACTTGAGATTCAACTATCAACGACACAGTTAATGAGGAAAAAGGGAATAAAACCTCACACTATATTCACGGATTGTTTGAAAGATACTTGTTTGCCTGTTGAAAAATGTAGAATACCTGGTAAGACTAGAATATTTAGTATAAGTCCGGTACAGTTTACCATACCGTTCCGACAGTATTACTTAGACTTTATGGCATCCTATCGAGCTGCACGACTTAATGCTGAGCATGGTATTGGTATTGATGTTAACAGCTTAGAGTGGACAAATTTGGCAACAAGGTTGTCTAAGTATGGCACTCATAT…		-0.0033534
167	0.0425125	TTCATTAAAGCCACCTGGAACATCAGGTAAGCGATGGCTATTTGATATCGAGTTACAAGACTCGGGATGTTATCTCTTGCGTGGAATGCGTCCCGAACTTGAGATTCAATTATCAACGACACAGTTAATGAGGAAAAAGGGAATAAAACCTCACACTATATTCACGGATTGTTTGAAAGATACTTGTTTGCCTGTTGAAAAATGTAGAATACCTGGTAAGACCAGAATATTTAGTATAAGTCCGGTACAGTTTACCATACCGTTTCGACAGTATTACTTAGACTTTATGGCATCCTATCGAGCTGCACGACTTAATGCTGAGCATGGTATTGGTATTGATGTTAACAGCTTAGAGTGGACAAATTTGGCAACAAGGTTGTCTAAGTATGGCACTCACAT…		-0.0033003
168	0.0421254	TTCATTAAAGCCACCTGGAACATCAGGTAAGCGATGGTTATTTGATATCGAGTTACAAGACTCGGGGTGTTATCTCTTGCGTGGAATGCGTCCCGAACTTGAGATTCAATTATCAACGACACAGTTAATGAGGAAAAAGGGAATAAAACCTCACACTATATTCACGGATTGTTTGAAAGATACTTGTTTGCCTGTTGAAAAATGTAGAATACCTGGTAAGACTAGAATATTTAGTATAAGTCCGGTACAGTTTACCATACCGTTTCGACAGTATTACTTAGACTTTATGGCATCCTATCGAGCTGCACGACTTAATGCTGAGCATGGTATTGGTATTGATGTTAACAGCTTAGAGTGGACAAATTTGGCAACAAGGTTGTCTAAGTATGGCACTCACAT…		-0.0032741
169	0.0418834	TTCATTAAAGCCACCTGGAACATCAGGTAAGCGATGGCTATTTGATATCGAGTTACAAGACTCGGGATGTTATCTCTTGCGTGGAATGCGTCCCGAACTTGAGATTCAATTATCAACGACACAGTTAATGAGGAAAAAGGGAATAAAACCTCACACTATATTCACGGATTGTTTGAAAGATACTTGTTTGCCTGTTGAAAAATGTAGAATACCTGGTAAGACTAGAATATTTAGTATAAGTCCGGTACAGTTTACCATACCGTTTCGACAGTATTACTTAGACTTTATGGCATCCTATCGAGCCGCACGACTTAATGCTGAGCATGGTATTGGTATTGATGTTAACAGCTTAGAGTGGACAAATTTGGCAACAAGGTTGTCTAAGTATGGCACTCACAT…		-0.00325771
170	0.0418834	TTCATTAAAGCCACCTGGAACATCAGGTAAGCGATGGCTATTTGATATCGAGTTACAAGACTCGGGATGTTATCTCTTGCGTGGAATGCGTCCCGAACTTGAGATTCAATTATCAACGACACAGTTAATGAGGAAAAAGGGAATAAAACCTCACACTATATTCACGGATTGTTTGAAAGATACTTGTTTTCCTGTTGAAAAATGTAGAATACCTGGTAAGACTAGAATATTTAGTATAAGTCCGGTACAGTTTACCATACCGTTTCGACAGTATTACTTAGACTTTATGGCATCCTATCGAGCTGCACGACTTAATGCTGAGCATGGTATTGGTATTGATGTTAACAGCTTAGAGTGGACAAATTTGGCAACAAGGTTGTCTAAGTATGGCACTCACAT…		-0.00325771
171	0.0418834	TTCATTAAAGCCACCTGGAACATCAGGTAAGCGATGGCTATTTGATATCGAGTTACAAGACTCGGGATGTTATCTCTTGCGTGGAATGCGTCCCGAACTTGAGATTCAATTATCAACGACACAGTTAATGAGGAAAAAGGGAATAAAACCTCACACTATATTCACGGATTGTTTGAAAGATACTTGTTTGCCTGTCGAAAAATGTAGAATACCTGGTAAGACTAGAATATTTAGTATAAGTCCGGTACAGTTTACCATACCGTTTCGACAGTATTACTTAGACTTTATGGCATCCTATCGAGCTGCACGACTTAATGCTGAGCATGGTATTGGTATTGATGTTAACAGCTTAGAGTGGACAAATTTGGCAACAAGGTTGTCTAAGTATGGCACTCACAT…		-0.00325771
172	0.0418834	TTCATTAAAGCCACCTGGAACATCAGGTAAGCGATGGCTATTTGATATCGAGTTACAAGACTCGGGATGTTATCTCTTGCGTGGAATGCGTCCCGAACTTGAGATTCGATTATCAACGACACAGTTAATGAGGAAAAAGGGAATAAAACCTCACACTATATTCACGGATTGTTTGAAAGATACTTGTTTGCCTGTTGAAAAATGTAGAATACCTGGTAAGACTAGAATATTTAGTATAAGTCCGGTACAGTTTACCATACCGTTTCGACAGTATTACTTAGACTTTATGGCATCCTATCGAGCTGCACGACTTAATGCTGAGCATGGTATTGGTATTGATGTTAACAGCTTAGAGTGGACAAATTTGGCAACAAGGTTGTCTAAGTATGGCACTCACAT…		-0.00325771
173	0.0418834	TTCATTACAGCCACCTGGAACATCAGGTAAGCGATGGTTGTTTGACATTGAGCTACAAGACTCGGGATGTTATTTCCTGCGTGGAATGCGTCCCGAACTTGAGATTCAACTATCAACGACACAGTTAATGAGGAAAAAGGGAATAAAACCTCACACTATATTCACGGATTGTTTGAAAGATACTTGTTTGCCCGTTGAAAAATGTAGAATACCTGGTAAAACTAGAATATTTAGTATAAGTCCGGTACAGTTTACTATACCGTTTAGACAGTATTATTTAGATTTTATGGCATCCTATCGAGCTGCACGCCTTAATGCTGAGCATGGTATTGGTATTGATGTTAACAGCTTAGAATGGACAAATTTGGCAACAAGGTTGTCTAAGTATGGCACTCACAT…		-0.00325771
174	0.0418834	TTCATTAAAGCCACCTGGAACATCAGGTAAGCGATGGTTGTTTGATATTGAGCTACAAGACTCGGGATGTTATCTCTTGCGTGGAATGCGTCCCGAGCTTGAGATTCAATTATCAACGACACAGTTAATGAGGAAAAAGGGAATAAAACCTCACACTATATTCACGGATTGTTTGAAAGATACTTGTTTGCCTGTTGAAAAATGTAGAATACCTGGTAAGACTAGAATATTTAGTATAAGTCCGGTACAGTTTACCATACCGTTTCGACAGTATTACTTAGACTTTATGGCATCCTATCGAGCTGCACAACTTAATGCTGAGCATGGTATTGGTATTGATGTTAACAGCTTAGAGTGGACAAATTTGGCAACAAGGTTGTCTAAGTATGGCACTCACAT…		-0.00325771
175	0.0418834	TTCATTAAAGCCACCTGGAACATCAGGTAAGCGATGGCTATTTGATATCGAGTTACAAGACTCGGGATGTTATCTCTTGCGTGGAATGCGTCCCGAACTTGAAATTCAATTATCAACAACACAGTTAATGAGGAAAAAGGGAATAAAACCTCACACTATATTCACGGATTGTTTGAAAGATACTTGTTTGCCTGTTGAAAAATGTAGAATACCTGGTAAGACTAGAATATTTAGTATAAGTCCGGTACAGTTTACCATACCGTTTCGACAGTATTACTTAGACTTTATGGCATCCTATCGAGCTGCACGACTTAATGCTGAGCATGGTATTGGTATTGATGTTAACAGCTTAGAGTGGACAAACTTGGCAACAAGGTTGTCTAAGTATGGCACTCACAT…		-0.00325771
176	0.0412242	TTCATTAAAGCCACCTGGAACATCAGGTAAGCGATGGCTATTTGATATCGAGTTACAAGACTCGGGATGTTATCTCTTGCGTGGAATGCGTCCCGAACTTGAGATTCAATTATCAACGACACAGTTAATGAGGAAAAAGGGAATAAAACCTCACACTATATTCACGGATTGTTTGAAAGATACTTGTTTGCCTGTTGAAAAACGTAGAATACCTGGTAAGACTAGAATATTTAGTATAAGTCCGGTACAGTTTACCATACCGTTTCGACAGTATTACTTAGACTTTATGGCATCCTATCGAGCTGCACGACTTAATGCTGAGCATGGTATTGGTATTGATGTTAACAGCTTAGAGTGGACAAATTTGGCAACAAGGTTGTCTAAGTATGGCACTCACAT…		-0.00321298
177	0.0411093	TTCATTAAAGCCACCTGGAACATCAGGTAAGCGATGGTTGTTTGACATTGAGCTACAAGACTCGGGATGTTATTTCCTGCGTGGAATGCGTCCCGAACTTGAGATTCAACTATCAACGACACAGTTAATGAGGAAAAAGGGAATAAAACCTCACACTATATTCACGGATTGTTTGAAAGATACTCGTTTGCCCGTTGAAAAATGTAGAATACCTGGTAAAACTAGAATATTTAGTATAAGTCCGGTACAGTTTACTATACCGTTTAGACAGTATTATTTAGATTTTATGGCATCCTATCGAGCTGCACGCCTTAATGCTGAGCATGGTATTGGTATTGATGTTAACAGCTTAGAATGGACAAATTTGGCAACGAGTTTGTCAAAGTATGGCACTCATAT…		-0.00320516
178	0.0403351	TTCATTAAAGCCACCTGGAACATCAGGTAAGCGATGGTTATTTGATATCGGGTTACAAGACTCGGGATGTTATCTCTTGCGTGGAATGCGTCCCGAACTTGAGATTCAATTATCAACGACACAGTTAATGAGGAAAAAGGGAATAAAACCTCACACTATATTCACGGATTGTTTGAAAGATACTTGTTTGCCTGTTGAAAAATGTAGAATACCTGGTAAGACTAGAATATTTAGTATAAGTCCGGTACAGTTTACCATACCGTTTCGACAGTATTACTTAGACTTTATGGCATCCTATCGAGCTGCACGACTTAATGCTGAGCATGGTATTGGTATTGATGTTAACAGCTTAGAGTGGACAAATTTGGCAACAAGGTTGTCTAAGTATGGCACTCACAT…		-0.00315247
179	0.0402869	TTCATTAAAGCCACCTGGAACATCAGGTACGCGATGGCTATTTGATATCGAGTTACAAGACTCGGGATGTTATCTCTTGCGTGGAATGCGTCCCGAACTTGAGATTCAATTATCAACGACACAGTTAATGAGGAAAAAGGGAATAAAACCTCACACTATATTCACGGATTGTTTGAAAGATACTTGTTTGCCTGTTGAAAAATGTAGAATACCTGGTAAGACTAGAATATTTAGTATAAGTCCGGTACAGTTTACCATACCGTTTCGACAGTATTACTTAGACTTTATGGCATCCTATCGAGCTGCACGACTTAATGCTGAGCATGGTATTGGTATTGATGTTAACAGCTTAGAGTTGACAAATTTGGCAACAAGGTTGTCTAAGTATGGCACTCACAT…		-0.00314919
180	0.0402081	TTCATTAAAGCCACCTGGAACATCAGGTAAGCGATGGCTATTTGATATCGAGTTACAAGACTCGGGATGTTATCTCTTGCGTGGAATGTGTCCCGAACTTGAGATTCAATTATCAACGACACAGTTAATGAGGAAAAAGGGAATAAAACCTCACACTATATTCACGGATTGTTTGAAAGATACTTGTTTGCCTGTTGAAAAATGTAGAATACCTGGTAAGACTAGAATATTTAGTATAAGTCCGGTACAGTTTACCATACCGTTTCGACAGTATTACTTAGACTTTATGGCATCCTATCGAGCTGCACGACTTAATGCTGAGCATGGTATTGGTATTGATGTTAACAGCTTAGAGTGGACAAATTTGGCAACAAGGTTGTCTAAGTATGGCACTCACAT…		-0.00314381
181	0.04019	TTCATTAAAGCCACCTGGAACATCAGGTAAGCGATGGCTATTTGATATCGAGTTACAAGACTCGGGATGTTATCTCTTGCGTGGAATGCGTCCCGAACTTGAGATCCAATTATCAACGACACAGTTAATGAGGAAAAAGGGAATAAAACCTCACACTATATTCACGGATTGTTTGAAAGATACTTGTTTGCCTGTTGAAAAATGTAGAATACCTGGTAAGACTAGAATATTTAGTATAAGTCCGGTACAGTTTACCATACCGTTTCGACAGTATTACTTAGACTTTATGGCATCCTATCGAGCTGCACGACTTAATGCTGAGCATGGTATTGGTATTGATGTTAACAGCTTAGAGTGGACAAATTTGGCAACAAGGTTGTCTAAGTATGGCACTCACAT…		-0.00314258
182	0.040069	TTCATTACAGCCACCTGGAACATCAGGTAAGCGATGGCTATTTGATATCGAGTTACACGACTCGGGATGTTATCTCTTGCGTGGAATGCGTCCCGAACTTGAGATTCAATTATCAACGACACAGTTAATGAGGAAAAAGGGAATAAAACCTCACACTATATTCACGGATTGTTTGAAAGATACTTGTTTGCCTGTTGAAAAATGTAGAATACCTGGTAAGACTAGAATATTTAGTATAAGTCCGGTACAGTTTACCATACCGTTTCGACAGTATTACTTAGACTTTATGGCATCCTATCGAGCTGCACGACTTAATGCTGAGCATGGTATTGGTATTGATGTTAACAGCTTAGAGTGGACAAATTTGGCAACAAGGTTGTCTAAGTATGGCACTCACAT…		-0.00313433
183	0.0394339	TTCATTAAAGCCACCTGGAACATCAGGTAAGCGATGGTTGTTTGACATTGAGCTACAAGACTCGGGATGTTATTTCCTGCGTGGAATGCGTCCCGAACTTGAGATTCAACTACCAACGACACAGTTAATGAGGAAAAAGGGAATAAAACCTCACACTATATTCACGGATTGTTTGAAAGATACTTGTTTGCCCGTTGAAAAATGTAGAATACCTGGTAAAACTAGAATATTTAGTATAAGTCCGGTACAGTTTACTATACCGTTTAGACAGTATTATTTAGATTTTATGGCATCCTATCGAGCTGCACGCCTTAATGCTGAGCATGGTATTGGTATTGATGTTAACAGCTTAGAATGGACAAATTTGGCAACGAGTTTGTCAAAGTATGGCACTCATAT…		-0.00309095
184	0.0385327	TTCATTAAAGCCACCTGGAACATCAGGTAAGCGATGGTTATTTGATATCGAGTTACAAGACTCGGGATGTTATCTCTTGCGTGGAATGCGTCCCGAACTTGAGATTCAATTATCAACGACACAGTTAATGAGGAAAAAGGGAATAAAACCTCACACTATATTCACGGATTGTTTGAAAGGTACTTGTTTGCCTGTTGAAAAATGTAGAATACCTGGTAAGACTAGAATATTTAGTATAAGTCCGGTACAGTTTACCATACCGTTTCGACAGTATTACTTAGACTTTATGGCATCCTATCGAGCTGCACGACTTAATGCTGAGCATGGTATTGGTATTGATGTTAACAGCTTAGAGTGGACAAATTTGGCAACAAGGTTGTCTAAGTATGGCACTCACAT…		-0.00302922
185	0.0385327	TTCATTAAAGCCACCTGGAACATCAGGTAAGCGATGGCTATTTGATATCGAGTTACAAGACTCGGGATGTTATCTCTTGCGTGGAATGCGTCCCGAACTTGAGATTCAATTATCAACGACACAGTTAATGAGGAAAAAGGGAATAAAACCTCACACTATATTCACGGATTGTTTGAAAGATACTTGTTTGCCTGTTGAAAAATGTAGAATACCTGGTAAGACTAGAATATTTAGTATAAGTCCGGTACAGTTTACCATACCGTTTCGACAGTATTACTTAGACTTTATGGCATCCTGTCGAGCTGCACGACTTAATGCTGAGCATGGTATTGGTATTGATGTTAACAGCTTAGAGTGGACAAATTTGGCAACAAGGTTGTCTAAGTATGGCACTCACAT…		-0.00302922
186	0.0385327	TTCATTAAAGCCACCTGGAACATCAGGTAAGCGGTGGTTATTTGATATCGAGTTACAAGACTCGGGATGTTATCTCTTGCGTGGAATGCGTCCCGAACTTGAGATTCAATTATCAACGACACAGTTAATGAGGAAAAAGGGAATAAAACCTCACACTATATTCACGGATTGTTTGAAAGATACTTGTTTGCCTGTTGAAAAATGTAGAATACCTGGTAAGACTAGAATATTTAGTATAAGTCCGGTACAGTTTACCATACCGTTTCGACAGTATTACTTAGACTTTATGGCATCCTATCGAGCTGCACGACTTAATGCTGAGCATGGTATTGGTATTGATGTTAACAGCTTAGAGTGGACAAATTTGGCAGCAAGGTTGTCTAAGTATGGCACTCACAT…		-0.00302922
187	0.0385327	TTCATTAAAGCCACCTGGAACATCAGGTAAGCGATGGTTGTTTGACATTGAGCTACAAGACTCGGGATGTTATTTCCTGCGTGGAATGCGTCCCGAACTTGAGATTCAACTATCAACGACACAGTTAATGAGGAAAAAGGGAATAAAACCTCACACTATATTCACGGATTGTTTGAAAGATACTTGTTTGCCCGTTGAAAAATGTAGAATACCTGGTAAAACTAGAATATTTAGTATAAGTCCGGTACAGTTTACTATACCGTTTAGACAGTATTATTTAGATTTTATGGCATCCTATCGAGCCGCACGCCTTAATGCTGAGCATGGTATTGGTATTGATGTTAACAGCTTAGAATGGACAAATTTGGCAACGAGTTTGTCAAAGTATGGCACTCATAT…		-0.00302922
188	0.0385327	TTCATTAAAGCCACCTGGAACATCAGGTAAGCGATGGTTATTTGATATCGAGTTACAAGACTCGGGATGTTATCTCTTGCGTGGAATGCGTCCCGAACTTGAGATTCAATTATCAACGACACAGTTAATGAGGAAAAAGGGAATAAAACCTCACACTATATTCACGGATTGTTTGAAAGATACTTGTTTGCCTGTTGAAAAATGTAGAATACCTGGTAAGACTAGAATATTTAGTATAAGTCCGGTACAGTTTACCATACCGTTTCGACAGTATTACTTAGACGTTATGGCATCCTATCGAGCTGCACGACTTAATGCTGAGCATGGTATTGGTATTGATGTTAACAGCTTAGAGTGGACAAATTTGGCAACAAGGTTGTCTAAGTATGGCACTCACAT…		-0.00302922
189	0.0385327	TTCATTCAAGCCACCTGGAACATCAGGTAAGCGATGGTTGTTTGACATTGAGCTACAAGACTCGGGATGTTATTTCCTGCGTGGAATGCGTCCCGAACTTGAGATTCAACTATCAACGACACAGTTAATGAGGAAAAAGGGAATAAAACCTCACACTATATTCACGGATTGTTTGAAAGATACTTGTTTGCCCGTTGAAAAATGTAGAATACCTGGTAAAACTAGAATATTTAGTATAAGTCCGGTACAGTTTACTATACCGTTTAGACAGTATTATTTAGATTTTATGGCATCCTATCGAGCTGCACGCCTTAATGCTGAGCATGGTATTGGTATTGATGTGAACAGCTTAGAATGGACAAATTTGGCAACGAGTTTGTCAAAGTATGGCACTCATAT…		-0.00302922
190	0.0385327	TTCATTAAAGCCACCTGGAACATCAGGTAAGCGATGGCTATTTGATATCGAGTTACAAGACTCGGGATGTTATCTCTTGCGTGGAATGCGTCCCGAACTTGAGATTCAATTATCAACGACACAGTTAATGAGGAAAAAGGGAATAAAACCTCACACTATATTCACGGATTGTTTGAAAGATACTTGTTTGCCTGTTGAAAAATGTAGAATACCTGGTAAGACTAGAATATTTAGTATAAGTCCGGCACAGTTTACCATACCGTTTCGACAGTATTACTTAGACTTTATGGCATCCTATCGAGCTGCACGACTTAATGCTGAGCATGGTATTGGTATTGATGTTAACAGCTTAGAGTGGACAAATTTGGCAACAAGGTTGTCTAAGTATGGCACTCACAT…		-0.00302922
191	0.0385327	TTCATTAAAGCCACCTGGAACATCAGGTAAGCGATGGTTATTTGATATCGAGTTACAAGACTCGGGATGTTATCTCTTGCGTGGAATGCGTCCCGAACTTGAGATTCAATTATCAACGACACAGTTAATGAGGAAAAAGGGAATAAAACCTCACACTATATTCACGGATTGTTTGAAAGATACTTGTTTGCCTGTTGAAAAATGTAGAATACCTGGTAAGACTAGAATATTTAGTATAAGTCCGTTACAGTTTACCATACCGTTTCGACAGTATTACTTAGACTTTATGGCATCCTATCGAGCTGCACGACTTAATGCTGAGCATGGTATTGGTATTGATGTTAACAGCTTAGAGTGGACAAATTTGGCAACAAGGTTGTCTAAGTATGGCACTCACAT…		-0.00302922
192	0.0378856	TTCATTAAAGCCACCTGGAACATCAGGTAAGCGATGGTTGTTTGATATTGAGCTACAAGACTCGGGATGTTATCTCTTGCGTGGAATGCGTCCCGAGCTTGAGATTCAATTATCAACGACACAGTTAATGAGGAAAAAGGGAATAAAACCTCACACTATATTCACGGATTGTTTGAAAGATACTTGTTTGCCTGTTGAAAAATGTAGAATACCTGGTAAGACTAGAATATTTAGTATAAGTCCGGTACAGTTTACCATACCGTTTCGACAGTATTACTTAGACTTTATGGCATCCTATCGAGCTGCACGACTTAATGCTGAGCATGGTATTGGTATTGATGTTAACAGCTTAGAGTGGACAAACTTGGCAACAAGGTTGTCTAAGTATGGCACTCACAT…		-0.00298476
193	0.0376135	TTCATTAAAGCCACCTGGAACATCAGGTAAGCGATGGCTATTTGATATCGAGTTACAAGACTCGGGATGTTATCTCTTGCGTGGAATGCGTCCCGAACTTGAGATTCAATTATCAACGACACAGTTAATGAGGAAAAAGGGAATAAAACCTCACACTATATTCACGGATTGTTTGAAAGATACTTGTTTGCCTGTTGAAAAATGTAGAATACCTGGTAAGACTAGAATATTTAGTATAAGTCCGGTACAGTTTACCATACCGTTTCGACAGTATTACTTAGACTTTATGGCATCCTATCGAGCTGCACGACTTAGTGCTGAGCATGGTATTGGTATTGATGTTAACAGCTTAGAGTGGACAAATTTGGCAACAAGGTTGTCTAAGTATGGCACTCACAT…		-0.00296604
194	0.0368574	TTCATTAAAGCCACCTGGAACATCAGGTAAGCGATGGCTATTTGATATCGAGTTACAAGACTCGGGATGTTATCTCTTGCGTGGAATGCGTCCCGAACTTGAGATTCAACTATCAACGACACAGTTAATGAGGAAAAAGGGAATAAAACCTCACACTATATTCACGGATTGTTTGAAAGATACTTGTTTGCCTGTTGAAAAATGTAGAATACCTGGTAAGACTAGAATATTTAGTATAAGTCCGGTACAGTTTACCATACCGTTTCGACAGTATTACTTAGACTTTATGGCATCCTATCGAGCTGCACGACTTAATGCTGAGCATGGTATTGGTATTGATGTTAACAGCTTAGAGTGGACAAATTTGGCAACAAGGTTGTCTAAGTATGGCACTCACAT…		-0.0029139
195	0.0368574	TTCATTCAAGCCACCTGGAACATCAGGTAAGCGATGGCTATTTGATATCGAGTTACAAGACTCGGGATGTTATCTCTTGCGTGGAATGCGTCCCGAACTTGAGATTCAATTATCAACGACACAGTTAATGAGGAAAAAGGGAATAAAACCTCACACTATATTCACGGATTGTTTGAAAGATACTTGTTTGCCTGTTGAAAAATGTAGAACACCTGGTAAGACTAGAATATTTAGTATAAGTCCGGTACAGTTTACCATACCGTTTCGACAGTATTACTTAGACTTTATGGCATCCTATCGAGCTGCACGACTTAATGCTGAGCATGGTATTGGTATTGATGTTAACAGCTTAGAGTGGACAAATTTGGCAACAAGGTTGTCTAAGTATGGCACTCACAT…		-0.0029139
196	0.0367671	TTCATTAAAGCCACTTGGAACATCAGGTAAGCGATGGCTATTTGATATCGAGTTACAAGACTCGGGATGTTATCTCTTGCGTGGAATGCGTCCCGAACTTGAGATTCAATTATCAACGACACAGTTAATGAGGAAAAAGGGAATAAAACCTCACACTATATTCACGGATTGTTTGAAAGATACTTGTTTGCCTGTTGAAAAATGTAGAATACCTGGTAAGACTAGAATATTTAGTATAAGTCCGGTACAGTTTACCATACCGTTTCGACAGTATTACTTAGACTTTATGGCATCCTATCGAGCTGCACGACTTAATGCTGAGCATGGTATTGGTATTGATGTTAACAGCTTAGAGTGGACAAATTTGGCAACAAGGTTGTCTAAGTATGGTACTCACAT…		-0.00290766
197	0.0360833	TTCATTAAAGCCACCTGGAACATCAGGTAAGCGATGGTTGTTTGACATTGAGCTACAAGACTCGGGATGTTATTTCCTGCGTGGAATGCGTCCCGAACTTGAGATTCAACTATCAACGACACAGTTAATGAGGAAAAAGGGAATAAAACCTCACACTATATTCACGGATTGTTTGAAAGATACTTGTTTGCCCGTTGAAAAATGTAGAATACCTGGTAAAACTAGAATATTTAGTATAAGTCCGGTACAGTTTACTATACCGTTTAGACAGTATTATTTAGATTTTATGGCATCCTATCGGGCTGCACGCCTTAATGCTGAGCATGGTATTGGTATTGATGTTAACAGCTTAGAATGGACAAATTTGGCAACGAGTTTGTCAAAGTATGGCACTCATAT…		-0.00286035
198	0.0360833	TTCATTAAAGCCACCTGGAACATCAGGTAAGCGATGGTTGTTTGACATTGAGCTACAAGACTCGGGATGTTATTTCCTGCGTGGAATGCGTCCCGAACTTGAGATTCAACTATCAACGACACAGTTAATGAGGAAAAAGGGAATAAAACCTCACACTATATTCACGGATTGTTTGAAAGATACTTGTTTGCCTGTTGAAAAATGTAGAATACCTGGTAAGACTAGAATATTTAGTATAAGTCCGGTACAGTTTACTATACCGTTTAGACAGTATTATTTAGATTTTATGGCATCCTATCGAGCTGCACGCCTTAATGCTGAGCATGGTATTGGTATTGATGTTAACAGCTTAGAATGGACAAATTTGGCAACGAGTTTGTCAAAGTATGGCACTCATAT…		-0.00286035
199	0.0360833	TTCATTAAAGCCACCTGGAACATCAGGTAAGCGATGGTTATTTGATATCGAGTTACAAGACTCGGGATGTTATCTCTTGCGTGGAATGCGTCCCGAACTTGAGATTCAATTATCAACGACACAGTTAATGAGGAAAAAGGGAATAAAACCTCACACTATATTCACGGATTGTTTGAAAGATACTTGTTTGCCTGTTGAAAAATGTAGAATACCTGGTAAGACTAGAATATTTAGTATAAGTCCGGTACAGTTTACCATACCGTTTCGACAGTATTACTTAGACTTTATGGCACCCTATCGAGCTGCACGACTTAATGCTGAGCATGGTATTGGTATTGATGTTAACAGCTTAGAGTGGACAAATTTGGCAACAAGGTTGTCTAAGTATGGCACTCACAT…		-0.00286035
200	0.0360712	TTCATTAAAGCCACCTGGAACATCAGGTAAGCGATGGCTATTTGATATCGAGTTACAAGACTCGGGATGTTATCTCTTGCGTGGAATGCGTCCCGAACTTGAGATTCAATTATCAACGACACAGTTAATGAGGAAAAAGGGAATAAAACCTCACACTATATTCACGGATTGTTTGAAAGATACTTGTTTGCCTGTTGAAAAATGTAGAATACCTGGTAAGACTAGAATATTTAGTATAAGTCCGGTACAGTTTACCATACCGTTTCGACAGTATTACTTAGACTGTATGGCATCCTATCGAGCTGCACAACTTAATGCTGAGCATGGTATTGGTATTGATGTTAACAGCTTAGAGTGGACAAATTTGGCAACAAGGTTGTCTAAGTATGGCACTCACAT…		-0.00285952
201	0.0351821	TTCATTAAAGCCACCTGGAACATCAGGTAAGCGATGGTTGTTTGACATTGAGCTACAAGACTCGGGATGTTATTTCCTGCGTGGAATGCGTCCCGAACTTGAGATTCAACTATCAACGACACAGTTAATGAGGAAAAAGGGAATAAAACCTCACACTATATTCACGGATTGTTTGAAAGATACTTGTTTGCACGTTGAAAAATGTAGAATACCTGGTAAAACTAGAATATTTAGTATAAGTCCGGTACAGTTTACTATACCGTTTAGACAGTATTATTTAGATTTTATGGCATCCTATCGAGCTGCACGCCTTAATGCTGAGCATGGTATTGGTATTGATGTTAACAGCTTAGAATGGACAAATTTGGCAACGAGTTTGTCAAAGTATGGCACTCATAT…		-0.00279782
202	0.0351821	TTCATTAAAGCCACCTGGAACATCAGGTAAGCGATGGTTGTTTGACATTGAGCTACAAGACTCGGGATGTTATTTCCTGCGTGGAATGCGTCCCGAACTTGAGATTCAACTATCAACGACACAGTTAATGAGGAAAAAGGGAATAAAACCTCACACTATATTCACGGATTGTTTGAAAGATACTTGTTTGCCCGTTGAAAAATGTAGAATACCTGGTAAAACTAGAATATTTAGTATAAGTCAGGTACAGTTTACTATACCGTTTAGACAGTATTATTTAGATTTTATGGCATCCTATCGAGCTGCACGCCTTAATGCTGAGCATGGTATTGGTATTGATGTTAACAGCTTAGAATGGACAAATTTGGCAACGAGTTTGTCAAAGTATGGCACTCATAT…		-0.00279782
203	0.0351821	TTCATTAAAGCCACCTGGAACATCAGGTAAGCGATGGCTATTTGATATCGAGTTACAAGACTCGGGATGTTATCTCTTGCGTGGAATGCGTCCCGAACTTGAGATTCAATTATCAACGACACAGTTAATGAGGAAAAAGGGAATAAAACCTCACACTATATTCACGGATTGTTTGAAAGATACTTGTTTGCCTGTTGAAAAATGTAGAATACCTGGTAAGACTAGAATATTTAGTATAAGTCCGGTACAGTTTACCATACCGTTTCGACAGTATTACCTAGACTTTATGGCATCCTATCGAGCTGCACGACTTAATGCTGAGCATGGTATTGGTATTGATGTTAACAGCTTAGAGTGGACAAATTTGGCAACAAGGTTGTCTAAGTATGGCACTCACAT…		-0.00279782
204	0.0351821	TTCATTAAAGCCACCTGGAACATCAGGTAAGCGATGGTTATTTGATATCGAGTTACAAGACTCGGGATGTTATCTCTTGCGTGGAATGCGTCCCGAACTTGAGATTCAATTATCAACGACACAGTTAATGAGGAAAAAGGGAATAAAACCTCACACTATATTCACGGATTGTTTGAAAGATACTTGTTTGCCTGTTGAAAAATGTAGAATACCCGGTAAGACTAGAATATTTAGTATAAGTCCGGTACAGTTTACCATACCGTTTCGACAGTATTACTTAGACTTTATGGCATCCTATCGAGCTGCACGACTTAATGCTGAGCATGGTATTGGTATTGATGTTAACAGCTTAGAGTGGACAAATTTGGCAACAAGGTTGTCTAAGTATGGCACTCACAT…		-0.00279782
205	0.034783	TTCATTAAAGCCACCTGGAACATCAGGTAAGCGATGGCTATTTGATATCGAGTTACAAGACTCGGGATGTTATCTCTTGCGTGGAATGCGTCCCGAACTTGAGATTCAATTATCAACGACACAGTTAGTGAGGAAAAAGGGAATAAAACCTCACACTATATTCACGGATTGTTTGAAAGATACTTGTTTGCCTGTTGAAAAATGTAGAATACCTGGTAAGACTAGAATATTTAGTATAAGTCCGGTACAGTTTACCATACCGTTTCGACAGTATTACTTAGACTTTATGGCATCCTATCGAGCTGCACGACTTAATGCTGAGCATGGTATTGGTATTGATGTTAACAGCTTAGAGTGGACAAATTTGGCAACAAGGTTGTCTAAGTATGGCACTCACAT…		-0.00277004
206	0.034783	TTCATTAAAGCCACCTGGAACATCAGGTAAGCGATGGCTATTTGATATCGAGTTACAAGACTCGGGATGTTATCTCTTGCGTGGAATGCGTCCCGAACTTGAGATTCAATTATCAACGACACAGTTAATGAGGAAAAAGGGAATAAAACCTCACACTATGTTCACGGATTGTTTGAAAGATACTTGTTTGCCTGTTGAAAAATGTAGAATACCTGGTAAGACTAGAATATTTAGTATAAGTCCGGTACAGTTTACCATACCGTTTCGACAGTATTACTTAGACTTTATGGCATCCTATCGAGCTGCACGACTTAATGCTGAGCATGGTATTGGTATTGATGTTAACAGCTTAGAGTGGACAAATTTGGCAACAAGGTTGTCTAAGTATGGCACTCACAT…		-0.00277004
207	0.0344079	TTCATTAAAGCCACCTGGAACATCAGGTAAGCGATGGCTATTTGATATCGAGTTACAAGACTCGGGATGTTATCTCTTGCGTGGAATGCGTCCCGAACTTGAGATTCAATTATCAACGACACAGTTAATGAGGAAAAAGGGAATAAAACCTCACACTATATTCACGGATTGTTTGAAAGATACTTGTTTGCCTGTTGAAAAATGTAGAATACCTGGTAAGACTAGAATATTTATTATAAGTCCGGTACAGTTTACCATACCGTTTCGACAGTATTACTTAGACTTTATGGCATCCTATCGAGCTGCACGACTTAATGCTGAGCATGGTATTGGTATTGATGTTAACAGCTTAGAGTGGACAAATTTGGCAACAAGGTTGTCTAAGTATGGCACTCACAT…		-0.00274391
208	0.0344079	TTCATTAAAGCCACCTGGAACATCAGGTAAGCGATGGCTATTTGATATCGAGTTACAAGACTCGGGATGTTATCTCTTGCGTGGAATGCGTCCCGAACTTGAGATTCAATTATCAACGACACAGTTAATGAGGAAAAAGGGAATAAAACCTCACACTATATTCACGGATTGTTTGAAAGATACTTGTTTGCCTGTTGAAAAATGTAGAATACCTGGTAAGACTAGAATATTTAGTATAAGTCCGGTACAGTTTACAATACCGTTTCGACAGTATTACTTAGACTTTATGGCATCCTATCGAGCTGCACGACTTAATGCTGAGCATGGTATTGGTATTGATGTTAACAGCTTAGAGTGGACAAATTTGGCAACAAGGTTGTCTAAGTATGGCACTCACAT…		-0.00274391
209	0.0344079	TTCATTAAAGCCACCTGGAACATCAGGTAAGCGATGGCTATTTGATATCGAGTTACAAGACTCGGGATGTTATCTCTTGCGTGGAATGCGTCCCGAACTTGAGATTCAATTATCAACGACACAGTTAATGAGGAAAAAGGGAATAAAACCTCACACTATATTCACGGATTGTTTGAAAGATACTTGTTTGCCTGTTGAAAAATGTAGAATACCTGGTAAGAATAGAATATTTAGTATAAGTCCGGTACAGTTTACCATACCGTTTCGACAGTATTACTTAGACTTTATGGCATCCTATCGAGCTGCACGACTTAATGCTGAGCATGGTATTGGTATTGATGTTAACAGCTTAGAGTGGACAAATTTGGCAACAAGGTTGTCTAAGTATGGCACTCACAT…		-0.00274391
210	0.0335067	TTCATTAAAGCCACCTGGAACATCAGGTAAGCGATGGTTGTTTGATATTGAGCTACAAGACTCGGGATGTTATCTCTTGCGTGGAATGCGTCCCGAGCTTGAGATTCAATTATCAACGACACAGTTAATGAGGAAAAAGGGAATAAAACCTCACACTATATTCACGGATTGTTTGAAAGATACTTGTTTGCCTGTTGAAAAATGTAGAATACCTGGTAAGACTAGAATATTTAGTATAAGTCCGGTACAGTTTACCATACCGTTCCGACAGTATTACTTAGACTTTATGGCATCCTATCGAGCTGCACGACTTAATGCTGAGCATGGTATTGGTATTGATGTTAACAGCTTAGAGTGGACAAATTTGGCAACAAGGTTGTCTAAGTATGGCACTCAAAT…		-0.00268093
211	0.0335067	TTCATTAAAGCCACCTGGAACATCAGGTAAGCGATGGTTATTTGATATCGAGTTACAAGACTCGGGATGTTATCTCTTGCGTGGAATGCGTCCCGAACTTGAGATTCAATTATCAACGACACAGTTAATGAGGAAAAAGGGAATAAAACCTCACACTATATTCACGGATTGTTTGAAAGATACTTGTTTGCCTGTTGAAAAATGTAGAATACCTGGTAAGACTAGAATATTTAGTATAAGTCCGGTACAGTTTACCATACCGTTCCGACAGTATTACTTAGACTTTATGGCATCCTATCGAGCTGCACGACTTAATGCTGAGCATGGTATTGGTATTGATGTTAACAGCTTAGAGTGGACAAATTTGGCAACAAGGTTGTCTAAGTATGGCACTCACAT…		-0.00268093
212	0.0335067	TTCATTAAAGCCACCTGGAACATCAGGTAAGCGATGGCTATTTGATATCGAGTTACAAGACTCGGGATGTTATCTCTTGCGTGGAATGCGTCCCGAACTTGAGATTCAATTATCAACGACACAGTTAATGAGGAAAAAGGGAATAAAACCTCACACTATATTCACGGATTGTTTGAAAGATACTTGTTTGCCTGTTGAAAAATGTAGAATACCTGGTAAGACTAGAATATTTAGTATAAGTCCGGTACAGTTTAACATACCGTTTCGACAGTATTACTTAGACTTTATGGCATCCTATCGAGCTGCACGACTTAATGCTGAGCATGGTATTGGTATTGATGTTAACAGCTTAGAGTGGACAAATTTGGCAACAAGGTTGTCTAAGTATGGCACTCACAT…		-0.00268093
213	0.0334947	TTCATTAAAGCCACCTGGAACATCAGGTAAGCGATGGTTATTTGATATCGAGTTACAAGACTCGGGATGTTATCTCTTGCGTGGAATGCGTCCCGAACTTGAGATTCAATTATCAACGACACAGTTAATGAGGAAAAAGGGAATAAAACCTCACACTATATTCACGGATTGTTTGAAAGATACTTGTTTGCCTGTTGAAAAATGTAGAATACCTGGTAAGACTAGAATATTTAGTATAAGTCCGGTACGGTTTACCATACCGTTTCGACAGTATTACTTAGACTTTATGGCATCCTATCGAGCTGCACGACTTAATGCTGAGCATGGTATTGGTATTGATGTTAACAGCTTAGAGTGGACAAATTTGGCAACAAGGTTGTCTAAGTATGGCACTCACAT…		-0.00268009
214	0.0334947	TTCATTAAAGCCACCTGGAACATCAGGTAAGCGATGGCTATTTGATATCGAGTTACAAGACTCGGGATGTTATCTCTTGCGTGGAATGCGTCCCGAACTTGAGATTCAATTATCAACGACACAGTTAATGAGGAAAAAGGGAATAAAACCTCACACTATATTCACGGATTGTTTGAAAGATACTTGTTTGCCTGTTGAAAAATGTAGAACACCTGGTAAGACTAGAATATTTAGTATAAGTTCGGTACAGTTTACCATACCGTTTCGACAGTATTACTTAGACTTTATGGCATCCTATCGAGCTGCACGACTTAATGCTGAGCATGGTATTGGTATTGATGTTAACAGCTTAGAGTGGACAAATTTGGCAACAAGGTTGTCTAAGTATGGCACTCACAT…		-0.00268009
215	0.0328536	TTCATTAAAGCCACCTGGAACATCAGGTAAGCGATGGTTGTTTGCTATTGAGCTACAAGACTCGGGATGTTATCTCTTGCGTGGAATGCGTCCCGAGCTTGAGATTCAATTATCAACGACACAGTTAATGAGGAAAAAGGGAATAAAACCTCACACTATATTCACGGATTGTTTGAAAGATACTTGTTTGCCTGTTGAAAAATGTAGAATACCTGGTAAGACTAGAATATTTAGTATAAGTCCGGTACAGTTTACCATACCGTTCCGACAGTATTACTTAGACTTTATGGCATACTATCGAGCTGCACGACTTAAGGCTGAGCATGGTATTGGTATTGATGTTAACAGCTTAGAGTGGACAAATTTGGCAACAAGGTTGTCTAAGTATGGCACTCATAT…		-0.00263514
216	0.0327326	TTCATTAAAGCCACCTGGAACATCAGGTAAGCGATGGTTGTTTGACATTGAGCTACAAGACTCGGGATGTTATTTCCTGCGTGGAATGCGTCCCGAACTTGAGATTCAACTATCAACGACACAGTTAATGAGGAAAAAGGGAATAAAACCTCACACTATATTCACGGATTGTTTGAAAGATACTTGTTTGACCGTTGAAAAATGTAGAATACCTGGTAAAACTAGAATATTTAGTATAAGTCCGGTACAGTTTACTATACCGTTTAGACAGTATTATTTAGATTTTATGGCATCCTATCGAGCTGCACGCCTTAATGCTGAGCATGGTATTGGTATTGATGTTAACAGCTTAGAATGGACAAATTTGGCAACGAGTTTGTCAAAGTATGGCACTCATAT…		-0.00262664
217	0.0327326	TTCATTAAAGCCACCTGGAACATCAGGTAAGCGATGGCTATTTGATATCGAGTTACAAGACTCGGGATGTTATCTCTTGCGTGGAATGCGTCCCGAACTTGAGATTCAATTATCAACGACACAGTTAATGAGGAAAAAGGGAATAAAACCTCACACTATATTCACGGATTTTTTGAAAGATACTTGTTTGCCTGTTGAAAAATGTAGAATACCTGGTAAGACTAGAATATTTAGTATAAGTCCGGTACAGTTTACCATACCGTTTCGACAGTATTACTTAGACTTTATGGCATCCTATCGAGCTGCACGACTTAATGCTGAGCATGGTATTGGTATTGATGTTAACAGCTTAGAGTGGACAAATTTGGCAACAAGGTTGTCTAAGTATGGCACTCACAT…		-0.00262664
218	0.0318314	TTCATTAAAGCCACCTGGAACATCAGGTAAGCGATGGCTATTTGATATCGAGTTACAAGACTCGGGATGTTATCTCTTGCGTGGAATGCGTCCCGAACTTGAGATTCAATTATCAACGACACAGTTAATGAGGAAAAAGGGAATAAAACCTCACACTATATTCACGGATTGTTTGAAAGATACTTGTTTGCCTGTTGAAAAATGTAGAATACCTGGTAAGACTAGAATATTTAGTATAAGTCCGGTACAGTTTACCATACCGTTTCGACAGTATTACTTAGACTTTATGGCATCCTATCGAGCTGCACGACTTAATGCGGAGCATGGTATTGGTATTGATGTTAACAGCTTAGAGTGGACAAATTTGGCAACAAGGTTGTCTAAGTATGGCACTCACAT…		-0.00256321
219	0.0318314	TTCATTAAAGCCACCTGGAACATCAGGTAAGCGATGGTTGTTTGATATTGAGCTACAAGACTCGGGATGTTATCTCTTGCGTGGAATGCGTCCCGAGCTTGAGATTCAGTTATCAACGACACAGTTAATGAGGAAAAAGGGAATAAAACCTCACACTATATTCACGGATTGTTTGAAAGATACTTGTTTGCCTGTTGAAAAATGTAGAATACCTGGTAAGACTAGAATATTTAGTATAAGTCCGGTACAGTTTACCATACCGTTCCGACAGTATTACTTAGACTTTATGGCATCCTATCGAGCTGCACGACTTAATGCTGAGCATGGTATTGGTATTGATGTTAACAGCTTAGAGTGGACAAATTTGGCAACAAGGTTGTCTAAGTATGGCACTCATAT…		-0.00256321
220	0.0318314	TTCATTAAAGCCACCTGGAACATCAGGTAAGCGATGGCTATTTGATATCGAGTTACAAGACTCGGGATGTTATCTCTTGCGTGGAATGCGTCCCGAACTTGAGATTCAATTATCAACGACACAGTTAATGAGGAAAAAGGGAATAAAACCTCACACTATATTCACGGATTGTTTGAAAGATACTTGTTTGCCTGTTGAAAAATGTAGAATACCTGGTAAGACTAGAATATTTAGTATAAGTCCGGTACAGTTTACCATACCGTTTCGACAGTATTACTTAGACTTTATGGCATCCTATCGAGCTACACGACTTAATGCTGAGCATGGTATTGGTATTGATGTTAACAGCTTAGAGTGGACAAATTTGGCAACAAGGTTGTCTAAGTATGGCACTCACAT…		-0.00256321
221	0.0318314	TTCATTAAAGCCACCTGGAACATCAGGTAAGCGATGGCTATTTGATATCGAGTTACAAGACTCGGGATGTTATCTCTTGCGTGGAATGCGTCCCGAACTTGAGATTCAATTATCAACGACACAGTTAATGAGGAAAAAGGGAATAAAACCTCACACTATATTCACGGATTGTTTGAAAGATACTTGTTTGCCTATTGAAAAATGTAGAATACCTGGTAAGACTAGAATATTTAGTATAAGTCCGGTACAGTTTACCATACCGTTTCGACAGTATTACTTAGACTTTATGGCATCCTATCGAGCTGCACGACTTAATGCTGAGCATGGTATTGGTATTGATGTTAACAGCTTAGAGTGGACAAATTTGGCAACAAGGTTGTCTAAGTATGGCACTCACAT…		-0.00256321
222	0.0310572	TTCATTAAAGCCACCTGGAACATCAGGTAAGCGATGGCTATTTGATATCGAGTTACAAGACTCGGGATGTTATCTCTTGCGTGGAATGCGTCCCGAACTTGAGATTCAATTATCAACGACACAGTTAATGAGGAAAAAGGGAATAAAACCTCACACTATATTCACGGATTGTTTGAAAGATACTTGTTTGCCTGTTGAAAAATGTAGAATACCTGGTAAGACTAGAATATTTAGTATAAGTCCGGTACAGTTTACCATACCGTTTCGACAGTATTACTTTGACTTTATGGCATCCTATCGAGCTGCACGACTTAATGCTGAGCATGGTATTGGTATTGATGTTAACAGCTTAGAGTGGACAAATTTGGCAACAAGGTTGTCTAAGTATGGCACTCACAT…		-0.00250852
223	0.0309182	TTCATTAAAGCCACCTGGAACATCAGGAAGCGATGGCTATTTGATATCGAGTTACAAGACTCGGGATGTTATCTCTTGCGTGGAATGCGTCCCGAACTTGAGATTCAATTATCAACGACACAGTTAATGAGGAAAAAGGGAATAAAACCTCACACTATATTCACGGATTGTTTGAAAGATACTTGTTTGCCTGTTGAAAAATGTAGAATACCTGGTAAGACTAGAATATTTAGTATAAGTCCGGTACAGTTTACCATACCGTTTCGACAGTATTACTTAGACTTTATGGCATCCTATCGAGCTGCACGACTTAATGCTGAGCATGGTATCGGTATTGATGTTAACAGCTTAGAGTGGACAAATTTGGCAACAAGGTTGTCTAAGTATGGCACTCACATT…		-0.00249868
224	0.0309182	TTCATTAAAGCCACCTGGAACATCAGGTAAGCGATGGCTATTTGATATCGAGTTACAAGACTCGGGATGTTATCTCTTGCGTGGAATGCGTCCCGAACTTGAGATTCAATTATCAACGACACAGTTAATGAGGAAAAAGGGAATAAAACCTCACACTATATTCACGGATTGTTTGAAAGATGCTTGTTTGCCTGTTGAAAAATGTAGAATACCTGGTAAGACTAGAATATTTAGTATAAGTCCGGTACAGTTTACCATACCGTTTCGACAGTATTACTTAGACTTTATGGCATCCTATCGAGCTGCACGACTTAATGCTGAGCATGGTATTGGTATTGATGTTAACAGCTTAGAGTGGACAAATTTGGCAACAAGGTTGTCTAAGTATGGCACTCACAT…		-0.00249868
225	0.0309182	TTCATTAAAGCCACCTGGAACATCAGGTAAGCGATGGTTATTTGATATCGAGTTACAAGACTCGGGATGTTATCTCTTGCGTGGAATGCGTCCCGAACTTGAGATTCAATTATCAACGACACAGTTAATGAGGAAAAAGGGAATAAAACCTCACACTATATTCACGGATTGTTTGAAAGATACTTGTTTGCCTGTTGAAAAATGTAGAATACCTGGTAAGACTAGAATATTTAGTATAAGTCCGGTACAGTTTACCATACCGTTTCGACAGTATTACTTAGACTTTATGGCATTCTATCGAGCTGCACGACTTAATGCTGAGCATGGTATTGGTATTGATGTTAACAGCTTAGAGTGGACAAATTTGGCAACAAGGTTGTCTAAGTATGGCACTCACAT…		-0.00249868
226	0.0302831	TTCATTAAAGCCACCTGGAACATCAGGTAAGCGATGGTTGTTTGACATTGAGCTACAAGACTCGGGATGTTATTTCCTGCGTGGAATGCGTCCCGAACTTGAGGTTCAACTATCAACGACACAGTTAATGAGGAAAAAGGGAATAAAACCTCACACTATATTCACGGATTGTTTGAAAGATACTTGTTTGCCCGTTGAAAAATGTAGAATACCTGGTAAAACTAGAATATTTAGTATAAGTCCGGTACAGTTTACTATACCGTTTAGACAGTATTATTTAGATTTTATGGCATCCTATCGAGCTGCACGCCTTAATGCTGAGCATGGTATTGGTATTGATGTTAACAGCTTAGAATGGACAAATTTGGCAACGAGTTTGTCAAAGTATGGCACTCATAT…		-0.00245364
227	0.0302831	TTCATTAAAGCCACCTGGAACATCAGGTAAGCGATGGTTATTTGATATCGAGTTACAAGACTCGGGATGTTATCTCTTGCGTGGAATGCGTCCCGAACTTGAGATTCAATTATCAACGACACAGTTAATGAGGAAAAAGGGAATAAAACCTCACACTATATTCACGGATTGTTTGAAAGATACTTGTTTGCCTGTTGAAAAATGTAGAATACCTGGTAAGACTAGAATATTTAGTATAAGTCCGGTACAGTTTACCATACCGTTTCGACAGTATTACTTAGACTTTATGGCAGCCTATCGAGCTGCACGACTTAATGCTGAGCATGGTATTGGTATTGATGTTAACAGCTTAGAGTGGACAAATTTGGCAACAAGGTTGTCTAAGTATGGCACTCACAT…		-0.00245364
228	0.0301561	TTCATTAAAGCCACCTGGAACATCAGGTAAGCGATGGTTGTTTGACATTGAGCTACAAGACTCGGGATGTTATTTCCTGCGTGGAATGCGTCCCGAACTTGAGATTCAACTATCAACGACACAGTTAATGAGGAAAAAGGGAATAAAACCTCACACTATATTCACGGATTGTTTGAAAGATACTTGTTTGCCCGTTGAAAAATGTAGAATACCTGGTAAAACTAGAATATTTAGTATAAGTCCGGTACAGTTTACTATACCGTTTAGACAGTATTATTTAGATTTTATGGCAGCCTATCGAGCTGCACGCCTTAATGCTGAGCATGGTATTGGTATTGATGTTAACAGCTTAGAATGGACAAATTTGGCAACGAGTTTGTCAAAGTATGGCACTCATAT…		-0.00244461
229	0.0301561	TTCATTAAAGCCACCTGGAACATCAGGTAAGCGATGGCTATTTGATATCGAGTTACAAGACTCGGGATGTTATCTCTTGCGTGGAATGCGTCCCGAACTTGAGATTCAATTATCAACGACACAGTTAATGAGGAAAAAGGGAATAAAACCTCACACTATATTCACGGATTGTTTGAAAGATACTTGTTTGCCTGTTGAAAAATGTAGAATACCTGGTAAGACTAGAATATTTAGTATAAGTCCGGTACAGTTTACCATACCGTTTCGGCAGTATTACTTAGACTTTATGGCATCCTATCGAGCTGCACGACTTAATGCTGAGCATGGTATTGGTATTGATGTTAACAGCTTAGAGTGGACAAATTTGGCAACAAGGTTGTCTAAGTATGGCACTCACAT…		-0.00244461
230	0.0301561	TTCATTAAAGCCACCTGGAACATCAGGTAAGCGATGGCTATTTGATATCGAGTTACAAGACTCGGGATGCTATCTCTTGCGTGGAATGCGTCCCGAACTTGAGATTCAATTATCAACGACACAGTTAATGAGGAAAAAGGGAATAAAACCTCACACTATATTCACGGATTGTTTGAAAGATACTTGTTTGCCTGTTGAAAAATGTAGAATACCTGGTAAGACTAGAATATTTAGTATAAGTCCGGTACAGTTTACCATACCGTTTCGACAGTATTACTTAGACTTTATGGCATCCTATCGAGCTGCACGACTTAATGCTGAGCATGGTATTGGTATTGATGTTAACAGCTTAGAGTGGACAAATTTGGCAACAAGGTTGTCTAAGTATGGCACTCACAT…		-0.00244461
231	0.0301561	TTCATTAAAGCCACCTGGAACATCAGGTAAGCGATGGCTATTTGATATCGAGTTACAAGACTCGGGATGTTATCTCTTGCGTGGAATGCGTCCCGAACTTGAGATTCAATTATCAACGACACAGTTAATGAGGAAAAAGGGAATAAAACCTCACACTATATTCACGGATTGTTTGAAAGATACTTGTTTGCCTGTTGAAAAATGTAGAATACCTGGTAAGACTAGAATATTTAGTATAAGTCCGGTACAATTTACCATACCGTTTCGACAGTATTACTTAGACTTTATGGCATCCTATCGAGCTGCACGACTTAATGCTGAGCATGGTATTGGTATTGATGTTAACAGCTTAGAGTGGACAAATTTGGCAACAAGGTTGTCTAAGTATGGCACTCACAT…		-0.00244461
232	0.0301561	TTCATTAAAGCCACCTGGAACATCAGGTAAGCGATGGTTGTTTGACATTGAGCTACAAGACTCGGGATGTTATTTCCTGCGTGGAGTGCGTCCCGAACTTGAGATTCAACTATCAACGACACAGTTAATGAGGAAAAAGGGAATAAAACCTCACACTATATTCACGGATTGTTTGAAAGATACTTGTTTGCCCGTTGAAAAATGTAGAATACCTGGTAAAACTAGAATATTTAGTATAAGTCCGGTACAGTTTACTATACCGTTTAGACAGTATTATTTAGATTTTATGGCATCCTATCGAGCTGCACGCCTTAATGCTGAGCATGGTATTGGTATTGATGTTAACAGCTTAGAATGGACAAATTTGGCAACGAGTTTGTCAAAGTATGGCACTCATAT…		-0.00244461
233	0.0296299	TTCATTAAAGCCACCTGGCACATCAGGGACGCGATGGTTATTTGATATCGAGTTACAAGACTCGGGATGTTATCTCTTGCGTGGAATGCGTCCCGAACTTGAGATTCAATTATCAACGACACAGTTAATGAGGAAAAAGGGAATAAAACCTCACACTATATTCACGGATTGTTTGAAAGATACTTGTTTGCCTGTTGAAAAATGTAGAATACCTGGTAAGACTAGAATATTTAGTATAAGTCCGGTACAGTTTACCATACCGTTTCGACAGTATTACTTAGACTTTATGGCATCCTATCGAGCTGCACGACTTAATGCTGAGCATGGTATTGGTATTGATGTTAACAGCTTAGAGTGGACAAATTTGGCAACAAGGTTGTCTAAGTATGGCACTCACAT…		-0.00240718
234	0.0296299	TTCATTAAAGCCACCTGGAACATCAGGTAAGCGATGGTTATTTGATATCGAGTTACAAGACTCGGGATGTTATCTCTTGCGTGGAATGCGTCCCGAACTTGAGATTCAATTATCAACGACACAGTTAATGAGGAAAAAGGGAATAAAACCTCACACTATATTCACGGATTGTTTGAAAGATACTTGTTTGCCTGTTGAAAAATTTAGAATACCTGGTAAGACTAGAATATTTAGTATAAGTCCGGTACAGTTTACCATACCGTTTCGACAGTATTACTTAGACTTTATGGCATCCTATCGAGCTGCACGACTTAATGCTGAGCATGGTATTGGTATTGATGTTAACAGCTTAGAGTGGACAAATTTGGCAACAAGGTTGTCTAAGTATGGCACTCACAT…		-0.00240718
235	0.0296299	TTCATTAAAGCCACCTGGAACATCAGGTAAGCGATGGTTGTTTGACATTGAGCTACAAGACTCGGGATGTTATTTCCTGCGTGGAATGCGTCCCGAACTTGAGATTCAACTATCAACGACACAGTTAATGAGGAAAAAGGGAATAAAACCTCACACTATATTCACGGATTGTTTGAAAGATACTTGTTTGCCCGTTGAAAAATGTAGAATACCTGGTAAAACTAGAATATTTAGTATAATTCCGGTACAGTTTACTATACCGTTTAGACAGTATTATTTAGATTTTATGGCATCCTATCGAGCTGCACGCCTTAATGCTGAGCATGGTATTGGTATTGATGTTAACAGCTTAGAATGGACAAATTTGGCAACGAGTTTGTCAAAGTATGGCACTCATAT…		-0.00240718
236	0.0293819	TTCATTAAAGCCACCTGGAACATCAGGTAAGCGATGGCTATTTGATATCGAGTTACAAGACTCGGGATGTTATCTCTTGCGTGGAATGCGTCCCGAACTTGAGATTCAATTATCAACGACACAGTTAATGAGGAAAAAGGGAATAAAACCTCACACTATATTCACGGATTGTTTGAAAGATACTTGTTTGCCTGTTGAAAAATGTAGAATATCTGGTAAGACTAGAATATTTAGTATAAGTCCGGTACAGTTTACCATACCGTTTCGACAGTATTACTTAGACTTTATGGCATCCTATCGAGCTGCACGACTTAATGCTGAGCATGGTATTGGTATTGATGTTAACAGCTTAGAGTGGACAAATTTGGCAACAAGGTTGTCTAAGTATGGCACTCACAT…		-0.0023895
237	0.0291158	TTCATTAAAGCCACCTGGAACATCAGGTAAGCGATGGTTGTTTGCCATTGAGCTACAAGACTCGGGATGTTATTTCCTGCGTGGAATGCGTCCCGAACTTGAGATTCAACTATCAACGACACAGTTAATGAGGAAAAAGGGAATAAAACCTCACACTATATTCACGGATTGTTTGAAAGATACTTGTTTGCCCGTTGAAAAATGTAGAATACCTGGTAAAACTAGAATATTTAGTATAAGTCCGGTACAGTTTACTATACCGTTTAGACAGTATTATTTAGATTTTATGGCATCCTATCGAGCTGCACGCCTTAATGCTGAGCATGGTATTGGTATTGATGTTAACAGCTTAGAGTGGACAAATTTGGCAACGAGTTTGTCAAAGTATGGCACTCATAT…		-0.00237051
238	0.0286077	TTCATTAAAGCCACCTGGAACATCAGGTAAGCGATGGTTGTTTGACATTGAGCTACAAGACTCGGGATGTTATTTCCTGCGTGGAATGCGTCCCGAACTTGAGATTCAACTATCAACGACACAGTTAATGAGGAAAAAGGGAATAAAACCTCACACTATATTCACGGATTGTTTGAAAGATACTTGTTTGCCCGTTGAAAAATGTAGAATACCTGGTAAAACTAGAATATTTAGTATAAGTCCGGTACAGTTTACTATACCGTTTAGACAGTATTATTTAGATTTTATTGCATCCTATCGAGCTGCACGCCTTAATGCTGAGCATGGTATTGGTATTGATGTTAACAGCTTAGAATGGACAAATTTGGCAACGAGTTTGTCAAAGTATGGCACTCATAT…		-0.00233418
239	0.0286077	TTCATTAAAGCCACCTGGAACATCAGGTAAGCGATGGTTATTTGATATCGAGTTACAAGACTCGGGATGTTATCTCTTGCGTGGAATGCGTCCCGAACTTGAGATTCAATTATCAACGACACAGTTAATGAGGAAAAAGGGAATAAAACCTCACACTATATTCACGGATTGTTTGAAAGATACTTGTTTGCCTTTTGAAAAATGTAGAATACCTGGTAAGACTAGAATATTTAGTATAAGTCCGGTACAGTTTACCATACCGTTTCGACAGTATTACTTAGACTTTATGGCATCCTATCGAGCTGCACGACTTAATGCTGAGCATGGTATTGGTATTGATGTTAACAGCTTAGAGTGGACAAATTTGGCAACAAGGTTGTCTAAGTATGGCACTCACAT…		-0.00233418
240	0.0284807	TTCATTAAAGCCACCTGGAACATCAGGTAAGCGATGGTTGTTTGATATCGAGTTACAAGACTCGGGATGTTATCTCTTGCGTGGAATGCGTCCCGAGCTTGAGATTCAATTATCAACGACACAGTTAATGAGGAAAAAGGGAATAAAACCTCACACTATATTCACGGATTGTTTGAAAGATACTTGTTTGCCTGTTGAAAAATGTAGAATACCTGGTAAGACTAGAATATTTAGTATAAGTCCGGTACAGTTTACCATACCGTTCCGACAGTATTACTTAGACTTTATGGCATCCTATCGAGCTGCACGACTTAATGCTGAGCATGGTATTGGTATTGATGTTAACAGCTTAGAGTGGACAAATTTGGCAACAAGGTTGTCTAAGTATGGCACTCATAT…		-0.00232508
241	0.0284807	TTCATTAAAGCCACCTGGAACATCAGGTAAGCGATGGTTATTTGATATCGAGTTACAAGACTCGGGATGTTATCTCTTGCGTGGAATGCGTCCCGAACTTGAGATTCAATTATCAACGACACAGTTAATGAGGAAAAAGGGAATAAAACCTCACACTATATTCACGGATTGTTTGAAAGATACTTGTTTGACTGTTGAAAAATGTAGAATACCTGGTAAGACTAGAATATTTAGTATAAGTCCGGTACAGTTTACCATACCGTTTCGACAGTATTACTTAGACTTTATGGCATCCTATCGAGCTGCACGACTTAATGCTGAGCATGGTATTGGTATTGATGTTAACAGCTTAGAGTGGACAAATTTGGCAACAAGGTTGTCTAAGTATGGCACTCACAT…		-0.00232508
242	0.0284807	TTCATTAAAGCCACCTGGAACATCAGGTAAGCGATGGTTATTTGATATCGAGTTACAAGACTCGGGATGTTATCTCTTGCGTGGAATGCGTCCCGAACTTGAGATTCAATTATCAACGACACAGTTAATGAGGAAAAAGGGAATAAAACCTCACACTATATTCACGGATTGTTTGAAAGATACTTGTTTGCCTGTTGAAAAATGTAGAATACCTGGTAAGACTAGAATATTTAGTATAAGTCCGGTACAGTTTACCATACCGTTTCGACAGTATTACTTAGACTTTATTGCATCCTATCGAGCTGCACGACTTAATGCTGAGCATGGTATTGGTATTGATGTTAACAGCTTAGAGTGGACAAATTTGGCAACAAGGTTGTCTAAGTATGGCACTCACAT…		-0.00232508
243	0.0284807	TTCATTAAAGCCACCTGGAACATCAGGTAAGCGATGGCTATTTGATATCGAGTTACAAGACTCGGGATGTTATCTCTTGCGTGGAATGCGTCCCGAACTTGAGATTCAATTATCAACGACACAGTTAATGAGGAAAAAGGGAATAAAACCTCACACTATATTCACGGATTGTTTGAAAGATACTTGTTTGCCTGTTGAAAAATGTAGAATACCTGGTAAGACTAGAATATTTAGTATAAGTCCGGTACAGTTTACCATACCGTTTCGACAGTATTACTTAGACTTTATGGCATCCTATCGAGCTGTACGACTTAATGCTGAGCATGGTATTGGTATTGATGTTAACAGCTTAGAGTGGACAAATTTGGCAACAAGGTTGTCTAAGTATGGCACTCACAT…		-0.00232508
244	0.0284807	TTCATTAAAGCCACCTGGAACATCAGGTAAGCGATGGCTATTTGATATCGAGTTACAAGACTCGGGATGTTATCTCTTGCGTGGAATGCGTCCCGAACTTGAGATTCAATTATCAACGACACAGTTAATGAGGAAAAAGGGAATAAAACCTCACACTATATTCACGGATTGTTTGAAAGATACTTGTTTGCCTGCTGAAAAATGTAGAACACCTGGTAAGACTAGAATATTTAGTATAAGTCCGGTACAGTTTACCATACCGTTTCGACAGTATTACTTAGACTTTATGGCATCCTATCGAGCTGCACGACTTAATGCTGAGCATGGTATTGGTATTGATGTTAACAGCTTAGAGTGGACAAATTTGGCAACAAGGTTGTCTAAGTATGGCACTCACAT…		-0.00232508
245	0.0284807	TTCATTAAAGCCACCTGGAACATCAGGTAAGCGATGGCTATTTGATATCGAGTTACAAGACTCGGGATGTTATCTCTTGCGTGGAATGCGTCCCGAACTTGAGATTCAATTATCAACGACACAGTTAATGAGGAAAAAGGGAATAAAACCTCACACTATATTCACGGATTGTTTGAAAGATACTTGTTTGCCTGCTGAAAAATGTAGAATACCTGGTAAGACTAGAATATTTAGTATAAGTCCGGTACAGTTTACCATACCGTTTCGACAGTATTACTTAGACTTTATGGCATCCTATCGAGCTGCACAACTTAATGCTGAGCATGGTATTGGTATTGATGTTAACAGCTTAGAGTGGACAAATTTGGCAACAAGGTTGTCTAAGTATGGCACTCACAT…		-0.00232508
246	0.0284807	TTCATTAAAGCCACCTGGAACATCAGGTAAGCGATGGCTATTTGATATCGAGTTACAAGACTCGGGATGTTATCTCTTGCGTGGAATGCGTCCCGAACTTGAGATTCAATTATCAACGACACAGTTAATGAGGAAAAAGGGAATAAAACCTCACACTATATTCACGGATTGTTTGAAAGATACTTGTTTGCTTGTTGAAAAATGTAGAATACCTGGTAAGACTAGAATATTTAGTATAAGTCCGGTACAGTTTACCATACCGTTTCGACAGTATTACTTAGACTTTATGGCATCCTATCGAGCTGCACGACTTAATGCTGAGCATGGTATTGGTATTGATGTTAACAGCTTAGAGTGGACAAATTTGGCAACAAGGTTGTCTAAGTATGGCACTCACAT…		-0.00232508
247	0.0284807	TTCATTAAAGCCACCTGGAACATCAGGTAAGCGATGGTTGTTTGATATTGAGCTACAAGACTCGGGATGTTATCTCTTGCGTGGAATGCGTCCCGAGCTTGAGATTCAATTATCAACGACACAGTTAATGAGGAAAAAGGGAATAAAACCTCACACTATATTCACGGATTGTTTGAAAGATACTTGTTTGCCTGTTGAAAAATGTAGAATACCTGGTAGGACTAGAATATTTAGTATAAGTCCGGTACAGTTTACCATACCGTTCCGACAGTATTACTTAGACTTTATGGCATCCTATCGAGCTGCACGACTTAATGCTGAGCATGGTATTGGTATTGATGTTAACAGCTTAGAGTGGACAAATTTGGCAACAAGGTTGTCTAAGTATGGCACTCACAT…		-0.00232508
248	0.0284807	TTCATTAAAGCCACCTGGAACATCAGGTAAGCGATGGTTGTTTGACATTGAGCTACAAGACTCGGGATGTTATTTCCTGCGTGGAATGCGTCCCGAACTTGAGATTCAACTATCAACGACACAGTTAATGAGGAAAAAGGGAATAAAACCTCACACTATATTCACGGATTGTTTGAAAGATACTTGTTTGCCCGTTGAAAAATGTAGAATACCTGGTAAAACTAGAATATTTAGTATAAGTCCGGTACAGTTTACTATACCGTTTAGACAGTATTACTTAGACTTTATGGCATCCTATCGAGCTGCACGACTTAATGCTGAGCATGGTATTGGTATTGATGTTAACAGCTTAGAGTGGACAAATTTGGCAACAAGGTTGTCTAAGTATGGCACTCACAT…		-0.00232508
249	0.0283417	TTCATTAAAGCCACCTGGAACATCAGGTAAGCGATGGCTATTTGATATCGAGTTACAAGACTCGGGATGTTATCTCTTGCGTGGAATGCGTCCCGAACTTGAGATTCAATTATCAACGACACAGTTAATGAGGAAAAAGGGAATAAAACCTCACACTATATTCACGGATTGTTTGAAAGATACTTGTTTGCCTGTTGAAAAATGTAGAACACCTGGTAAGACTAGAATATTTAGTATAAGTCCGGTACAGTTTACCATACCGTTTCGACAGTATTACTTAGACTTTATGGCATCCTATCGAGCTGCACAACTTAATGCTGAGCATGGTATTGGTATTGATGTTAACAGCTTAGAGTGGACAAATTTGGCAACAAGGTTGTCTAAGTATGGCACTCACAT…		-0.00231512
250	0.0283417	TTCATTAAAGCCACCTGGAACATCAGGTAAGCGATGGCTATTTGATATCGAGTTACAAGACTCGGGATGTTATCTCTTGCGTGGAATGCGTCCCGAACTTGAGATTCAATTATCAACGACACAGTTAATGAGGAAAAAGGGAATAAAACCTCACACTATATTCACGGATTGTTTGAAAGATACTTGTTTGCCTGTTGAAAAATGTAGAATACCTGGTAAGACTAGAATATTTAGTATAAGTCCGGTACAGTTTACCATAACGTTTCGACAGTATTACTTAGACTTTATGGCATCCTATCGAGCTGCACGACTTAATGCTGAGCATGGTATTGGTATTGATGTTAACAGCTTAGAGTGGACAAATTTGGCAACAAGGTTGTCTAAGTATGGCACTCACAT…		-0.00231512
251	0.0270534	TTCATTAAAGCCACCTGGAACATCAGGTAAGCGATGGCTATTTGATATCGAGTTACAAGACTCGGGATGTTATCTCTTGCGTGGAATGCGTCCCGAACTTGAGATTCAATTATCAACGACACAGTTAATGAGGAAAAAGGGAATAAAACCTCACACTATATTCACGGATTGTTTGAAAGATACTCGTTTGCCTGTTGAAAAATGTAGAATACCTGGTAAGACTAGAATATTTAGTATAAGTCCGGTACAGTTTACCATACCGTTTCGACAGTATTACTTAGACTTTATGGCATCCTATCGAGCTGCACGACTTAATGCTGAGCATGGTATTGGTATTGATGTTAACAGCTTAGAGTGGACAAATTTGGCAACAAGGTTGTCTAAGTATGGCACTCACAT…		-0.00222247
252	0.0268054	TTCATTAAAGCCACCTGGAACATCAGGTAAGCGATGGCTATTTGATATCGAGTTACAAGACTCGGGATGTTATCTCTTGCGTGGAATGCGTCCCGAACTTGAGATTCAATTATCAACGACACAGTTAATGAGGAAAAAGGGAATAAAACCTCGCACTATATTCACGGATTGTTTGAAAGATACTTGTTTGCCTGTTGAAAAATGTAGAATACCTGGTAAGACTAGAATATTTAGTATAAGTCCGGTACAGTTTACCATACCGTTTCGACAGTATTACTTAGACTTTATGGCATCCTATCGAGCTGCACGACTTAATGCTGAGCATGGTATTGGTATTGATGTTAACAGCTTAGAGTGGACAAATTTGGCAACAAGGTTGTCTAAGTATGGCACTCACAT…		-0.00220456
253	0.0268054	TTCATTAAAGCCACCTGGAACATCAGGTAAGCGATGGCTATTTGATATCGAGTTACAAGACTCGGGATGTTATCTCTTGCGTGGAATGCGTCCCGAACTTGAGATTCAATTATCAACGACACAGTTAATGAGGAAAAAGGGAATAAAACCTCACACTATATTCACGGACTGTTTGAAAGATACTTGTTTGCCTGTTGAAAAATGTAGAATACCTGGTAAGACTAGAATATTTAGTATAAGTCCGGTACAGTTTACCATACCGTTTCGACAGTATTACTTAGACTTTATGGCATCCTATCGAGCTGCACGACTTAATGCTGAGCATGGTATTGGTATTGATGTTAACAGCTTAGAGTGGACAAATTTGGCAACAAGGTTGTCTAAGTATGGCACTCACAT…		-0.00220456
254	0.0268054	TTCATTAAAGCCACCTGGAACATCAGGTAAGCGATGGTTGTTTGACATTGAGCTACAAGACTCGGGATGTTATTTCCTGCGTGGAATGCGTCCCGAACTTGAGATTCAACTATCAACGACACAGTTAATGAGGAAAAAGGGAATAAAACCTCACACTATATTCACGGATTGTTTGAAAGATACTTGTTTGCCCGTTGAAAAATGTAGAGTACCTGGTAAAACTAGAATATTTAGTATAAGTCCGGTACAGTTTACTATACCGTTTAGACAGTATTATTTAGATTTTATGGCATCCTATCGAGCTGCACGCCTTAATGCTGAGCATGGTATTGGTATTGATGTTAACAGCTTAGAATGGACAAATTTGGCAACGAGTTTGTCAAAGTATGGCACTCATAT…		-0.00220456
255	0.0268054	TTCATTAAAGCCACCTGGAACATCAGGTAAGCGATGGCTATTTGATATCGAGTTACAAGACTCGGGATGTTATCTCTTGCGTGGAATGCGTCCCGAACTTGAGATTCAGTTATCAACGACACAGTTAATGAGGAAAAAGGGAATAAAACCTCACACTATATTCACGGATTGTTTGAAAGATACTTGTTTGCCTGTTGAAAAATGTAGAATACCTGGTAAGACTAGAATATTTAGTATAAGTCCGGTACAGTTTACCATACCGTTTCGACAGTATTACTTAGACTTTATGGCATCCTATCGAGCTGCACGACTTAATGCTGAGCATGGTATTGGTATTGATGTTAACAGCTTAGAGTGGACAAATTTGGCAACAAGGTTGTCTAAGTATGGCACTCACAT…		-0.00220456
256	0.0268054	TTCATTAAAGCCACCTGGAACATCAGGTAAGCGATGGTTGTTTGATATTGAGCTACAAGACTCGGGATGTTATCTCTTGCGTGGAATGCGTCCCGAGCTTGAGATTCAATTATCAACGACACAGTTAATGAGGAAAAAGGGAATAAAACCTCACACTATATTCACGGATTGTTTGAAAGATACTTGTTTGCCTGTTGAAAAATGTAGAATACCTGGTAAGACTAGAATATTTAGTATAAGTCCGGTACAGTTTACCATACCGTTTCGACAGTATTACTTAGACTTTATGGCATCCTATCGAGCTGCACGACTTAATGCTGAGCATGGTATTGGTATTGATGTTAACAGCTTAGAGCGGACAAATTTGGCAACAAGGTTGTCTAAGTATGGCACTCACAT…		-0.00220456
257	0.0268054	TTCATTAAAGCCACCTGGAACATCAGGTAAGCGATGGTTGTTTGATATTGAGCTACAAGACTCGGGATGTTATCTCTTGCGTGGAATGCGTCCCGAGCTTGAGATTCAATTATCAACGACACAGTTAATGAGGAAAAAGGGAATAAAACCTCACACTATATTCACGGATTGTTTGAAAGATACTTGTTTGCCTGTTGAAAAATGTAGAATACCTGGTAAGACTAGAATATTTAGTATAAGTCCGTTACAGTTTACCATACCGTTCCGACAGTATTACTTAGACTTTATGGCATCCTATCGAGCTGCACGACTTAATGCTGAGCATGGTATTGGTATTGATGTTAACAGCTTAGAGTGGACAAATTTGGCAACAAGGTTGTCTAAGTATGGCACTCATAT…		-0.00220456
258	0.0268054	TTCATTAAAGCCACCTGGAACATCAGGTAAGCGATGGCTATTTGATATCGAGTTACAAGACTCGGGATGTTATCTCTTGCGTGGAATGCGTCCCGAACTTGAGATTCAATTATCAACGACACAGTTAATGAGGAAAAAGGGAATAAAACCTCACACTATATTCACGGATTGTTTGAAAGATACTTGTTTGCCTGTTGAAAAATGTAGAATACCTGGTAAGACTAGAATATTTAGTATAAGTCCGGTACAGTTTACCATACCGTTTCGACAGTACTACTTAGACTTTATGGCATCCTATCGAGCTGCACGACTTAATGCTGAGCATGGTATTGGTATTGATGTTAACAGCTTAGAGTGGACAAATTTGGCAACAAGGTTGTCTAAGTATGGCACTCACAT…		-0.00220456
259	0.0268054	TTCATTAAAGCCACCTGGAACATCAGGTAAGCGATGGTTGTTTGACATTGAGCTACAAGACTCGGGATGTTATTTCCTGCGTGGAATGCGTCCCGAACTTGAGATTCAACTATCAACGACACAGTTAATGAGGAAAAAGGGAATAAAACCTCACACTATATTCACGGATTGTTTGAAAGATACTTGTTTGCCCGTTGAAAAATGTAGAATACCTGGTAAAACTAGAATATTTAGTATAAGTCCTGTACAGTTTACTATACCGTTTAGACAGTATTATTTAGATTTTATGGCATCCTATCGAGCTGCACGCCTTAATGCTGAGCATGGTATTGGTATTGATGTTAACAGCTTAGAATGGACAAATTTGGCAACGAGTTTGTCAAAGTATGGCACTCATAT…		-0.00220456
260	0.0268054	TTCATTAAAGCCACCTGGAACATCAGGTAAGCGATGGTTATTTGATATCGAGTTACAAGACTCGGGATGTTATCTCTTGCGTGGAATGCGTCCCGAACTTGAGATTCAACTATCAACGACACAGTTAATGAGGAAAAAGGGAATAAAACCTCACACTATATTCACGGATTGTTTGAAAGATACTTGTTTGCCCGTTGAAAAATGTAGAATACCTGGTAAAACTAGAATATTTAGTATAAGTCCGGTACAGTTTACTATACCGTTTAGACAGTATTATTTAGATTTTATGGCATCCTATCGAGCTGCACGCCTTAATGCTGAGCATGGTATTGGTATTGATGTTAACAGCTTAGAATGGACAAATTTGGCAACGAGTTTGTCAAAGTATGGCACTCATAT…		-0.00220456
261	0.0268054	TTCATTAAAGCCACCTGGAACATCAGGTAAGCGATGGCTATTTGATATCGAGTTACAAGACTCGGGATGTTATCTCTTGCGTGGAATGCGTCCCGAACTTGAGATTCAATTATCAACGACACAGTTAATGAGGAAAAAGGGAATAAAACCTCACACTATATTCACGGATTGTTTGAAAGATACTTGTTTGCCTGTTGAAAAATGTAGAATACCTGGTAAGACTAGAATATTTAGTATAAGTCCGGTACAGTTTACCATACCGTTTCGACAGTATTACTTAGACTTTATGGCATCCTATCGAGCTGCACGACTTAATACTGAGCATGGTATTGGTATTGATGTTAACAGCTTAGAGTGGACAAATTTGGCAACAAGGTTGTCTAAGTATGGCACTCACAT…		-0.00220456
262	0.0268054	TTCATTAAAGCCACCTGGAACATCAGGTAAGCGATGGTTATTTGATATCGAGTTACAAGACTCGGGATGTTATCTCTTGCGTGGAATGCGTCCCGAACTTGAGATTCAATTATCAACGACACAGTTAATGAGGAAAAAGGGAATAAAACCTCACACTATATTCACGGATTGTTTGAAAGATACTTGTTTGCCTGTTGAAAAATGTAGAATACCTGGTAAGACTAGAATATTTAGTATAAGTCCGGTACAGTTTACCATACCGTTTCGACAGTATTACTTAGACTTTATGGCATCCTATCGAGCTGCACGAATTAATGCTGAGCATGGTATTGGTATTGATGTTAACAGCTTAGAGTGGACAAATTTGGCAACAAGGTTGTCTAAGTATGGCACTCACAT…		-0.00220456
263	0.0268054	TTCATTAAAGCCACCTGGAACATCAGGTAAGCGATGGTTATTTGATATCGAGTTACAAGACTCGGGATGTTATCTCTTGCGTGGAATGCGTCCCGAACTTGAGATTCAATTATCAACGACACAGTTAATGAGGAAAAAGGGAATAAAACCTCACACTATATTCACGGATTGTTTGAAAGATACTTGTTTGCCTGTTGAAAAATGTAGAATACCTGGTAAGACTAGAATATTTAGTATAAGTCCGGTACAGTTTACCATACCGTTTCGACAGTATTACTTAGACTTTATGGCATACTATCGAGCTGCACGACTTAAGGCTGAGCATGGTATTGGTATTGATGTTAACAGCTTAGAGTGGACAAATTTGGCAACAAGGTTGTCTAAGTATGGCACTCACAT…		-0.00220456
264	0.0264063	TTCATTAAAGCCACCTGGAACATCAGGTAAGCGATGGCTATTTGATATCGAGTTACAAGACTCGGGATGTTATCTCTTGCGTGGAATGCGTCCCGAACTTGAGATTCAATTATCAACGACACAGTTAATGAGGAAAAAGGGAATAAAAACTCACACTATATTCACGGATTGTTTGAAAGATACTTGTTTGCCTGTTGAAAAATGTAGAATACCTGGTAAGACTAGAATATTTAGTATAAGTCCGGTACAGTTTACCATACCGTTTCGACAGTATTACTTAGACTTTATGGCATCCTATCGAGCTGCACGACTTAATGCTGAGCATGGTATTGGTATTGATGTTAACAGCTTAGAGTGGACAAATTTGGCAACAAGGTTGTCTAAGTATGGCACTCACAT…		-0.0021757
265	0.0260312	TTCATTAAAGCCACCTGGAACATCAGGTAAGCGATGGCTATTTGATATCGAGTTACAAGACTCGGGATGTTATCTCTTGCGTGGAATGCGTCCCGAACTTGAGATTCAATTATCAACGACACAGTTAATGAGGAAAAAGGGAATAAAACCTCACACTATATTCACGGATTGTTTGAAAGATACTTGTTTGCCTGTTGAAAAATGTAGAACACCTGGTAAGACTAGAATATTTAGTATAAGTCCGTTACAGTTTACCATACCGTTTCGACAGTATTACTTAGACTTTATGGCATCCTATCGAGCTGCACGACTTAATGCTGAGCATGGTATTGGTATTGATGTTAACAGCTTAGAGTGGACAAATTTGGCAACAAGGTTGTCTAAGTATGGCACTCACAT…		-0.00214852
266	0.0257651	TTCATTAAAGCCACCTGGAACGTCAGGTAAGCGATGGCTATTTGATATCGAGTTACAAGACTCGGGATGTTATCTCTTGCGTGGAATGCGTCCCGAACTTGAGATTCAATTATCAACGACACAGTTAATGAGGAAAAAGGGAATAAAACCTCACACTATATTCACGGATTGTTTGAAAGATACTTGTTTGCCTGTTGAAAAATGTAGAATACCTGGTAAGACTAGAATATTTAGTATAAGTCCGGTACAGTTTACCATACCGTTTCGACAGTATTACTTAGACTTTATGGCATCCTATCGAGCTGCACGACTTAATGCTGAGCATGGTATTGGTATTGATGTTAACAGCTTAGAGTGGACAAATTTGGCAACAAGGTTGTCTAAGTATGGCACTCACAT…		-0.00212921
267	0.0251301	TTCATTAAAGCCACCTGGAACATCAGGTAAGCGATGGTTATTTGATATCGAGTTACAAGACTCGGGATGTTATCTCTTGCGTGGAATGCGTCCCGAACTTGAGATTCAATTATCAACGACACAGTTAATGAGGAAAAAGGGAATAAAACCTCACACTATATTCACGGATTGTTTGAAAGATACTTGTTTGCCCGTTGAAAAATGTAGAATACCTGGTAAGACTAGAATATTTAGTATAAGTCCGGTACAGTTTACCATACCGTTTCGACAGTATTACTTAGACTTTATGGCATCCTATCGAGCTGCACGACTTAATGCTGAGCATGGTATTGGTATTGATGTTAACAGCTTAGAGTGGACAAATTTGGCAACAAGGTTGTCTAAGTATGGCACTCACAT…		-0.002083
268	0.0251301	TTCATTAAAGCCACCTGGAACATCAGGTAAGCGATGGCTATTTGATATCGAGTTACAAGACTCGGGATGTTATCTCTTGCGTGGAATGCGTCCCGAACTTGAGATTCAATTATCAACGACACAGTTAATGAGGAAAAAGGGAATAAAACCTCACACTATATTCACGGATTGTTTGAAAGATACTTGTTTGCCTGTTGAAAAATGTAGAATACCTGGTAAGACTAGAATATTTAGTATAAGTCCGGTACAGTTTACCATACCTTTTCGACAGTATTACTTAGACTTTATGGCATCCTATCGAGCTGCACGACTTAATGCTGAGCATGGTATTGGTATTGATGTTAACAGCTTAGAGTGGACAAATTTGGCAACAAGGTTGTCTAAGTATGGCACTCACAT…		-0.002083
269	0.0251301	TTCATTAAAGCCACCTGGAACATCAGGTACGCGATGGTTGTTTGACATTGAGCTACAAGACTCGGGATGTTATTTCCTGCGTGGAATGCGTCCCGAACTTGAGATTCAACTATCAACGACACAGTTAATGAGGAAAAAGGGAATAAAACCTCACACTATATTCACGGATTGTTTGAAAGATACTTGTTTGCCCGTTGAAAAATGTAGAATACCTGGTAAAACTAGAATATTTAGTATAAGTCCGGTACAGTTTACTATACCGTTTAGACAGTATTATTTAGATTTTATGGCATCCTATCGAGCTGCACGCCTTAATGCTGAGCATGGTATTGGTATTGATGTTAACAGCTTAGAATGGACAAATTTGGCAACGAGTTTGTCAAAGTATGGCACTCATAT…		-0.002083
270	0.0251301	TTCATTAAAGCCACCTGGAACATCAGGTAAGCGATGGTTATTTGATATCGAGTTACAAGACTCGGGATGTTATCTCTTGCGTGGAATGCGTCCCGAACTTGAGATTCAATTATCAACGACACAGTTAATGAGGAAAAAGGGAATAAAACCTCACACTATATTCACGGATTGTTTGAAAGATACTTGTTTGCCTGTTGAAAAATGTAGAATCCCTGGTAAGACTAGAATATTTAGTATAAGTCCGGTACAGTTTACCATACCGTTTCGACAGTATTACTTAGACTTTATGGCATCCTATCGAGCTGCACGACTTAATGCTGAGCATGGTATTGGTATTGATGTTAACAGCTTAGGGTGGACAAATTTGGCAACAAGGTTGTCTAAGTATGGCACTCACAT…		-0.002083
271	0.0251301	TTCATTAAAGCCACCTGGAACATCAGGTAAGCGATGGTTATTTGATATCGAGTTACAAGACTCGGGATGTTATCTCTTGCGTGGAATGCGTCCCGAACTTGAGATTCAATTATCAACGACACAGTTAATGAGGAAAAAGGGAATAAAACCTCACACTATATTAACGGATTGTTTGAAAGATACTTGTTTGCCTGTTGAAAAATGTAGAATACCTGGTAAGACTAGAATATTTAGTATAAGTCCGGTACAGTTTACCATACCGTTTCGACAGTATTACTTAGACTTTATGGCATCCTATCGAGCTGCACGACTTAATGCTGAGCATGGTATTGGTATTGATGTTAACAGCTTAGAGTGGACAAATTTGGCAACAAGGTTGTCTAAGTATGGCACTCACAT…		-0.002083
272	0.0251301	TTCATTAAAGCCACCTGGAACATCAGGTAAGCGATGGTTATTTGATATCGAGTTACAAGACTCGGGATGTTATCTCTTGCGTGGAATGCGTCCCGAACTTGAGATTCAATTATCAACGACACAGTTAATGAGGAAAAAGGGAATAAAACCTCACACTATATTCACGGATTGTTTGAAAGATACTTGTTTGTCTGTTGAAAAATGTAGAATACCTGGTAAGACTAGAATATTTAGTATAAGTCCGGTACAGTTTACCATACCGTTTCGACAGTATTACTTAGACTTTATGGCATCCTATCGAGCTGCACGACTTAATGCTGAGCATGGTATTGGTATTGATGTTAACAGCTTAGAGTGGACAAATTTGGCAACAAGGTTGTCTAAGTATGGCACTCACAT…		-0.002083
273	0.0251301	TTCATTAAAGCCACCTGGAACATCAGGTAAGCGATGGCTATTTGATATCGAGTTACAAGACTCGGGATGTTATCTCTTGCGTGGAATGCGTCCCGAACTTGAGATTCAATTATCAACGACACAGTTAATGAGGAAAAAGGGAATAAAACCTCACACTATATTCACGGATTGTTTGAAAGATACTTGTTTGCCTGTTGAAAAATGTAGAATACCTGGTAAGACTAGAATATTTAGTATAAGTCCGGTGCAGTTTACCATACCGTTTCGACAGTATTACTTAGACTTTATGGCATCCTATCGAGCTGCACGACTTAATGCTGAGCATGGTATTGGTATTGATGTTAACAGCTTAGAGTGGACAAATTTGGCAACAAGGTTGTCTAAGTATGGCACTCACAT…		-0.002083
274	0.0251301	TTCATTAAAGCCACCTGGAACATCAGGTAAGCGATGGCTATTTGATATCGAGTTACAAGACTCGGGATGTTATCTCTTGCGTGGAATGCGTCCCGAACTTGAGATTCAATTATCAACGACGCAGTTAATGAGGAAAAAGGGAATAAAACCTCACACTATATTCACGGATTGTTTGAAAGATACTTGTTTGCCTGTTGAAAAATGTAGAATACCTGGTAAGACTAGAATATTTAGTATAAGTCCGGTACAGTTTACCATACCGTTTCGACAGTATTACTTAGACTTTATGGCATCCTATCGAGCTGCACGACTTAATGCTGAGCATGGTATTGGTATTGATGTTAACAGCTTAGAGTGGACAAATTTGGCAACAAGGTTGTCTAAGTATGGCACTCACAT…		-0.002083
275	0.0251301	TTCATTAAAGCCACCTGGAACATCAGGTAAGCGATGGTTGTTTGACATTGAGCTACAAGACTCGGGATGTTATTTCCTGCGTGGAATGCGTCCCGAACTTGAGATTCAACTATCAACGACACAGTTAATGAGGAAAAAGGGAATAAAACCTCACACTATATTCACGGATTGTTTGAAAGATACTTGTTTGCCCGTTGAAAAATGTAGAATACCTGGTAAAACTAGAATATTTAGTATAAGTCCGGTACATTTTACTATACCGTTTAGACAGTATTATTTAGATTTTATGGCATCCTATCGAGCTGCACGCCTTAATGCTGAGCATGGTATTGGTATTGATGTTAACAGCTTAGAATGGACAAATTTGGCAACGAGTTTGTCAAAGTATGGCACTCATAT…		-0.002083
276	0.0243559	TTCATTAAAGCCACCTGGAACATCAGGTAAGCGATGGTTGTTTGACATTGAGCTACAAGACTCGGGATGTTATTTCCTGCGTGGAATGCGTCCCGAACTTGAGATTCAACTATCAACGACACAGTTAATGAGGAAAAAGGGAATAAAACCTCACACTATATTCACGGATTGTTTGAAAGATACTTGTTTGCCCGTTGAAAAATGTAGAATACCTGGTAAAACTAGAATATTTAGTATAAGTCCGGTACAGTTTACTATACCGTTTCGACAGTATTATTTAGATTTTATGGCATCCTATCGAGCTGCACGCCTTAATGCTGAGCATGGTATTGGTATTGATGTTAACAGCTTAGAATGGACAAATTTGGCAACGAGTTTGTCAAAGTATGGCACTCATAT…		-0.00202645
277	0.0243559	TTCATTAAAGCCACCTGGAACATCAGGTAAGCGATGGCTATTTGATATCGAGTTACAAGACTCGGGATGTTATCTCTTGCGTGGAATGCGTCCCGAACTTGAGATTCAATTATCAACGACACAGTTAATGAGGAAAAAGGGAATAAAACCTCACACTATATTCACGGATTGTTTGAAAGATACTTGTTTGCCTGTTGAAAAATGTAGAATACCTGGTAAGACTAGAATATTTAGTATACGTCCGGTACAGTTTACCATACCGTTTCGACAGTATTACTTAGACTTTATGGCATCCTATCGAGCTGCACGACTTAATGCTGAGCATGGTATTGGTATTGATGTTAACAGCTTAGAGTGGACAAATTTGGCAACAAGGTTGTCTAAGTATGGCACTCACAT…		-0.00202645
278	0.0234547	TTCATTAAAGCCACCTGGAACATCAGGTAAGCGATGGCTATTTGATATCGAGTTACAAGACTCGGGATGTTATCTCTTGCGTGGGATGCGTCCCGAACTTGAGATTCAATTATCAACGACACAGTTAATGAGGAAAAAGGGAATAAAACCTCACACTATATTCACGGATTGTTTGAAAGATACTTGTTTGCCTGTTGAAAAATGTAGAATACCTGGTAAGACTAGAATATTTAGTATAAGTCCGGTACAGTTTACCATACCGTTTCGACAGTATTACTTAGACTTTATGGCATCCTATCGAGCTGCACGACTTAATGCTGAGCATGGTATTGGTATTGATGTTAACAGCTTAGAGTGGACAAATTTGGCAACAAGGTTGTCTAAGTATGGCACTCACAT…		-0.00196031
279	0.0234547	TTCATTAAAGCCACCTGGAACATCAGGTAAGCGATGGTTGTTTGACATTGAGCTACAAGACTCGGGATGTTATTTCCTGCGTGGAATGCGTCCCGAACTTGAGATTCAACTATCAACGACACAGTTAATGAGGAAAAAGGGAATAAAACCTCACACTATATTCACGGATTGTTTGAAAGATACTTGTTTGCCCGTTGAAAAATGTAGAATACCTGGTAAAACTAGAATATTTAGTATAAGTCCGGTACAGTTTACTATACCGTTTAGACAGTATTATTTAGATTTTATGGCATCCTATCGAGCTGCACGCCGTAATGCTGAGCATGGTATTGGTATTGATGTTAACAGCTTAGAATGGACAAATTTGGCAACGAGTTTGTCAAAGTATGGCACTCATAT…		-0.00196031
280	0.0234547	TTCATTAAAGCCACCTGGAACATCAGGTAAGCGATGGCTATTTGATATCGAGTTACAAGACTCGGGATGTTATCTCTTGCGTGGAATGCGTCCCGAACTTGAGATTCAATTATCAACGACACAGTTAATGAGGAAAAAGGGAATAAAACCTCACACTATATTCACGGATTGTTTGAAAGATACTTGTTTGCCTGTTGAAAAATGTAGAATACCTGGTAAGACTAGAATATTTAGTATAAGTCCGGTACAGTTTACCATACCGTTTCGACAGTATTACTTAGACTTTATGGCATCCTATCGAGCTGCACGACCTAATGCTGAGCATGGTATTGGTATTGATGTTAACAGCTTAGAGTGGACAAATTTGGCAACAAGGTTGTCTAAGTATGGCACTCACAT…		-0.00196031
281	0.0234547	TTCATTAAAGCCACCTGGAACATCAGGTAAGCGATGGTTGTTTGACATTGAGCTACAAGACTCGGGATGTTATTTCCTGCGTGGAATGCGTCCCGAACTTGAGATTCAACTATCAACGACACAGTTAATGAGGAAAAAGGGAATAAAACCTCACACTATATTCACGGATTGTTTGAAAGATACTTGTTTGCTCGTTGAAAAATGTAGAATACCTGGTAAAACTAGAATATTTAGTATAAGTCCGGTACAGTTTACTATACCGTTTAGACAGTATTATTTAGATTTTATGGCATCCTATCGAGCTGCACGCCTTAATGCTGAGCATGGTATTGGTATTGATGTTAACAGCTTAGAATGGACAAATTTGGCAACGAGTTTGTCAAAGTATGGCACTCATAT…		-0.00196031
282	0.0234547	TTCATTAAAGCCACCTGGAACATCAGGTAAGCGATGGTTATTTGATATCGAGTTACAAGACTCGGGATGTTATCTCTTGCGTGGAATGCGTCCCGAACTTGAGATTCAATTATCAACGACACAGTTAATGAGGAAAAAGGGAATAAAACCTCACACTATATTCACGGATTGTTTGAAAGATACTTGTTTGCCTGTTGAAAAATGTATAATACCTGGTAAGACTAGAATATTTAGTATAAGTCCGGTACAGTTTACCATACCGTTTCGACAGTATTACTTAGACTTTATGGCATCCTATCGAGCTGCACGACTTAATGCTGAGCATGGTATTGGTATTGATGTTAACAGCTTAGAGTGGACAAATTTGGCAACAAGGTTGTCTAAGTATGGCACTCACAT…		-0.00196031
283	0.0234547	TTCATTAAAGCCACCTGGAACATCAGGTAAGCGATGGCTATTTGATATCGAGTTACAAGACTCGGGATGTTATCTCTTGCGTGGAATGCGTCCCGAACTTGAGATTCAATTATCAACGACACAGTTAATGAGGAAAAAGGGAATAAAACCTCACACTATATTCACGGATTGTTTGAAAGATACTTGTTTGCCTGTTGAAAAATGTAGAATACCTGGTAAGACTGGAATATTTAGTATAAGTCCGGTACAGTTTACCATACCGTTTCGACAGTATTACTTAGACTTTATGGCATCCTATCGAGCTGCACGACTTAATGCTGAGCATGGTATTGGTATTGATGTTAACAGCTTAGAGTGGACAAATTTGGCAACAAGGTTGTCTAAGTATGGCACTCACAT…		-0.00196031
284	0.0234547	TTCATTAAAGCCACCTGGAACATCAGGTAAGCGATGGCTATTTGATATCGAGTTACAAGACTCGGGATGTTATCTCTTGCGTGGAATGCGTCCCGAACTTGAGATTCAATTATCAACGACACAGTTAATGAGGAAAAAGGGAATAAAACCTCACACTATATTCACGGATTGTTTGAAAGATACTTGTTTGCCTGTTGAAAAATGTAGAATACCTGGTAAGACTAGAATATTTAGTATAAGTCCGGTACAGTTTACTATACCGTTTCGACAGTATTACTTAGACTTTATGGCATCCTATCGAGCTGCACGACTTAATGCTGAGCATGGTATTGGTATTGATGTTAACAGCTTAGAGTGGACAAATTTGGCAACAAGGTTGTCTAAGTATGGCACTCACAT…		-0.00196031
285	0.0231886	TTCATTAAAGCCACCTGGAACATCAGGTAAGCGATGGTTATTTGATATCGAGTTACAAGACTCGGGATGTTATCTCTTGCGTGGAATGCGTCCCGAACTTGAGATTCAATTATCAACGACACAGTTAATGAGGAAAAAGGGAATAAAACCTCACACTATATTCACGGATTGTTTGAAAGATACTTGTTTGCCTGTTGAAAAATGTAGAATACCTGGTAAGACTAGAATATTTAGTATAAGTCCGGTACAGTTTACCATACCGTTTCGACAGTATTACTTAGACTTTATGGCGTCCTATCGAGCTGCACGACTTAATGCTGAGCATGGTATTGGTATTGATGTTAACAGCTTAGAGTGGACAAATTTGGCAACAAGGTTGTCTAAGTATGGCACTCACAT…		-0.00194072
286	0.0231886	TTCATTAAAGCCACCTGGAACATCAGGTAAGCGATGGCTATTTGATATCGAGTTACAAGACTCGGGATGTTATCTCTTGCGTGGAATGCGTCCCGAACTTGAGATTCAATTATCAACGACACAGTTAATGAGGAAAAAGGGAATAAAACCTCACACTATATTCACGGATTGTTTGAAAGATACTTGTTTGCCTGTTGAAAAATGTAGAATACCTGGTAAGACTAGAATATTTAGTATAAGTCCGGTACAGTTTACCATACCGTTTCGACAGTATTACTTAGAATTTATGGCATCCTATCGAGCTGCACGACTTAATGCTGAGCATGGTATTGGTATTGATGTTAACAGCTTAGAGTGGACAAATTTGGCAACAAGGTTGTCTAAGTATGGCACTCACAT…		-0.00194072
287	0.0231886	TTCATTAAAGCCACCTGGAACATCAGGTAAGCGATGGTTATTTGATATCGAGTTACAAGACTCGGGATGTTATCTCTTGCGTGGAATGCGTCCCGAACTTGAGATTCAATTATCAACGACACAGTTAATGAGGAAAAAGGGAATAAAACCTCACACTATATTCACGGATTGTTTGAAAGATACTTGTTTGCCTGTTGAAAAATGTAGAATACCTGGTAAGACTAGAATATTTAGTATAAGTCCGGTACAGTTTACCATACCGTTTCGACAGTATTACTTAGACTTTATGGCATCCTATCGAGCTGCACGACTGAATGCTGAGCATGGTATTGGTATTGATGTTAACAGCTTAGAGTGGACAAATTTGGCAACAAGGTTGTCTAAGTATGGCACTCACAT…		-0.00194072
288	0.0231886	TTCATTAAAGCCACCTGGCACATCAGGTAAGCGATGGCTATTTGATATCGAGTTACAAGACTCGGGATGTTATCTCTTGCGTGGAATGCGTCCCGAACTTGAGATTCAATTATCAACGACACAGTTAATGAGGAAAAAGGGAATAAAACCTCACACTATATTCACGGATTGTTTGAAAGATACTTGTTTGCCTGTTGAAAAATGTAGAATACCTGGTAAGACTAGAATATTTAGTATAAGTCCGGTACAGTTTACCATACCGTTTCGACAGTATTACTTAGACTTTATGGCATCCTATCGAGCTGCACGACTTAATGCTGAGCATGGTATTGGTATTGATGTTAACAGCTTAGAGTGGGCAAATTTGGCAACAAGGTTGTCTAAGTATGGCACTCACAT…		-0.00194072
289	0.0226806	TTCATTAAAGCCACCTGGAACATCAGGTAAGCGATGGTTATTTGATATCGAGTTACAAGACTCGGGATGTTATCTCTTGCGTGGAATGCGTCCCGAACTTGAGATTCAATTATCAACGACACAGTTAATGAGGAAAAAGGGAATAAAACCTCACACTATATTCACGGATTGTTTGAAAGATACTTGTTTGCCTGTTGAAAAATGTAGAATACCTGGTAAGACTAGAATATTTAGTATAAGTCCGGTACAGTTTACCATACCGTTTCGACAGTATTACTTAGACTTTATGGCATCCTATCGAGCTGCACGACGTAATGCTGAGCATGGTATTGGTATTGATGTTAACAGCTTAGAGTGGACAAATTTGGCAACAAGGTTGTCTAAGTATGGCACTCACAT…		-0.00190322
290	0.0226745	TTCATTAAAGCCACCTGGAACATCAGGTAAGCGATGGTTGTGTGATATTGAGCTACCAGACTCGGGATGTTATCTCTTGCGTGGAATGCGTCCCGAGCTTGAGATTCAATTATCAACGACACAGTTAATGAGGAAAAAGGGAATAAAACCTCACACTATATTCACGGATTGTTTGAAAGATACTTGTTTGCCTGTTGAAAAATGTAGAATACCTGGTAAGACTAGAATATTTAGTATAAGTCCGGTACAGTTTACCATACCGTTCCGACAGTATTACTTAGACTTTATGGCATCCTATCGAGCTGCACGACTTAATGCTGAGCATGGTATTGGTATTGATGTTAACAGCTTAGAGTGGACAAATTTGGCAACAAGGTTGTCTAAGTATGGCACTCATAT…		-0.00190278
291	0.0219004	TTCATTAAAGCCGCCTGGAACATCAGGTAAGCGATGGCTATTTGATATCGAGTTACAAGACTCGGGATGTTATCTCTTGCGTGGAATGCGTCCCGAACTTGAGATTCAATTATCAACGACACAGTTAATGAGGAAAAAGGGAATAAAACCTCACACTATATTCACGGATTGTTTGAAAGATACTTGTTTGCCTGTTGAAAAATGTAGAATACCTGGTAAGACTAGAATATTTAGTATAAGTCCGGTACAGTTTACCATACCGTTTCGACAGTATTACTTAGACTTTATGGCATCCTATCGAGCTGCACGACTTAATGCTGAGCATGGTATTGGTATTGATGTTAACAGCTTAGAGTGGACAAATTTGGCAACAAGGTTGTCTAAGTATGGCACTCACAT…		-0.00184542
292	0.0219004	TTCATTAAAGCCACCTGGGACATCAGGTAAGCGATGGTTGTTTGACATTGAGCTACAAGACTCGGGATGTTATTTCCTGCGTGGAATGCGTCCCGAACTTGAGATTCAACTATCAACGACACAGTTAATGAGGAAAAAGGGAATAAAACCTCACACTATATTCACGGATTGTTTGAAAGATACTTGTTTGCCCGTTGAAAAATGTAGAATACCTGGTAAAACTAGAATATTTAGTATAAGTCCGGTACAGTTTACTATACCGTTTAGACAGTATTATTTAGATTTTATGGCATCCTATCGAGCTGCACGCCTTAATGCTGAGCATGGTATGGGTATTGATGTTAACAGCTTAGAATGGACAAATTTGGCAACGAGTTTGTCAAAGTATGGCACTCATAT…		-0.00184542
293	0.0217794	TTCATTAAAGCCACCTGGAACATCAGGTAAGCGATGGCTATTTGATATCGAGTTACAAGACTCGGGATGTTATCTCTTGCGTGGAATGCGTCCCGAACTTGAGATTCAATTATCAACGACACAGTTAATGAGGAAAAAGGGAATAAAACCTCACACTATATTCACGGATTGTTTGAAAGCTACTTGTTTGCCTGTTGAAAAATGTAGAATACCTGGTAAGACTAGAATATTTAGTATAAGTCCGGTACAGTTTACCATACCGTTTCGACAGTATTACTTAGACTTTATGGCATCCTATCGAGCTGCACGACTTAATGCTGAGCATGGTATTGGTATTGATGTTAACAGCTTAGAGTGGACAAATTTGGCAACAAGGTTGTCTAAGTATGGCACTCACAT…		-0.00183643
294	0.0217794	TTCATTAAAGCCACCTGGAACATCAGGTAAGCGATGGTTGTTTGATATTGAGCTACAAGACTCGGGATGTTATCTCTTGCGTGGAATGCGTCCCGAGCTTGAGATTCAATTATCAACGACACAGTTAATGAGGAAAAAGGGAATAAAACCTCACACTATATTCACGGATTGTTTGAAAGATACTTGTTTGCCTGTTGAAAAATGTAGAATACCTGGTAAGACTAGAATATTTAGTATAAGTCCGGTACAGTTTACCATACCGTTCCGACAGTATTACTTATACTTTATGGCATCCTATCGAGCTGCACGACTTAATGCTGAGCATGGTATTGGTATTGATGTTAACAGCTTAGAGTGGACAAATTTGGCAACAAGGTTGTCTAAGTATGGCACTCATAT…		-0.00183643
295	0.0217794	TTCATTAAAGCCACCCGGAACATCAGGTAAGCGATGGTTATTTGATATCGAGTTACAAGACTCGGGATGTTATCTCTTGCGTGGAATGCGTCCCGAACTTGAGATTCAATTATCAACGACACAGTTAATGAGGAAAAAGGGAATAAAACCTCACACTATATTCACGGATTGTTTGAAAGATACTTGTTTGCCTGTTGAAAAATGTAGAATACCTGGTAAGACTAGAATATTTAGTATAAGTCCGGTACAGTTTACCATACCGTTTCGACAGTATTACTTAGACTTTATGGCATCCTATCGAGCTGCACGACTTAATGCTGAGCATGGTATTGGTATTGATGTTAACAGCTTAGAGTGGACAAATTTGGCAACAAGGTTGCCTAAGTATGGCACTCACAT…		-0.00183643
296	0.0217794	TTCATTAAAGCCACCTGGAACATCAGGTAAGCGATGGCTATTTGATATCGAGTTACAAGACTCGGGATGTTATCTCTTGCGTGGAATGCGTCCCGAACTTGAGATTCAATTATCAACGACACAGTTAATGAGGAAAAAGGGAATAAAACCTCACACTATATTCACGGATTGTTTGAAAGATACTTGTTTGCCTGTTGAAAAATGTAGAATACCTGGTAAGACTAGAATATTTAGTATAAGTCCAGTACAGTTTACCATACCGTTTCGACAGTATTACTTAGACTTTATGGCATCCTATCGAGCTGCACGACTTAATGCTGAGCATGGTATTGGTATTGATGTTAACAGCTTAGAGTGGACAAATTTGGCAACAAGGTTGTCTAAGTATGGCACTCACAT…		-0.00183643
297	0.0217794	TTCATTAAAGCCACCTGGAACATCAGGTAAGCGATGGCTATTTGATATCGAGTTACAAGACTCGGGATGTTATCTCTTGCGTGGAATGCGTCCCGAACTTGAGATTCAATTATCAACGACACAGTTAATGAGGAAAAAGGGAATAAAACCTCACACTATATTCACGGATTGTTTGAAAGATACTTGTTTGCCTGTTGAAAAATGTAGAATACCTGGTAAGACTAGAATATTTAGTGTAAGTCCGGTACAGTTTACCATACCGTTTCGACAGTATTACTTAGACTTTATGGCATCCTATCGAGCTGCACGACTTAATGCTGAGCATGGTATTGGTATTGATGTTAACAGCTTAGAGTGGACAAATTTGGCAACAAGGTTGTCTAAGTATGGCACTCACAT…		-0.00183643
298	0.0217794	TTCATTAAAGCCACCTGGAACATCAGGTAAGCGATGGTTGTTTGACGTTGAGCTACAAGACTCGGGATGTTATTTCCTGCGTGGAATGCGTCCCGAACTTGAGATTCAACTATCAACGACACAGTTAATGAGGAAAAAGGGAATAAAACCTCACACTATATTCACGGATTGTTTGAAAGATACTTGTTTGCCCGTTGAAAAATGTAGAATACCTGGTAAAACTAGAATATTTAGTATAAGTCCGGTACAGTTTACTATACCGTTTAGACAGTATTATTTAGATTTTATGGCATCCTATCGAGCTGCACGCCTTAATGCTGAGCATGGTATTGGTATTGATGTTAACAGCTTAGAATGGACAAATTTGGCAACGAGTTTGTCAAAGTATGGCACTCATAT…		-0.00183643
299	0.0217794	TTCATTAAAGCCACCTGGAACATCAGGTAAGCGATGGTTATTTGATATCGAGTTACAAGACTCGGGATGTTATCTCTTGCGTGGAATGCGTCCCGAACTTGAGATTCAATTATCAACGACACAGTTAATGAGGAAAAAGGGAATAAAACCTCACACTATATTCACGGATTGTTTGAAAGATACTTGTTTGCCTGTTGAAAAATGTAGAATACCTGGTAAAACTAGAATATTTAGTATAAGTCCGGTACAGTTTACTATACCGTTTAGACAGTATTATTTAGATTTTATGGCATCCTATCGAGCTGCACGCCTTAATGCTGAGCATGGTATTGGTATTGATGTTAACAGCTTAGAATGGACAAATTTGGCAACGAGTTTGTCAAAGTATGGCACTCATAT…		-0.00183643
300	0.0217794	TTCATTAAAGCCACCTGGAACATCAGGTAAGCGATGGTTATTTGATATCGAGTTACAAGACTCGGGATGTTACCTCTTGCGTGGAATGCGTCCCGAACTTGAGATTCAATTATCAACGACACAGTTAATGAGGAAAAAGGGAATAAAACCTCACACTATATTCACGGATTGTTTGAAAGATACTTGTTTGCCTGTTGAAAAATGTAGAATACCTGGTAAGACTAGAATATTTAGTATAAGTCCGGTACAGTTTACCATACCGTTTCGACAGTATTACTTAGACTTTATGGCATCCTATCGAGCTGCACGACTTAATGCTGAGCATGGTATTGGTATTGATGTTAACAGCTTAGAGTGGACAAATTTGGCAACAAGGTTGTCTAAGTATGGCACTCACAT…		-0.00183643
301	0.0217794	TTCATTAAAGCCACCTGGAACATCAGGTAAGCGATGGTTATTTGATATCGAGTTACAAGACTCGGGATGTTATCTCTTGCGTGGAATGCGTCCCGAACTTGAGATTCAATTATCAGCGACACAGTTAATGAGGAAAAAGGGAATAAAACCTCACACTATATTCACGGATTGTTTGAAAGATACTTGTTTGCCTGTTGAAAAATGTAGAATACCTGGTAAGACTAGAATATTTAGTATAAGTCCGGTACAGTTTACCATACCGTTTCGACAGTATTACTTAGACTTTATGGCATCCTATCGAGCTGCACGACTTAATGCTGAGCATGGTATTGGTATTGATGTTAACAGCTTAGAGTGGACAAATTTGGCAACAAGGTTGTCTAAGTATGGCACTCACAT…		-0.00183643
302	0.0217794	TTCATTAAAGCCACCTGGAACATCAGGTAAGCGATGGTTGTTTGACATTGAGCTACAAGACTCGGGATGTTATTTCCTGCGTGGAATGCGTCCCGAACTTGAGATTCAACTATCAACGACACAGTTAATGAGGAAAAAGGGAATAAAACCTCACACTATATTCACGGATTGTTTGAAAGATACTTGTTTGCCCGTTGAAAAATGTAGAATACCTGGTAAAACTAGAATATTTAGTATAAGTCCGGTACAGTTTACTATACCGTTTAGACAGTATTATTTAGATTTTATGGCATCCTATCTAGCTGCACGCCTTAATGCTGAGCATGGTATTGGTATTGATGTTAACAGCTTAGAATGGACAAATTTGGCAACGAGTTTGTCAAAGTATGGCACTCATAT…		-0.00183643
303	0.0217794	TTCATTAAAGCCACCTGGAACATCAGGTAAGCGATGGTTGTTTGACATTGAGCTACAAGACTCGGGATGTTATTTCCTGCGTGGAATGCGTCCCGAACTTGAGATTCAACTATCAACGACACAGTTAATGAGGAAAAAGGGAATAAAACCTCACACTATATTCACGGATTGTTTGAAAGATACTTGTTTGCCCGTTGAAAAATGTAGAATACCTGGTAAAACTAGAATATTTAGTATAAGTCCGGTACAGTTTACTATACCGTTTAGACAGTATTATTTAGATTTTATGGCATCCTATCGAGCTGCACGCCTTAAGGCTGAGCATGGTATTGGTATTGATGTTAACAGCTTAGAATGGACAAATTTGGCAACGAGTTTGTCAAAGTATGGCACTCATAT…		-0.00183643
304	0.0206121	TTCATTAAAGCCACCTGGAACATCAGGTAAGCGATGGTTGTTTGACATTGAGCTACAAGACTCGGGATGTTATTTCCTGCGTGGAATGCGTCCCGAACTTGAGATTCAACTATCAACGACACAGTTAATGAGGAAAAAGGGAATAAAACCTCACACTATATCCACGGATTGTTTGAAAGATACTTGTTTGCCCGTTGAAAAATGTAGAATACCTGGTAAAACTAGAATATTTAGTATAAGTCCGGTACAGTTTACTATACCGTTTAGACAGTATTATTTAGATTTTATGGCATCCTATCGAGCTGCACGCCTTAATGCTGAGCATGGTATTGGTATTGATGTTAACAGCTTAGAATGGACAAATTTGGCAACGAGTTTGTCAAAGTATGGCACTCATAT…		-0.00174936
305	0.0206121	TTCATTAAAGCCACCTGGCACATCAGGTACGCGATGGTTGTTTGACATTGAGCTACAAGACTCGGGATGTTATTTCCTGCGTGGAATGCGTCCCGAACTTGAGATTCAACTATCAACGACACAGTTAATGAGGAAAAAGGGAATAAAACCTCACACTATATTCACGGATTGTTTGAAAGATACTTGTTTGCCCGTTGAAAAATGTAGAATACCTGGTAAAACTAGAATATTTAGTATAAGTCCGGTACAGTTTACTATACCGTTTAGACAGTATTATTTAGATTTTATGGCATCCTATCGAGCTGCACGCCTTAATGCTGAGCATGGTATTGGTATTGATGTTAACAGCTTAGAATGGACAAATTTGGCAACGAGTTTGCCAAAGTATGGCACTCATAT…		-0.00174936
306	0.0204851	TTCATTACAGCCACCTGGAACATCAGGTACGCGATGGTTATTTGATATCGAGTTACAAGACTCGGGATGTTATCTCTTGCGTGGAATGCGTCCCGAACTTGAGATTCAATTATCAACGACACAGTTAATGAGGAAAAAGGGAATAAAACCTCACACTATATTCACGGATTGTTTGAAAGATACTTGTTTGCCTGTTGAAAAATGTAGAATACCTGGTAAGACTAGAATATTTAGTATAAGTCCGGTACAGTTTACCATACCGTTTCGACAGTATTACTTAGACTTTATGGCATCCTATCGAGCTGCACGACTTAATGCTGAGCATGGTATTGGTATTGATGTTAACAGCTTAGAGTGGACAAATTTGGCAACAAGGTTGTCTAAGTATGGCACTCACAT…		-0.00173985
307	0.020104	TTCATTCAAGCCACCTGGAACATCAGGTAAGCGATGGCTATTTGATATCGAGTTACAAGACTCGGGATGTTATCTCTTGCGTGGAATGCGTCCCGAACTTGAGATTCAATTATCAACGACACAGTTAATGAGGAAAAAGGGAATAAAACCTCACACTATATTCACGGATTGTTTGAAAGATACTTGTTTGCCTGTTGAAAAATGTAGAATACCTGGTAAGACTAGAATATTTAGTATAAGTCCGGTACAGTTTACCATACCGTTTCGACAGTATTACTTAGACTTTATGGCATCCTATCGAGCTGCACAACTTAATGCTGAGCATGGTATTGGTATTGATGTTAACGGCTTAGAGTGGACAAATTTGGCAACAAGGTTGTCTAAGTATGGCACTCACAT…		-0.00171126
308	0.020104	TTCATTAAAGCCACCTGGAACATCAGGTAAGCGATGGTTGTTTGACATTGAGCTACAAGACTCGGGATGTTATTTCCTGCGTGGAATGCGTCCCGAACTTGAGATTCAACTATCAACGACACAGTTAATGAGGAAAAAGGGAATAAAACCTCACACTATATTCACGGATTGTTTGAAAGATACTTGTTTGCCCGTTGAAAAATGTAGAATACCTGGTAAAACTAGAATATTTAGTATAAGTCCGGTACGGTTTACTATACCGTTTAGACAGTATTATTTAGATTTTATGGCATCCTATCGAGCTGCACGCCTTAATGCTGAGCATGGTATTGGTATTGATGTTAACAGCTTAGAATGGACAAATTTGGCAACGAGTTTGTCAAAGTATGGCACTCATAT…		-0.00171126
309	0.020104	TTCATTAAAGCCACCTGGAACATCAGGTAAGCGATGGCTGTTTGATATCGAGTTACAAGACTCGGGATGTTATCTCTTGCGTGGAATGCGTCCCGAACTTGAGATTCAATTATCAACGACACAGTTAATGAGGAAAAAGGGAATAAAACCTCACACTATATTCACGGATTGTTTGAAAGATACTTGTTTGCCTGTTGAAAAATGTAGAACACCTGGTAAGACTAGAATATTTAGTATAAGTCCGGTACAGTTTACCATACCGTTTCGACAGTATTACTTAGACTTTATGGCATCCTATCGAGCTGCACGACTTAATGCTGAGCATGGTATTGGTATTGATGTTAACAGCTTAGAGTGGACAAATTTGGCAACAAGGTTGTCTAAGTATGGCACTCACAT…		-0.00171126
310	0.0184287	TTCATTAAAGCCACCTGGAACATCAGGTAAGCGATGGCTATTTGATATCGAGTTACAAGACTCGGGATGTTATCTCTTGCGTGGAATGCGTCCCGAACTTGAGATTCAATTATCAACGACACAGTTAATGAGGAAAAAGGGAATAAAACCTCACACTATATTCACGGATGGTTTGAAAGATACTTGTTTGCCTGTTGAAAAATGTAGAATACCTGGTAAGACTAGAATATTTAGTATAAGTCCGGTACAGTTTACCATACCGTTTCGACAGTATTACTTAGACTTTATGGCATCCTATCGAGCTGCACGACTTAATGCTGAGCATGGTATTGGTATTGATGTTAACAGCTTAGAGTGGACAAATTTGGCAACAAGGTTGTCTAAGTATGGCACTCACAT…		-0.00158469
311	0.0180356	TTCATTAAAGCCACCTGGAACATCAGTAAGCGATGGCTGTTTGATATCGAGTTACAAGACTCGGGATGTTATCTCTTGCGTGGAATGCGTCCCGAACTTGAGATTCAATTATCAACGACACAGTTAATGAGGAAAAAGGGAATAAAACCTCACACTATATTCACGGATTGTTTGAAAGATACTTGTTTGCCTGTTGAAAAATGTAGAATACCTGGTAAGACTAGAATATTTAGTATAAGTCCGGTACAGTTTACCATACCGTTTCGACAGTATTACTTAGACTTTATGGCATCCTATCGAGCTGCACGACTTAATGCTGAGCATGGTATTGGTATTGACGTTAACAGCTTAGAGTGGACAAATTTGGCAACAAGGTTGTCTAAGTATGGCACTCACATT…		-0.00155477
312	0.0180356	TTCATTAAAGCCACCTGGAACATCAGGTAAGCGATGGCTATTTGATATCGAGTTACAAGACTCGGGATGTTATCTCTTGCGTGGAATGCGTCCCGAACTTGAGATTCAATTATCAACGACACAGTTAATGAGGAAAAAGGGAATAAAACCTCACACTATATTCACGGATTGTTTGAAAGATACTTGTTTGCCTGTTGAAAAATGTAGAATACCTGGTAAGACTAGAATATTTAGTATAAGTCCGGTACAGTTTACCATACCGTTTCGACAGTATTACTTAGACTTTATGGCATCCTATCGAGCTGCACGACTTAATGCTGAGCATGGTATTGGTATTGATGTGAACAGCTTAGAGTGGACAAATTTGGCAACAAGGTTGGCGAAGTATGGCACTCACAT…		-0.00155477
313	0.0176545	TTCATTACAGCCACCTGGAACATCAGGTAAGCGATGGCTATTTGATATCGAGTTACACGACTCGGGATGTTATCTCTTGCGTGGAATGCGTCCCGAACTTGAGATTCAATTATCAACGACACAGTTAATGAGGAAAAAGGGAATAAAACCTCACACTATATTCACGGATTGTTTGAAAGATACTTGTTTGCCTGTTGAAAAATGTAGAATACCTGGTAAGACTAGAATATTTAGTATAAGTCCGGTACAGTTTACCATACCGTTTCGACAGTATTACTTAGACTTTATGGCATCCTAGCGAGCTGCACGACTTAATGATGAGCATGGTATTGGTATTGATGTTAACAGCTTAGAGTGGACAAATTTGGCAACAAGGTTGTCTAAGGATGGCACTCACAT…		-0.00152569
314	0.0167534	TTCATTAAAGCCACCTGGAACATCAGGTAAGCGATGGTTGTTTGATATTGAGCTACAAGACTCGGGATGTTATCTCTTGCGTGGAATGCGTCCCGAGCTTGAGATTCAATTATCAACGACACAGTTAATGAGGAAAAAGGGAATAAAACCTCACACTATATTCACGGATTGTTTGAAAGATACTTGTTTGCCTGTTGAAAAATGTAGAATACCTGGTAAGACTAGAATATTTAGTATAAGTACGGTACAGTTTACCATACCGTTCCGACAGTATTACTTAGACTTTATGGCATCCTATCGAGCTGCACGACTTAATGCTGAGCATGGTATTGGTATTGATGTTAACAGCTTAGAGTGGACAAATTTGGCAACAAGGTTGTCTAAGTATGGCACTCATAT…		-0.00145659
315	0.0167473	TTCATTAAAGCCACCTGGAACATCAGGTAAGCGATGGTTATTTGATATCGAGTTACAAGACTCGGGATGTTATCTCTTGCGTGGAATGCGTCCCGAACTTGAGATTCAATTATCAACGACACAGTTAATGAGGAAAAAGGGAATAAAACCTCACACTATATCCACGGATTGTTTGAAAGATACTTGTTTGCCTGTTGAAAAATGTAGAATACCTGGTAAGACTAGAATATTTAGTATAAGTCCGGTACAGTTTACCATACCGTTTCGACAGTATTACTTAGACTTTATGGCATCCTATCGAGCTGCACGACTTAATGCTGAGCATGGTATTGGTATTGATGTTAACAGCTTAGAGTGGACAAATTTGGCAACAAGGTTGTCTAAGTATGGCACTCACAT…		-0.00145613
316	0.0164933	TTCATTAAAGCCACCTGGAACATCAGGTAAGCGATGGTTATTTGATATTGAGCTACAAGACTCGGGATGTTATCTCTTGCGTGGAATGCGTCCCGAGCTTGAGATTCAATTATCAACGACACAGTTAATGAGGAAAAAGGGAATAAAACCTCACACTATATTCACGGATTGTTTGAAAGATACTTGTTTGCCTGTTGAAAAATGTAGAATACCTGGTAAGACTAGAATATTTAGTATAAGTCCGGTACAGTTTACCATACCGTTCCGACAGTATTACTTAGACTTTATGGCATCCTATCGAGCTGCACGACTTAATGCTGAGCATGGTATTGGTATTGATGTTAACAGCTTAGAGTGGACAAATTTGGCAACAAGGTTGTCTAAGTATGGCACTCATAT…		-0.00143656
317	0.0154591	TTCATTAAAGCCACCTGGAACATCAGGTAAGCGATGGTTATTTGATATCGAGTTACAAGACTCGGGATGTTATCTCTTGCGTGGAATGCGTCCCGAACTTGAGATTCAATTATCAACGACACAGTTAATGAGGAAAAAGGGAATAAAACCTCACGCTATATTCACGGATTGTTTGAAAGATACTTGTTTGCCTGTTGAAAAATGTAGAATACCTGGTAAGACTAGAATATTTAGTATAAGTCCGGTACAGTTTACCATACCGTTTCGACAGTATTACTTAGACTTTATGGCATCCTATCGAGCTGCACGACTTAATGCTGAGCATGGTATTGGTATTGATGTTAACAGCTTAGAGTGGACAAATTTGGCAACAAGGTTGTCTAAGTATGGCACTCACAT…		-0.00135649
318	0.0143039	TTCATTAAAGCCACCTGGAACATCAGGTAAGCGATGGTTATTTGATATCGAGTTACAAGACTCGGGATGTTATCTCTTGCGTGGAATGCGTCCCGAACTTGAGATTCAATTATCAACGACACAGTTAATGAGGAAAAAGGGAATAAAACCTCACACTATATTCACGGATTGTTTGAAAGATACTTGTTTGCCTGTTGAAAAATGTAGAATACCTGGTAAGACTAGAATATTTAGTATAAGTCCGGTACAGTTTACCATACCGTTTCGACAGTATTACTTAGACTTTATGGCATCCTATCGAGCTGCGCGACTTAATGCTGAGCATGGTATTGGTATTGATGTTAACAGCTTAGAGTGGACAAATTTGGCAACAAGGTTGTCTAAGTATGGCACTCACAT…		-0.00126624
319	0.0141708	TTCATTAAAGCCACCTGGCACATCAGGTACGCGATGGCTATTTGATATCGAGTTACAAGACTCGGGATGTTATCTCTTGCGTGGAATGCGTCCCGAACTTGAGATTCAATTATCAACGACACAGTTAATGAGGAAAAAGGGAATAAAACCTCACACTATATTCACGGATTGTTTGAAAGATACTTGTTTGCCTGTTGAAAAATGTAGAATACCTGGTAAGACTAGAATATTTAGTATAAGTCCGGTACAGTTTACCATACCGTTTCGACAGTATTACTTAGACTTTATGGCATCCTATCGAGCTGCACAACTTAATGCTGAGCATGGTATTGGTATTGATGTTAACAGCTTAGAGTGGACAAATTTGGCAACAAGGTTGTCTAAGTATGGCACTCACAT…		-0.00125578
320	0.0135297	TTCATTAAAGCCACCTGGAACATCAGGTAAGCGATGGCTATTTGATATCGAGTTACAAGACTCGGGATGTTATCTCTTGCGTGGAATGCGCCCCGAACTTGAGATTCAATTATCAACGACACAGTTAATGAGGAAAAAGGGAATAAAACCTCACACTATATTCACGGATTGTTTGAAAGATACTTGTTTGCCTGTTGAAAAATGTAGAACACCTGGTAAGACTAGAATATTTAGTATAAGTCCGGTACAGTTTACCATACCGTTTCGACAGTATTACTTAGACTTTATGGCATCCTATCGAGCTGCACGACTTAATGCTGAGCATGGTATTGGTATTGATGTTAACAGCTTAGAGTGGACAAATTTGGCAACAAGGTTGTCTAAGTATGGCACTCACAT…		-0.00120523
321	0.0134027	TTCATTAAAGCCACCTGGAACATCAGGTAAGCGATGGCTATTTGATATCGAGTTACAAGACTCGGGATGTTATCTCTTGCGTGGAATGCGTCCCGAACTTGAGATTCAATTATCAACGACACAGTTAATGAGGAAAAAGGGAATAAAACCTCACACTATATTCACGGATTGTTTGAAAGATACTTGTTTGCCTGTTGAAAAATGTATAACACCTGGTAAGACTAGAATATTTAGTATAAGTCCGGTACAGTTTACCATACCGTTTCGACAGTATTACTTAGACTTTATGGCATCCTATCGAGCTGCACGACTTAATGCTGAGCATGGTATTGGTATTGATGTTAACAGCTTAGAGTGGACAAATTTGGCAACAAGGTTGTCTAAGTATGGCACTCACAT…		-0.00119518
322	0.0126285	TTCATTAAAGCCACCTGGAACATCAGGTAAGCGATGGCTATTTGATATCGAGTTACAAGACTCGGGATGTTATCTCTTGCGTGGAATGCGTCCCGAACTTGAGATTCAATTATCAACGACACAGTTAATGAGGAAAAAGGGAATAAAACCTCACACTATATTCACGGATTGTTTGAAAGATACTTGTTTGCCTGTTGAAAAATGTAGAATACCTGGTAAGACTAGAATATTTAGTATAAGTCCGGTACAGTTTACCATACCGTTTCGACAGTATTACTTAGACTTTATGGCATCCTATCGAGCTGGACGACTTAATGCTGAGCATGGTATTGGTATTGATGTTAACAGCTTAGAGTGGACAAATTTGGCAACAAGGTTGTCTAAGTATGGCACTCACAT…		-0.00113366
323	0.0117274	TTCATTAAAGCCACCTGGAACATCAGGTAAGCGATGGCTATTTGATATCGAGTTACAAGACTCGGGATGTTATCTCTTGCGTGGAATGCGTCCCGAACTTGAGATTCAATTATCAACGACACAGTTAATGAGGAAAAAGGGAATAAAACCTCACACTATATTCACGGATTGTTTGAAAGATACTTGTTTGCCTGTTGAAAAATGTAGAATACCTGGTAAGACTAGAATATTTAGTATAAGTCCGGTACAGTTTACCATACCGTTTCGACAGTATTACTTAGACTTTATGGCATCCTATCGGGCTGCACGACTTAATGCTGAGCATGGTATTGGTATTGATGTTAACAGCTTAGAGTGGACAAATTTGGCAACAAGGTTGTCTAAGTATGGCACTCACAT…		-0.00106144
324	0.0115943	TTCATTAAAGCCACCTGGAACATCAGGTAAGCGATGGTTGTTTGACATTGAGCTACAAGACTCGGGATGTTATTTCCTGCGTGGAATGCGTCCCGAACTTGAGATCCAACTATCAACGACACAGTTAATGAGGAAAAAGGGAATAAAACCTCACACTATATTCACGGATTGTTTGAAAGATACTTGTTTGCCCGTTGAAAAATGTAGAATACCTGGTAAAACTAGAATATTTAGTATAAGTCCGGTACAGTTTACTATACCGTTTAGACAGTATTATTTAGATTTTATGGCATCCTATCGAGCTGCACGCCTTAATGCTGAGCATGGTATTGGTATTGATGTTAACAGCTTAGAATGGACAAATTTGGCAACGAGTTTGTCAAAGTATGGCACTCATAT…		-0.00105072
325	0.0109532	TTCATTAAAGCCACCTGGAACATCAGGTAAGCGATGGTTGTTTGACATTGAGCTACAAGACTCGGGATGTTATTTCCTGCGTGGAATGCGTCCCGAACTTGAGATTCAACTATCAACGACACAGTTAATGAGGAAAAAGGGAATAAAACCTCACACTATATTCACGGATTGTTTGAAAGATACTTGTTTGCCCGTTGAAAAATGTAGAATACCTGGTAAAACTAGAATATTTAGTATAAGTCCGGTACAGTTTACCATACCGTTTAGACAGTATTATTTAGATTTTATGGCATCCTATCGAGCTGCACGCCTTAATGCTGAGCATGGTATTGGTATTGATGTTAACAGCTTAGAATGGACAAATTTGGCAACGAGTTTGTCAAAGTATGGCACTCATAT…		-0.000998854
326	0.0103061	TTCATTAAAGCCACCTGGAACATCAGGTAAGCGATGGCTATTTGATATCGAGTTACAAGACTCGGGATGTTATCTCTTGCGTGGAATGCGTCCCGAACTTGAGATTCAATTATCAACGACACAGTTAATGAGGAAAAAGGGAATAAAACCTCACACTATATTCACGGATTGTTTGAAAGATACTTGTTTGCCTGTTGAAAAATGTAGAATACCTGGTAAGACTAGAATATTTAGTATAAGTCCGGTACAGTTTACCATACCGTTCCGACAGTATTACTTAGACTTTATGGCATCCTATCGAGCTGCACGACTTAATGCTGAGCATGGTATTGGTATTGATGTTAACAGCTTAGAGTGGACAAATTTGGCAACAAGGTTGTCTAAGTATGGCACTCAGAT…		-0.000946116
327	0.010052	TTCATTAAAGCCACCTGGAACATCAGGTAAGCGATGGTTGTTTGATATTGAGCTACAAGACTCGGGGTGTTATCTCTTGCGTGGAATGCGTCCCGAGCTTGAGATTCAATTATCAACGACACAGTTAATGAGGAAAAAGGGAATAAAACCTCACACTATATTCACGGATTGTTTGAAAGATACTTGTTTGCCTGTTGAAAAATGTAGAATACCTGGTAAGACTAGAATATTTAGTATAAGTCCGGTACAGTTTACCATACCGTTCCGACAGTATTACTTAGACTTTATGGCATCCTATCGAGCTGCACGACTTAATGCTGAGCATGGTATTGGTATTGATGTTAACAGCTTAGAGTGGACAAATTTGGCAACAAGGTTGTCTAAGTATGGCACTCATAT…		-0.000925304
328	0.010052	TTCATTAAAGCCACCTGGAACATCAGGTAAGCGATGGTTATTTGATATCGAGTTACAAGACTCGGGATGTTATCTCTTGCGTGGAATGCGTCCCGAACTTGAGATTCAATTATCAACGACACAGTTAATGAGGAAAAAGGGAATAAAACCTCGCACTATATTCACGGATTGTTTGAAAGATACTTGTTTGCCTGTTGAAAAATGTAGAATACCTGGTAAGACTAGAATATTTAGTATAAGTCCGGTACAGTTTACCATACCGTTTCGACAGTATTACTTAGACTTTATGGCATCCTATCGAGCTGCACGACTTAATGCTGAGCATGGTATTGGTATTGATGTTAACAGCTTAGAGTGGACAAATTTGGCAACAAGGTTGTCTAAGTATGGCACTCACAT…		-0.000925304
329	0.0090178	TTCATTAAAGCCACCTGGAACATCAGGAAGCGATGGTTGTTTGACATTGAGCTACAAGACTCGGGATGTTATTTCCTGCGTGGAATGCGTCCCGAACTTGAGATTCAACTATCAACGACACAGTTAATGAGGAAAAAGGGAATAAAACCTCACACTATATTCACGGATTGTTTGAAAGATACTTGTTTGCCCGTTGAAAAATGTAGAATACCTGGTAAAACTAGAATATTTAGTATAAGTCCGGTACAGTTTACTATACCGTTTAGACAGTATTATTTAGATTTTATGGCATCCTATCGAGCTGCACGCCTTAATGCTGAGCATGGTATTGGTATTGATTTTAACAGCTTAGAATGGACAAATTTGGCAACGAGTTTGTCAAAGTATGGCACTCATATC…		-0.000839893
330	0.00837668	TTCATTAAAGCCACCTGGAACATCAGGTAAGCGATGGTTGTTTGATATTGAGCTACAAGACTCGGGATGTTATCTCTTGCGTGGAATGCGTCCCGAGCTTGAGATTCAATTATCAACGACACAGTTAATGAGGAAAAAGGGAATAAAACCTCACACTATATTCACGGATGGTTTGAAAGATACTTGTTTGCCTGTTGAAAAATGTAGAATACCTGGTAAGACTAGAATATTTAGTATAAGTCCGGTACAGTTTACCATACCGTTCCGACAGTATTACTTAGACTTTATGGCATCCTATCGAGCTGCACGACTTAATGCTGAGCATGGTATTGGTATTGATGTTAACAGCTTAGAGTGGACAAATTTGGCAACAAGGTTGTCTAAGTATGGCACTCATAT…		-0.000786359
331	0.00837668	TTCATTAAAGCCACCTGGAACATCAGGTAAGCGATGGTTATTTGATATCGAGTTACAAGACTCGGGACGTTATCTCTTGCGTGGAATGCGTCCCGAACTTGAGATTCAATTATCAACGACACAGTTAATGAGGAAAAAGGGAATAAAACCTCACACTATATTCACGGATTGTTTGAAAGATACTTGTTTGCCTGTTGAAAAATGTAGAATACCTGGTAAGACTAGAATATTTAGTATAAGTCCGGTACAGTTTACCATACCGTTTCGACAGTATTACTTAGACTTTATGGCATCCTATCGAGCTGCACGACTTAATGCTGAGCATGGTATTGGTATTGATGTTAACAGCTTAGAGTGGACAAATTTGGCAACAAGGTTGTCTAAGTATGGCACTCACAT…		-0.000786359
332	0.00837668	TTCATTAAAGCCACCTGGAACATCAGGTAAGCGATGGCTATTTGATATCGAGTTACAAGACTCGGGATGTTATCTCTTGCGTGGAATGCGTCCCGAACTTGAGATTCAATTATCAACGACACAGTTAATGAGGAAAAAGGGAATAAAACCTCACACTATATTCACGGATTGTTTGAAAGATACTTGTTTGCCTGTTGAAAAATGTAGAACACCTGGTAAGACTAGAATATTTAGTATAAGTCCGGTACAGTTTACCATACCGTTTCGACAGTATTACTTAGACTTTATGGCATCCTATCGAGCTGAACGACTTAATGCTGAGCATGGTATTGGTATTGATGTTAACAGCTTAGAGTGGACAAATTTGGCAACAAGGTTGTCTAAGTATGGCACTCACAT…		-0.000786359
333	0.00772954	TTCATTAAAGCCACCTGGAACATCAGGTAAGCGATGGCTATTTGATATCGAGTTACAAGACTCGGGATGTTATCTCTTGCGTGGAATGCGTCCCGAACTTGAGATTCAATTACCAACGACACAGTTAATGAGGAAAAAGGGAATAAAACCTCACACTATATTCACGGATTGTTTGAAAGATACTTGTTTGCCTGTTGAAAAATGTAGAACACCTGGTAAGACTAGAATATTTAGTATAAGTCCGGTACAGTTTACCATACCGTTTCGACAGTATTACTTAGACTTTATGGCATCCTATCGAGCTGCACGACTTAATGCTGAGCATGGTATTGGTATTGATGTTAACAGCTTAGAGTGGACAAATTTGGCAACAAGGTTGTCTAAGTATGGCACTCACAT…		-0.000731824
334	0.00772954	TTCATTAAAGCCACCTGGAACATCAGGTAAGCGATGGCTATTTGATATCGAGTTACGAGACTCGGGATGTTATCTCTTGCGTGGAATGCGTCCCGAACTTGAGATTCAATTATCAACGACACAGTTAATGAGGAAAAAGGGAATAAAACCTCACACTATATTCACGGATTGTTTGAAAGATACTTGTTTGCCTGTTGAAAAATGTAGAATACCTGGTAAGACTAGAATATTTAGTATAAGTCCGGTACAGTTTACCATACCGTTTCGACAGTATTACTTAGACTTTATGGCATCCTATCGAGCTGCACAACTTAATGCTGAGCATGGTATTGGTATTGATGTTAACAGCTTAGAGTGGACAAATTTGGCAACAAGGTTGTCTAAGTATGGCACTCACAT…		-0.000731824
335	0.00772954	TTCATTAAAGCCACCTGGAACATCAGGTAAGCGATGGCTATTTGATATCGAGTTACAAGACTCGGGATGTTATCTCTTGCGTGGAATGCGTCCCGAACTTGAGATTCAATTATCAACGACACAGTTAATGAGGAAAAAGGGAATAAAACCTCACACTATATTCACGGATTGTTTGAAATATACTTGTTTGCCTGTTGAAAAATGTAGAACACCTGGTAAGACTAGAATATTTAGTATAAGTCCGGTACAGTTTACCATACCGTTTCGACAGTATTACTTAGACTTTATGGCATCCTATCGAGCTGCACGACTTAATGCTGAGCATGGTATTGGTATTGATGTTAACAGCTTAGAGTGGACAAATTTGGCAACAAGGTTGTCTAAGTATGGCACTCACAT…		-0.000731824
336	0.00772954	TTCATTAAAGCCACCTGGAACATCAGGTAAGCGATGGCTATTTGATATCGAGTTACAAGACTCGGGATGTTATCTCTTGCGTGGAATGCGTCCCGAACTTGAGATTCAATTATCAACGACACAGTTAATGAGGAAAAAGGGAATAAAACCTCACACTATATTCACGGATTGTTTGAAAGATACTTGTTTGCCTGTTGAAAAATGTAGAACACCTGGTAAGACTAGAATATTTAGTATAAGTCCGGTACAGTTTACCATACCGTTTTGACAGTATTACTTAGACTTTATGGCATCCTATCGAGCTGCACGACTTAATGCTGAGCATGGTATTGGTATTGATGTTAACAGCTTAGAGTGGACAAATTTGGCAACAAGGTTGTCTAAGTATGGCACTCACAT…		-0.000731824
337	0.00760253	TTCATTAAAGCCACCTGGAACATCAGGTAAGCGATGGCTATTTGATATCGAGTTACAAGACTCGGGATGTTATCTCTTGCGTGGAATGCGTCCCGAACTTGAGATTCAATTATCAACGACACAGTTAATGAGGAAAAAGGGAATAAAACCTCACACTATATTCACGGATTGTTTGAAAGATAATTGTTTGCCTGTTGAAAAATGTAGAATACCTGGTAAGACTAGAATATTTAGTATAAGTCCGGTACAGTTTACCATACCGTTTCGACAGTATTACTTAGACTTTATGGCATCCTATCGAGCTGCACGACTTAATGCTGAGCATGGTATTGGTATTGACGTTAACAGCTTAGAGTGGACAAATTTGGCAACAAGGTTGTCTAAGTATGGCACTCACAT…		-0.000721057
338	0.00747551	TTCATTAAAGCCACCTGGAACATCAGGTAAGCGATGGCTATTTGATATCGAGTTACAAGACTCGGGATGTTATCTCTTGCGTGGAATGCGTCCCGAACTTGAGATTCAATTGTCAACGACACAGTTAATGAGGAAAAAGGGAATAAAACCTCACACTATATTCACGGATTGTTTGAAAGATACTTGTTTGCCTGTTGAAAAATGTAGAATACCTGGTAAGACTAGAATATTTAGTATAAGTCCGGTACAGTTTACCATACCGTTTCGACAGTATTACTTAGACTTTATGGCATCCTATCGAGCTGCACGACTTAATGCTGAGCATGGTATTGGTATTGATGTTAACAGCTTAGAGTGGACAAATTTGGCAACAAGGTTGTCTAAGTATGGCACTCACAT…		-0.00071027
339	0.00694937	TTCATTAAAGCCACCTGGAACATCAGGTAAGCGATGGCTGTTTGATATCGAGTTACAAGACTCGGGATGTTATCTCTTGCGTGGAATGCGTCCCGAACTTGAGATTCAATTATCAACGACACAGTTAATGAGGAAAAAGGGAATAAAACCTCACACTATATTCACGGATTGTTTGAAAGATACTTGTTTGCCTGTTGAAAAATGTAGAACACCTGGTAAGACTAGAATATTTAGTATAAGTCCGGTACAGTTTACCATACCGTTTCGACAGTATTACTTAGACTTTATGGCATCCTATCGAGCTGCACGACTTAATGCTGAGCATGGTATTGGTATTGATGTTAACAGCTTAGAGTGGACAAATTTGGCAACAAGGTTGTCTAAGTATGGCACTCACAT…		-0.000665351
340	0.00670135	TTCATTAAAGCCACCTGGAACATCAGGTAAGCGATGGCTATTTGATATCGAGTTACAAGACTCGGGATGTTATCTCTTGCGTGGAATGCGTCCCGAACTTGAGATTCAATTATCAACGACACAGTTAATGAGGAAAAAGGGAATAAAACCTCACACTATATTCACGGATTGTTTGAAAGATACTTGTTTGCCTGTTGAAAAATGTAGAACACCTGGTAAGACTAGAATATTTAGTATAAGTCCGGTACAGTTTACCATACCGTTTCGACAGTATTACTTAGACTTTATGGCATCCTATCGAGCTGCAAGACTTAATGCTGAGCATGGTATTGGTATTGATGTTAACAGCTTAGAGTGGACAAATTTGGCAACAAGGTTGTCTAAGTATGGCACTCACAT…		-0.000644041
341	0.00670135	TTCATTAAAGCCACCTGGAACATCAGGTAAGCGATGGCTATTTGATATCGAGTTACAAGACTCGGGATGTTATCTCTTGCGTGGAATGCGTCCCGAACTTGAGATTCAATTATCAACGACACAGTTAATGAGGAAAAAGGGAATAAAACCTCACACTATATTCACGGATTGTTTGAAAGATACTTGTTTGCCTGTTGAAAAATGTAGAACACCTGGTAAGATTAGAATATTTAGTATAAGTCCGGTACAGTTTACCATACCGTTTCGACAGTATTACTTAGACTTTATGGCATCCTATCGAGCTGCACGACTTAATGCTGAGCATGGTATTGGTATTGATGTTAACAGCTTAGAGTGGACAAATTTGGCAACAAGGTTGTCTAAGTATGGCACTCACAT…		-0.000644041
342	0.00670135	TTCATTAAAGCCACCTGGAACATCAGGTAAGCGATGGCTATTTGATATCGAGTTACAAGACTCGGGATGTTATCTCTTGCGTGGAATGCGTCCCGAACTTGAGATTCAATTATCAACGACACAGTTAATGAGGAAAAAGGGAATAAAACCTAACACTATATTCACGGATTGTTTGAAAGATACTTGTTTGCCTGTTGAAAAATGTAGAATACCTGGTAAGACTAGAATATTTAGTATAAGTCCGGTACAGTTTACCATACCGTTTCGACAGTATTACTTAGACTTTATGGCATCCTATCGAGCTGCACAACTTAATGCTGAGCATGGTATTGGTATTGATGTTAACAGCTTAGAGTGGACAAATTTGGCAACAAGGTTGTCTAAGTATGGCACTCACAT…		-0.000644041
343	0.00670135	TTCATTAAAGCCACCTGGAACATCAGGTAAGCGATGGCTATTTGATATCGAGTTACAAGACTCGGGATGTTATCTCTTGCGTGGAATGCGTCCCGAACTTGAGATTCAATTATCAACGACACAGTTAATGAGGAAAAAGGGAATAAAACCTCACACTATATTCACGGATTGTTTGAAAGATACTTGTTTGCCTGTTGAAAAATGTAGAACACCTGGTAAGACTAGAATATTTAGTATAAGTCCGGTACAGTTTACCATACCGTTCCGACAGTATTACTTAGACTTTATGGCATCCTATCGAGCTGCACGACTTAATGCTGAGCATGGTATTGGTATTGATGTTAACAGCTTAGAGTGGACAAATTTGGCAACAAGGTTGTCTAAGTATGGCACTCACAT…		-0.000644041
344	0.00670135	TTCATTAAAGCCACCTGGAACATCAGGTAAGCGATGGTTGTTTGATATTGAGCTACAAGACTCGGGATGTTATCTCTTGCGTGGAATGCGTCCCGAGCTTGAGATTCAATTATCAACGACACAGTTAATGAGGAAAAAGGGAATAAAACCTCACACTATATTCACGGATTGTTTGAAAGATACTTGTTTGCCTGCTGAAAAATGTAGAATACCTGGTAAGACTAGAATATTTAGTATAAGTCCGGTACAGTTTACCATACCGTTCCGACAGTATTACTTAGACTTTATGGCATCCTATCGAGCTGCACGACTTAATGCTGAGCATGGTATTGGTATTGATGTTAACAGCTTAGAGTGGACAAATTTGGCAACAAGGTTGTCTAAGTATGGCACTCATAT…		-0.000644041
345	0.00670135	TTCATTAAAGCCACCTGGAACATCAGGTAAGCGATGGCTATGTGATATCGAGTTACAAGACTCGGGATGTTATCTCTTGCGTGGAATGCGTCCCGAACTTGAGATTCAATTATCAACGACACAGTTAATGAGGAAAAAGGGAATAAAACCTCACACTATATTCACGGATTGTTTGAAAGATACTTGTTTGCCTGTTGAAAAATGTAGAATACCTGGTAAGACTAGAATATTTAGTATAAGTCCGGTACAGTTTACCATACCGTTTCGACAGTATTACTTAGACTTTATGGCATCCTATCGAGCTGCACGACTTAATGCTGAGCATGGTATTGGTATTGATGTTAACAGCTTAGAGTGGACAAATTTGGCAACAAGGTTGTCTAAGTATGGCACTCACAT…		-0.000644041
346	0.00670135	TTCATTAAAGCCACCTGGAACATCAGGTAAGCGATGGCTATTTGATATCGAGTTACAAGACTCGGGATGTTATCTCTTGCGTGGAATGCGTCCCGAACTTGAGATTCAATTATCAACGACACAGTTAATGAGGAAAAAGGGAATAAAACCTCACACTATATTCACGGATTGTTTGAAAGATACTTGTTTGCCTGTTGAAAAATGTAGAATACCTGGTAAGACTAGAATATTTAGTGTAAGTCCGGTACAGTTTACCATACCGTTTCGACAGTATTACTTAGACTTTATGGCATCCTATCGAGCTGCACGACTTAATGCTGAGCATGGTATTGGTATTGACGTTAACAGCTTAGAGTGGACAAATTTGGCAACAAGGTTGTCTAAGTATGGCACTCACAT…		-0.000644041
347	0.00670135	TTCATTAAAGCCACCTGGAACATCAGGTAAGCGATGGCTATTTGATATCGAGTTACAAGACTCGGGATGTTATCTCTTGCGTGGAATGCGTCCCGAACTTGAGATTCAATTATCAACGACACAGTTAATGAGGAAAAAGGGAATAAAACCTCACACTATACTCACGGATTGTTTGAAAGATACTTGTTTGCCTGTTGAAAAATGTAGAATACCTGGTAAGACTAGAATATTTAGTATAAGTCCGGTACAGTTTACCATACCGTTTCGACAGTATTACTTAGACTTTATGGCATCCTATCGAGCTGCACGACTTAATGCTGAGCATGGTATTGGTATTGATGTTAACAGCTTAGAGTGGACAAATTTGGCAACAAGGTTGTCTAAGTATGGCACTCACAT…		-0.000644041
348	0.00670135	TTCATTACAGCCACCTGGAACATCAGGTAAGCGATGGTTGTTTGACATTGAGCGACACGACTCGGGATGTTATTTCCTGCGTGGAATGCGTCCCGAACTTGAGATTCAACTATCAACGACACAGTTAATGAGGAAAAAGGGAATAAAACCTCACACTATATTCACGGATTGTTTGAAAGATACTTGTTTGCCCGTTGAAAAATGTAGAATACCTGGTAAAACTAGAATATTTAGTATAAGTCCGGTACAGTTTACTATACCGTTTAGACAGTATTATTTAGATTTTATGGCATCCTAGCGAGCTGCACGCCTTAATGATGAGCATGGTATTGGTATTGATGTTAACAGCTTAGAATGGACAAATTTGGCAACGAGTTTGTCAAAGGATGGCACTCATAT…		-0.000644041
349	0.00644129	TTCATTAAAGCCACCTGGAACATCAGGTAAGCGATGGTTGTTTGACATTGAGTTACAAGACTCGGGATGTTATTTCCTGCGTGGAGTGCGTCCCGAACTTGAGATTCAACTATCAACGACACAGTTAATGAGGAAAAAGGGAATAAAACCTCACACTATATTCACGGATTGTTTGAAAGATACTTGTTTGCCCGTTGAAAAATGTAGAATACCTGGTAAAACTAGAATATTTAGTATAAGTCCGGTACAGTTTACTATACCGTTTAGACAGTATTATTTAGATTTTATGGCATCCTATCGAGCTGCACGCCTTAATGCTGAGCATGGTATTGGTATTGATGTTAACAGCTTAGAATGGACAAATTTGGCAACGAGTTTGTCAAAGTATGGCACTCATAT…		-0.000621597
350	0.00644129	TTCATTAAAGCCACCTGGAACATCAGGTAAGCGATGGTTATGTGATATCGAGTTACAAGACTCGGGATGTTATCTCTTGCGTGGAATGCGTCCCGAACTTGAGATTCAATTATCAACGACACAGTTAATGAGGAAAAAGGGAATAAAACCTCACACTATATTCACGGATTGTTTGAAAGATACTTGTTTGCCTGTTGAAAAATGTAGAATCCCTGGTAAGACTAGAATATTTAGTATAAGTCCGGTACAGTTTACCATACCGTTTCGACAGTATTACTTAGACTTTATGGCATCCTATCGAGCTGCACGACTTAATGCTGAGCATGGTATTGGTATTGATGTTAACAGCTTAGAGTGGACAAATTTGGCAACAAGGTTGTCTAAGTATGGCACTCACAT…		-0.000621597
351	0.00644129	TTCATTAAAGCCACCTGGAACACCAGGTAAGCGATGGCTATTTGATATCGAGTTACAAGACTCGGGATGTTATCTCTTGCGTGGAATGCGTCCCGAACTTGAGATTCAATTATCAACGACACAGTTAATGAGGAAAAAGGGAATAAAACCTCACACTATATTCACGGATTGTTTGAAAGATACTTGTTTGCCTGTTGAAAAATGTAGAATACCTGGTAAGACTAGAATATTTAGTATAAGTCCGGTACAGTTTACCATACCGTTTCGACAGTATTACTTAGACTTTATGGCATCCTATCGAGCTGCACAACTTAATGCTGAGCATGGTATTGGTACTGATGTTAACAGCTTAGAGTGGACAAATTTGGCAACAAGGTTGTCTAAGTATGGCACTCACAT…		-0.000621597
352	0.00644129	TTCATTAAAGCCACCTGGAACATCAGGTAAGCGATGGCTATTTGATATCGAGTTACAAGACTCGGGATGTTATCTCTTGCGTGGAATGCGTCCCGAACTTGAGATTCAATTATCAACGACACAGTTAATGAGGAAAAAGGGAATAAAACCTCACACTATATTCACGGATTGTTTGAAAGATACTTGTTTGCCTGTTGAAAAATGTAGAACACCTGGTAAGACTAGAATATTTAGTATAAGTCCGGTACAGTTTACCATACCGTTTCGGCAGTATTACTTAGACTTTATGGCATCCTATCGAGCTGCACGACTTAATGCTGAGCATGGTATTGGTATTGATGTTAACAGCTTAGAGTGGACAAATTTGGCAACAAGGTTGTCTAAGTATGGCACTCACAT…		-0.000621597
353	0.00502601	TTCATTAAAGCCACCTGGAACATCAGGTAAGCGATGGCTATTTGATATCGAGTTACAAGACTCGGGATGTTATCTCTTGCGTGGAATGCGTCCCGAACTTGAGATTCAATTATCAACGACACAGTTAATGAGGAAAAAGGGAATAAAACCTCACACTATATTCACGGATTGTTTGAAAGATACTTGTTTGCCTGTTGAAAAATGTAGAATACCTGGTAAGACTAGAATATTTAGTATAAGTCCGGTACAGTTTACCATACCGTTTCGACAGTATTACTTAGACTTTATGGCATCCTATCGAGCTGCACGACTTAATACTGAGCATGGTAGTGGTATTGATGTTAACAGCTTAGAGTGGACAAATTTGGCAACAAGGTTGTCTAAGTATGGCACTCACAT…		-0.00049749
354	0.00502601	TTCATTAAAGCCACCTGGAACATCAGGTAAGCGATGGCTATTTGATATCGAGTTACAAGACTCGGGATGTTATCTCTTGCGTGGAATGCGTCCCGAACTTGAGATTCAATTATCAACGACACAGTTAATGAGGAAAAAGGGAATAAAACCTCACACTATATTCACGGATTGTTTGAAAGATACTTGTTTGCCTGTTGAAAAATGTAGAATAACTGGTAAGACTAGAATATTTAGTATAAGTCCGGTACAGTTTACCATACCGTTTCGACAGTATTACTTAGACTTTATGGCATCCTATCGAGCTGCACAACTTAATGCTGAGCATGGTATTGGTATTGATGTTAACAGCTTAGAGTGGACAAATTTGGCAACAAGGTTGTCTAAGTATGGCACTCACAT…		-0.00049749
355	0.00502601	TTCATTAAAGCCACCTGGAACATCAGGTAAGCGATGGTTGTTTGACATTGAGCTACAAGACTCGGGATGTTATTTCCTGCGTGGAATGCGTCCCGAACTTGAGATTCAACTATCAACGACACAGTTAATGAGGAAAAAGGGAATAAAACCTCACACTATATTCACGGATTGTTTGAAAGATACTTGTTTGCCCGTTGAAAAATGTAGAATACCTGGTAAAACTAGAATATTTAGTATAAGTCCGGTACAGTTTACTATACCGTTTAGACAGTATTATTTAGATTTTATGGCATCCTATCGAGCTGAACGCCTTAATGCTGAGCATGGTATTGGTATTGATGTTAACAGCTTAGAATGGACAAATTTGGCAACGAGTTTGTCAAAGTATGGCACTCATAT…		-0.00049749
356	0.00502601	TTCATTAAAGCCACCTGGAACATCAGGTAAGCGATGGCTATTTGATATCGAGTTACAAGACTCGGGATGTTATCTCTTGCGTGGAATGCGTCCCGAACTTGAGATTCAATTATCAACGACACAGTTAATGAGGAAAAAGGGAATAAAACCTCACACTATATTCACGGATTGTTTGAAAGATACTTGTTTGCCTGTTGAAAAATGTAGAATACCTGGTAAGACTAGAATATTTAGTATAAGTCCGGTACAGTTTACCATACCGTTTCGACAGTATTACTTAGACTTTATGGCATACTATCGAGCTGCACGACTTAAGGCTGAGCATGGTATTGGTATTGATGTTAACAGCTTAGAGCGGACAAATTTGGCAACAAGGTTGTCTAAGTATGGCACTCACAT…		-0.00049749
357	0.00502601	TTCATTAAAGCCACCTGGAACATCAGGTAAGCGATGGCTATTTGATATCGAGTTACAAGACTCGGGATGTTATCTCTTGCGTGGAATGCGTCCCGAACTTGAGATTCAATTATCAACGACACAGTTAATGAGGAAAAAGGGAATAAAACCTCACACTATATTCACGGATTGTTTGAAAGATACTTGTTTGCCTGTTGAAAAATGTAGAACACCTGGTAAGACTAGAATATTTAGTATAAGTCCGGTACAGTTTACCATACCGTTTCGACAGTATTACTTAGACTTTATGGCATCCTATCGAGCTGCACGACTTAGTGCTGAGCATGGTATTGGTATTGATGTTAACAGCTTAGAGTGGACAAATTTGGCAACAAGGTTGTCTAAGTATGGCACTCACAT…		-0.00049749
358	0.00502601	TTCATTAAAGCCACCTGGAACATCAGGTAAGCGATGGTTGTTTGATATTGAGCTACAAGACTCGGGATGTTATCTCTTGCGTGGAATGCGTCCCGAACTTGAAATTCAATTATCAACAACACAGTTAATGAGGAAAAAGGGAATAAAACCTAACACTATATTCACGGATTGTTTGAAAGATACTTGTTTGCCTGTTGAAAAATGTAGAATACCTGGTAAGACTAGAATATTTAGTATAAGTCCGGTACAGTTTACCATACCGTTTCGACAGTATTACTTAGACTTTATGGCATCCTATCGAGCTGCACGACTTAATGCTGAGCATGGTATTGGTATTGATGTTAACAGCTTAGAGTGGACAAACTTGGCAACAAGGTTGTCTAAGTATGGCACTCACAT…		-0.00049749
359	0.00502601	TTCATTACAGCCACCTGGAACATCAGGTAAGCGATGGCTATTTGATATCGAGTGACACGACTCGGGATGTTATCTCTTGCGTGGAATGCGTCCCGAACTTGAGATTCAATTATCAACGACACAGTTAATGAGGAAAAAGGGAATAAAACCTCACACTATATTCACGGATTGTTTGAAAGATACTTGTTTGCCTGTTGAAAAATGTAGAATACCTGGTAAGACTAGAATATTTAGTATAAGTCCGGTACAGTTTACCATACCGTTTCGACAGTATTACTTAGACTTTATGGCATCCTAGCGAGCTGCACGACTTAATGCTGAGCATGGTATTGGTATTGATGTTAACAGCTTAGAGTGGACAAATTTGGCAACAAGGTTGTCTAAGTATGGCACTCACAT…		-0.00049749
360	0.00502601	TTCATTAAAGCCACCTGGAACATCAGGTAAGCGATGGCTATTTGATATCGAGTTACAAGACTCGGGATGTTATCTCTTGCGTGGAATGCGTCCCGAACTTGAGATTCAATTATCAACGACACAGTTAATGAGGAAAAAGGGAATAAAACCTCACACTATATTCACGGATTGTTTGAAAGATACTTGTTTGCCTGTTGAAAAATGTAGAATACCTGGTAAGACTAGAATATTTAGTATAAGTCCGGTACCGTTTACCATACCGTTTCGACAGTATTACTTAGACTTTATGGCATCCTATCGAGCTGCACGACTTAATGCTGAGCATGGTATTGGTATTGATGTTAACAGCTTAGAGTGGACAAATTTGGCAACAAGGTTGTCTAAGTATGGCACTCACAT…		-0.00049749
361	0.00502601	TTCATTAAAGCCACCTGGAACATCAGGTAAGCGATGGCTATTTGATATCGAGTTACAAGACTCGGGATGTTATCTCTTGCGTGGAATGCGTCCCGAACTTGAGATTCAATTATCAACGACACAGTTAATGAGGAAAAAGGGAGTAAAACCTCACACTATATTCACGGATTGTTTGAAAGATACTTGTTTGCCTGTTGAAAAATGTAGAATACCTGGTAAGACTAGAATATTTAGTATAAGTCCGGTACAGTTTACCATACCGTTTCGACAGTATTACTTAGACTTTATGGCATCCTATCGAGCTGCACAACTTAATGCTGAGCATGGTATTGGTATTGATGTTAACAGCTTAGAGTGGACAAATTTGGCAACAAGGTTGTCTAAGTATGGCACTCACAT…		-0.00049749
362	0.00501397	TTCATTAAAGCCACCTGGAACATCAGGTAAGCGATGGCTATTTGATATCGAGTTACAAGACTCGGGATGTTATCTCTTGCGTGGAATGCGTCCCGAACTTGAGATTCAATTATCAACGACACAGTTAATGAGGAAAAAGGGAATAAAACCTCACACTATATTCACGGATTGTTTGAAAGATACTTGTTTGCCTGTTGAAAAATGTAGAATACCTGGTAAGACTAGAATGTTTAGTATAAGTCCGGTACAGTTTACCATACCGTTTCGACAGTATTACTTAGACTTTATGGCATCCTATCGAGCTGCACGACTTAATGCTGAGCATGGTATTGGTATTGATGTTAACAGCTTAGAGTGGACAAATTTGGCAACAAGGTTGTCTAAGTATGGCACTCACAT…		-0.000496418
363	0.00489297	TTCATTAAAGCCACCTGGAACATCAGGTAAGCGATGGTTGTTTGATATTGAGTTACAAGACTCGGGATGTTATCTCTTGCGTGGAATGCGTCCCGAACTTGAAATTCAATTATCAACAACACAGTTAATGAGGAAAAAGGGAATAAAACCTCACACTATATTCACGGATTGTTTGAAAGATACTTGTTTGCCTGTTGAAAAATGTAGAATACCTGGTAAGACTAGAATATTTAGTATAAGTCCGGTACAGTTTACCATACCGTTTCGACAGTATTACTTAGACTTTATGGCATCCTATCGAGCTGCACGACTTAATGCTGAGCATGGTATTGGTATTGATGTTAACAGCTTAGAGTGGACAAATTTGGCAACAAGGTTGTCTAAGTATGGCACTCACAT…		-0.000485633
364	0.00386477	TTCATTAAAGCCACCTGGAACATCAGGTAAGCGATGGCTATTTGATATCGAGTTACAAGACTCGGGATGTTATCTCTTGCGTGGAATGCGTCCCGAACTTGAGATTCAATTATCAACGACACAGTTAATGAGGAAAAAGGGAATAAAACCTCACACTATATTCACGGATTGTTTGAAAGATACTTGTTTGCCTGTTGAAAAATGTAGAACACCTGGTAAGACTGGAATATTTAGTATAAGTCCGGTACAGTTTACCATACCGTTTCGACAGTATTACTTAGACTTTATGGCATCCTATCGAGCTGCACGACTTAATGCTGAGCATGGTATTGGTATTGATGTTAACAGCTTAGAGTGGACAAATTTGGCAACAAGGTTGTCTAAGTATGGCACTCACAT…		-0.0003927
365	0.00386477	TTCATTAAAGCCACCTGGAACATCAGGTAAGCGATGGCTATTTGATATCGAGTTACAAGACTCGGGATGTTATCTCTTGCGTGGAATGCGTCCCGAACTTGAGATTCAATTATCAACGACACAGTTAATGAGGAAAAAGGGAATAAAACCTCACACTATATTCACGGATTGTTTGAAAGATACTTGTTTGCCTGTTGAAAAATGTAGAACACCTGGTAAGACTAGAATATTTAGTATAAGTCCGGTACAGTTTACCATACCGTTTCGACAGTATTACTTATACTTTATGGCACCCTATCGAGCTGCACGACTTAATGCTGAGCATGGTATTGGTATTGATGTTAACAGCTTAGAGTGGACAAATTTGGCAACAAGGTTGTCTAAGTATGGCACTCACAT…		-0.0003927
366	0.00382865	TTCATTAAAGCCACCTGGAACATCAGGTAAGCGATGGCTATTTGATATCGAGTTACAAGACTCGGGATGTTATCTCTTGCGTGGAATGCGTCCCGAACTTGAGATTCAATTATCAACGACACAGTTAATGAGGAAAAAGGGAATAAAACCTCACACTATATTCACGGATTGTTTGAAAGATACTTGTTTGCCTGTTGAAAAATGTAGAATACCTGGTAAGACTAGAATATTTAGTATAAGTCCGTTACAGTTTACCATACCGTTTCGACAGTATTACTTAGACTTTATGGCATCCTATCGAGCTGCACGACTTAATGCTGAGCATGGTATTGGTATTGATGTTAACAGCTTAGAGCGGACAAATTTGGCAACAAGGTTGTCTAAGTATGGCACTCACAT…		-0.000389389
367	0.00335067	TTCATTAAAGCCACCTGGAACATCAGGTAAGCGATGGTTATTTGATATCGAGTTACAAGACTCGGGATGTTATCTCTGCGTGGAATGCGTCCCGAACTTGAGATTCAATTATCAACGACACAGTTAATGAGGAAAAAGGGAATAAAACCTCACACTATATTCACGGATTGTTTGAAAGATACTTGTTTGCCTGTTGAAAAATGTAGAATCCCTGGTAAGACTAGAATATTTAGTATAAGTCCGGTACAGTTTACCATACCGTTTCGACAGTATTACTTAGACTTTATGGCATCCTATCGAGCTGCACGACTTAATGCTGAGCATGGTATTGGTATTGATGTTAACAGCTTAGAGTGGACAAATTTGGCAACAAGGTTGTCTAAGTATGGCACTCACATC…		-0.000345246
368	0.00335067	TTCATTAAAGCCACCTGGAACATCAGGTAAGCGATGGTTATTTGATATCGAGTTACAAGACTCGGGATGTTATCTCTTGCGTGGAATGCGTCCCGAACTTGAGATTCAATTATCAACGACACAGTTAATGAGGAAAAAGGGAATAAAACCTCACACTATATTCACGGATTGTTTGAAAGATACTTGTTTGCCTGTTGAAAAATGTAGAATACCTGGTAAGACTAGAATATTTAGTATAAGTCCGGTACAGTTTACCATACCGTTTCGACAGTATTACTTAGACTTTATGGCATAATATCGAGCTGCACGACTTAAGGCTGAGCATGGTATTGGTATTGATGTTAACAGCTTAGAGTGGACAAATTTGGCAACAAGGTTGTCTAAGTATGGCACTCACAT…		-0.000345246
369	0.00335067	TTCATTAAAGCCACCTGGAACATCAGGTAAGCGATGGCTATTTGATATCGAGTTACAAGACTCGGGATGTTATCTCTTGCGTGGAATGCGTCCCGAACTTGAGATTCAATTATCAACGACACAGTTAATGAGGAAAAAGGGAATAAAACCTCACACTATATTCACGGATCGTTTGAAAGATACTTGTTTGCCTGTTGAAAAATGTAGAACACCTGGTAAGACTAGAATATTTAGTATAAGTCCGGTACAGTTTACCATACCGTTTCGACAGTATTACTTAGACTTTATGGCATCCTATCGAGCTGCACGACTTAATGCTGAGCATGGTATTGGTATTGATGTTAACAGCTTAGAGTGGACAAATTTGGCAACAAGGTTGTCTAAGTATGGCACTCACAT…		-0.000345246
370	0.00335067	TTCATTAAAGCCACCTGGAACATCAGGTAAGCGATGGCTATTTGATATCGAGTTACAAGACTCGGGATGTTATCTCTTGCGTGGAATGCGTCCCGAACTTGAGATTCAATTATCAACGACACAGTTAACGAGGAAAAAGGGAATAAAACCTCACACTATATTCACGGATTGTTTGAAAGATACTTGTTTGCCTGTTGAAAAATGTAGAATACCTGGTAAGACTAGAATATTTAGTATAAGTCCGGTACAGTTTACCATACCGTTTCGACAGTATTACTTAGACTTTATGGCATCCTATCGAGCTGCACGGCTTAATGCTGAGCATGGTATTGGTATTGATGTTAACAGCTTAGAGTGGACAAATTTGGCAACAAGGTTGTCTAAGTATGGCACTCACAT…		-0.000345246
371	0.00335067	TTCATTAAAGCCACCTGGAACATCAGGTAAGCGATGGCTATTTGATATCGAGTTACAAGACTCGGGATGTTATCTCTTGCGTGGAATGCGTCCCGAACTTGAGATTCAATTATCAACGACACAGTTAATGAGGAAAAAGGGAATAAAACCTCACACTATATTCACGGATTGTTTGAAAGATACTTGTTTGCCTGTTGAAAAATGTAGAATACCTGGTAAGACTAGAATATTTAGTATAAGTCCGGTACAGTTTACCATACCGTTTCGACAGTATTACTTAGACTTTATGGCAACCTATCGAGCTGCACGACTTAATGCTGAGCATGGTATTGGTATTGATGTTAACAGCTTAGAGTGGACAAATTTGGCAACAAGGTTGTCTAAGTATGGCACTCACAT…		-0.000345246
372	0.00335067	TTCATTAAAGCCACCTGGAACATCAGGTAAGCGATGGCTATTTGATATCGAGTTACAAGACTCGGGATGTTATCTCTTGCGTGGAATGCGTCCCGAACTTGAGATTCAATTATCAACGACACAGTTAATGAGGAAAAAGGGAATAAAACCTCACACTATATTCACGGATTGTTTGAAAGATACTTGTTTGCCTGTTGAAAAATGTAGAATACCTGGTAAGACTAGAATATTTAGTATAAGTCCGGTACAGTTTACCATACCGTTTCGACAGTATTACTTAGACTTTATGGCATCCTATCTAGCTGCACGACTTAATGCTGAGCATGGTATTGGTATTGATGTTAACAGCTTAGAGTGGACAAATTTGGCAACAAGGTTGTCTAAGTATGGCACTCACAT…		-0.000345246
373	0.00335067	TTCATTAAAGCCACCTGGCACATCAGGTAAGCGATGGTTATTTGATATCGAGTTACAAGACTCGGGCTGTTATCTCTTGCGTGGAATGCGTCCCGAACTTGAGATTCAATTATCAACGACACAGTTAATGAGGAAAAAGGGAATAAAACCTCACACTATATTCACGGATTGTTTGAAAGATACTTGTTTGCCTGTTGAAAAATGTAGAATACCTGGTAAGACTAGAATATTTAGTATAAGTCCGGTACAGTTTACCATACCGTTTCGACAGTATTACTTAGACTTTATGGCATCCTATCGAGCTGCACGACTTAATGCTGAGCATGGTATTGGTATTGATGTTAACAGCGTAGAGTGGACAAATTTGGCAACAAGGTTGTCTAAGTATGGCACTCACAT…		-0.000345246
374	0.00335067	TTCATTAAAGCCACCTGGAACATCAGGTAAGCGATGGTTATTTGTATCGAGTTACAAGACTCGGGATGTTATCTCTTGCGTGGAATGCGTCCCGAACTTGAGATTCAATTATCAACGACACAGTTAATGAGGAAAAAGGGAATAAAACCTCACACTATATTCACGGATTGTTTGAAAGATACTTGTTTGCCTGTTGAAAAATGTAGAATACCTGGTAAGACTAGAACATTTAGTATAAGTCCGGTACAGTTTACCATACCGTTTCGACAGTATTACTTAGACTTTATGGCATCCTATCGAGCTGCACGACTTAATGCTGAGCATGGTATTGGTATTGATGTTAACAGCTTAGAGTGGACAAATTTGGCAACAAGGTTGTCTAAGTATGGCACTCACATC…		-0.000345246
375	0.00335067	TTCATTAAAGCCACCTGGAACATCAGGTAAGCGATGGTTATTTGATATCGAGTTACAAGACTCGGGATGTTATCTCTTGCGTGGAATGCGTCCCGAACTTGAGATTCAATTATCAACGACACAGTTAATGAGGAAAAAGGGAATAAAAACTCACACTATATTCACGGATTGTTTGAAAGATACTTGTTTGCCTGTTGAAAAATGTAGAATACCTGGTAAGACTAGAATATTTAGTATAAGTCCGGTACAGTTTACCATACCGTTTCGACAGTATTACTTAGACTTTATGGCATCCTATCGAGCTGCACGACTTAATGCTGAGCATGGTATTGGTATTGATGTTAACAGCTTAGAGTGGACAAATTTGGCAACAAGGTTGTCTAAGTATGGCACTCACAT…		-0.000345246
376	0.00335067	TTCATTAAAGCCACCTGGAACATCAGGTAAGCGATGGCTATTTGATATCGAGTTACAAGACTCGGGATGTTATCTCTTGCGTGGAATGCGTCCCGAACTTGAGATTCAATTATCAACGACACAGTTAATGAGGAAAAAGGGAATAAAACCTCACACTATATTCACGGATTGTTTGAAAGATGCTTGTTTGCCTGTTGAAAAATGTAGAACACCTGGTAAGACTAGAATATTTAGTATAAGTCCGGTACAGTTTACCATACCGTTTCGACAGTATTACTTAGACTTTATGGCATCCTATCGAGCTGCACGACTTAATGCTGAGCATGGTATTGGTATTGATGTTAACAGCTTAGAGTGGACAAATTTGGCAACAAGGTTGTCTAAGTATGGCACTCACAT…		-0.000345246
377	0.00283055	TTCATTAAAGCCACCTGGAACATCAGGTAAGCGATGGTTATTTGATATCGAGTTACAAGACTCGGGATGTTATCTCTTGCGTGGAATGCGTCCCGAACTTGAGATTCAATTATCAACGACACAGTTAATGAGGAAAAAGGGAATAAAACCTCACACTATATTCACGGATTGTTTGAAAGATACTTGTTTGCCTGTTGAAAAATGTAGAATACCTGGTAAGACTAGAATATTTAGTATAAGTCCGGTACAGTTTACCATACCGTTTCGACAGTATTACTTAGACTTTATGGCATCCTATCGAGCTGCACTACTTAATGCTGAGCATGGTATTGGTATTGATGTTAACAGCTTAGAGTGGACAAATTTGGCAACAAGGTTGTCTAAGTATGGCACTCACAT…		-0.000296428
378	0.00270353	TTCATTAAAGCCACCTGGAACATCAGGTAAGCGATGGTTATTTGATATCGAGTTACAAGACTCGGGATGTTATCTCTTGCGTGGAATGCGTCCCGAACTTGAGATTCAATTATCAACGACACAGTTAATGAGGAAAAAGGGAATAAAACCTCACACTATATTCACGGATTGTTTGAAAGATACTTGTTTGCCTGTTGAAAAATGTAAAATACCTGGTAAGACTAGAATATTTAGTATAAGTCCGGTACAGTTTACCATACCGTTTCGACAGTATTACTTAGACTTTATGGCATCCTATCGAGCTGCACGACTTAATGCTGAGCATGGTATTGGTATTGATGTTAACAGCTTAGAGTGGACAAATTTGGCAACAAGGTTGTCTAAGTATGGCACTCACAT…		-0.000284368
379	0.00257651	TTCATTAAAGCCACCTGGAACATCAGGTAAGCGATGGCTATTTGATATCGAGTTACAAGACTCGGGATGTTATCTCTTGCGTGGAATGCGTCCCGAACTTGAGATTCAATTACCAACGACACAGTTAATGAGGAAAAAGGGAATAAAACCTCACACTATATTCACGGATTGTTTGAAAGATACTTGTTTGCCTGTTGAAAAATGTAGAATACCTGGTAAGACTAGAATATTTAGTATAAGTCCGGTACAGTTTACCATAACGTTTCGACAGTATTACTTAGACTTTATGGCATCCTATCGAGCTGCACGACTTAATGCTGAGCATGGTATTGGTATTGATGTTAACAGCTTAGAGTGGACAAATTTGGCAACAAGGTTGTCTAAGTATGGCACTCACAT…		-0.000272247
380	0.00257651	TTCATTAAAGCCACCTGGAACATCAGGTAAGCGATGGCTATTTGATATCGAGTTACAAGACTCGGGATGTTATCTCTTGCGTGGAATGCGTCCCGAACTTGAGATTCAATTATCAACGACACAGTTAATGAGGAAAAAGGGAATAAAACCTCACACTATATTCACGGATTGTTTGAAAGATACTTGTTTGCCTGTTGAAAAATGTAGAATACCTGGTAAGACTAGAATATTTAGTATAAGTCCGGTACAGTTTACCATACCGTTTCGACGGTATTACTTAGACTTTATGGCATCCTATCGAGCTGCACAACTTAATGCTGAGCATGGTATTGGTATTGATGTTAACAGCTTAGAGTGGACAAATTTGGCAACAAGGTTGTCTAAGTATGGCACTCACAT…		-0.000272247
381	0.00257651	TTCATTAAAGCCACCTGGAACATCAGGTACGCGATGGCTATTTGATATCGAGTTACAAGACTCGGGATGTTATCTCTTGCGTGGAATGCGTCCCGAACTTGAGATTCAATTATCAACGACACAGTTAATGAGGAAAAAGGGAATAAAACCTCACACTATATTCACGGATTGTTTGAAAGATACTTGTTTGCCTGTTGAAAAATGTAGAATACCTGGTAAGACTAGAATATTTAGTATAAGTCCGGTACAGGTTACCATACCGTTTCGACAGTATTACTTAGACTTTATGGCATCCTATCGAGCTGCACAACTTAATGCTGAGCATGGTATTGGTATTGATGTTAACAGCTTAGAGTGGACAAATTTGGCAACAAGGTTGTCTAAGTATGGCACTCACAT…		-0.000272247
382	0.00257651	TTCATTAAAGCCACCTGGAACATCAGGTAAGCGATGGCTATTTGATATCGAGTTACAAGACTCGGGATGTTATCTCTTGCGTGGAATGCGTCCCGAACTTGAGATTCAATTATCAACGACACAGTTAATGAGGAAAAAGGGAATAAAACCTCACACTATATTCACGGATTGTTTGAAAGATACTTGTTTGCCTGTCGAAAAATGTAGAATACCTGGTAAGACTAGAATATTTAGTATAAGTCCGGTACAGTTTACCATACCGTTTCGACAGTATTACTTAGACGTTATGGCATCCTATCGAGCTGCACGACTTAATGCTGAGCATGGTATTGGTATTGATGTTAACAGCTTAGAGTGGACAAATTTGGCAACAAGGTTGTCTAAGTATGGCACTCACAT…		-0.000272247
383	0.00257651	TTCATTAAAGCCACCTGGAACATCAGGTAAGCGATGGCTATTTGATATCGAGTTACAAGACTCGGGATGTTATCTCTTGCGTGGAATGCGTCCCGAACTTGAGATTCAATTATCAACGACACAGTTAATGAGGAAAAAGGGAATAAAACCTCACACTATATTCACGGATTGTTTGAAAGATACTTGTTTGCCTGTTGAAAAATGTAGAATACCTGGTAAGACTATAATATTTAGTATAAGTTCGGTACAGTTTACCATACCGTTTCGACAGTATTACTTAGACTTTATGGCATCCTATCGAGCTGCACGACTTAATGCTGAGCATGGTATTGGTATTGATGTTAACAGCTTAGAGTGGACAAATTTGGCAACAAGGTTGTCTAAGTATGGCACTCACAT…		-0.000272247
384	0.00257651	TTCATTAAAGCCACCTGGAACATCAGGTAAGCGATGGTTATTTGATATCGAGTTACAAGACTCGGGATGTTATCTCTTGCGTGGAATGCGTCCCGAACTTGAGATTCAATTATCAACGACACAGTTAATGAGGAAAAAGGGAATAAAACCTCACACTATATTCACGGATTGTTTGAAAGATACTTGTTTGCCTGTTGAAAAATGTAGAATACCTGGTAAGACTAGAACATTTAGTATAAGTCCGGTACAGTTTACCATACCGTTTCGACAGTATTACTTAGACTTTATGGCATCCTATCGAGCTGGACGACTTAATGCTGAGCATGGTATTGGTATTGATGTTAACAGCTTAGAGTGGACAAATTTGGCAACAAGGTTGTCTAAGTATGGCACTCACAT…		-0.000272247
385	0.00257651	TTCATTAAAGCCACCTGGAACATCAGGTACGCGATGGTTATTTGATATCGAGTTACAAGACTCGGGATGTTATCTCTTGCGTGGAATGCGTCCCGAACTTGAGATTCAATTATCAACGACACAGTTAATGAGGAAAAAGGGAATAAAACCTCACACTATATTCACGGATTGTTTGAAAGATACTTGTTTGCCTGTTGAAAAATGTAGAATACCTGGTAAGACTAGAACATTTAGTATAAGTCCGGTACAGTTTACCATACCGTTTCGACAGTATTACTTAGACTTTATGGCATCCTATCGAGCTGCACGACTTAATGCTGAGCATGGTATTGGTATTGATGTGAACAGCTTAGAGTGGACAAATTTGGCAACAAGGTTGTCTAAGTATGGCACTCACAT…		-0.000272247
386	0.00257651	TTCATTAAAGCCACCCGGAACATCAGGTAAGCGATGGTTGTTTGATATTGAGCTACAAGACTCGGGATGTTATCTCTTGCGTGGAATGCGTCCCGAACTTGAAATTCAATTATCAACAACACAGTTAATGAGGAAAAAGGGAATAAAACCTCACACTATATTCACGGATTGTTTGAAAGATACTTGTTTGCCTGTTGAAAAATGTAGAATACCTGGTAAGACTAGAATATTTAGTATAAGTCCGGTACAGTTTACCATACCGTTTCGACAGTATTACTTAGACTTTATGGCATCCTATCGAGCTGCACGACTTAATGCTGAGCATGGTATTGGTATTGATGTTAACAGCTTAGAGTGGACAAACTTGGCAACAAGGTTGTCTAAGTATGGCACTCACAT…		-0.000272247
387	0.00257651	TTCATTAAAGCCACCTGGAACATCAGGTAAGCGATGGCTATTTGATATCGAGTTACAAGACTCGGGATGTTATCTCTTGCGTGGAATGCGTCCCGAACTTGAGATTCAATTATCAACGACACAGTTAATGAGGAAAAAGGGAATAAAACCTCACACTATATTCACGGATTGTTTGAAAGATACTTGTTTGCCTGTTGAAAAATGTAGAATACCTGGTAAGACTAGAATATTTAGTATAAGTCCGGTACAGTTTACCATACCGTTTCGACAGTATTACTTAGACTTTATGGAATCCTATCGAGCTGCACGACTTAATGCGGAGCATGGTATTGGTATTGATGTTAACAGCTTAGAGTGGACAAATTTGGCAACAAGGTTGTCTAAGTATGGCACTCACAT…		-0.000272247
388	0.00257651	TTCATTAAAGCCACCTGGAACATCAGGTAAGCGATGGTTATTTGATATCGAGTTACAAGACTCGGGATGTTATCTCTTGCGTGGAATGCGTCCCGAACTTGAGATTCAATTATCAACGACACAGTTAATGAGGAAAAAGGGAATAAAACCTCACACTATATTCACGGATTGTTTGAAAGATACTTGTTTGCCTGTTGAAAAATGTAGAATCCCTGGTAAGACTAGAATATTTAGTATAAGTCCGGTACAGTTTACCATACCGTTTCGACAGTATTACTTAGACTTTATGTCATCCTATCGAGCTGCACGACTTAATGCTGAGCATGGTATTGGTATTGATGTTAACAGCTTAGAGTGGACAAATTTGGCAACAAGGTTGTCTAAGTATGGCACTCACAT…		-0.000272247
389	0.00257651	TTCATTAAAGCCACCTGGAACATCAGGTAAGCGATGGCTATTTGATATCGAGTTACAAGACTCGGGATGTTATCTCTTGCGTGGAATGCGTCCCGAACTTGAGATTCAATTATCAACGACACAGTTAATGAGGAAAAAGGGAATAAAACCTCACACTATATTCACGGATTGTTTGAAAGATACTTGTTTGCCTGTTGAAAAATGTAGAATACCTGGTAAGACTAGAATATTTAGTATAAGTCCGGTACATTTTACCATACCGTTTCGACAGTATTACTTAGACTTTATGGCATCCTATCGAGCTGCACGACGTAATGCTGAGCATGGTATTGGTATTGATGTTAACAGCTTAGAGTGGACAAATTTGGCAACAAGGTTGTCTAAGTATGGCACTCACAT…		-0.000272247
390	0.00257651	TTCATTACAGCCACCTGGAACATCAGGTAAGCGATGGTTGTTTGACATTGAGCTACAAGACTCGGGATGTTATTTCCTGCGTGGAATGCGTCCCGAACTTGAGATTCAACTATCAACGACACAGTTAATGAGGAAAAAGGGAATAAAACCTCACACTATATTCACGGATTGTTTGAAAGATACTTGTTTGCCCGTTGAAAAATGTAGAATACCTGTTAAAACTAGAATATTTAGTATAAGTCCGGTACAGTTTACTATACCGTTTAGACAGTATTATTTAGATTTTATGGCATCCTATCGAGCTGCACGCCTTAATGCTGAGCATGGTATTGGTATTGATGTGAACAGCTTAGAATGGACAAATTTGGCAACGAGTTTGTCAAAGTATGGCACTCATAT…		-0.000272247
391	0.00257651	TTCATTAAAGCCACCTGGAACATCAGGTAAGCGATGGTTATTTGATATCGAGTTACAAGACTCGGGATGTTATCCCTTGCGTGGAATGCGTCCCGAACTTGAGATTCAATTATCAACGACACAGTTAATGAGGAAAAAGGGAATAAAACCTCACACTATATTCACGGATTGTTTGAAAGATACTTGTTTGCCTGTTGAAAAATGTAGAATACCTGGTAAGACTAGAACATTTAGTATAAGTCCGGTACAGTTTACCATACCGTTTCGACAGTATTACTTAGACTTTATGGCATCCTATCGAGCTGCACGACTTAATGCTGAGCATGGTATTGGTATTGATGTTAACAGCTTAGAGTGGACAAATTTGGCAACAAGGTTGTCTAAGTATGGCACTCACAT…		-0.000272247
392	0.00257651	TTCATTAAAGCCACCTGGAACATCAGGTAAGCGATGGCTATTTGATATCGAGTTACAAGACTCGGGATGTTATCTCTTGCGTGGAATGCGTCCCGAACTTGAGATTCAATTATCAACGACACAGTTAATGAGGAAAAAGGGAATAAAACCTCACACTATGTTCACGGATTGTTTGAAAGATACTTGTTTGCCTGTTGAAAAATGTAGAACACCTGGTAAGACTAGAATATTTAGTATAAGTCCGGTACAGTTTACCATACCGTTTCGACAGTATTACTTAGACTTTATGGCATCCTATCGAGCTGCACGACTTAATGCTGAGCATGGTATTGGTATTGATGTTAACAGCTTAGAGTGGACAAATTTGGCAACAAGGTTGTCTAAGTATGGCACTCACAT…		-0.000272247
393	0.00257651	TTCATTAAAGCCACCTGGAACATCAGGTAAGCGATGGCTATTTGATATCGAGTTACAAGACTCGGGATGTTATCTCTTGCGTGGAATGCGTCCCGAACTTGAGATTCAATTATCAACGACACAGTTAATGAGGAAAAAGGGAATAAAACCTCACACTATATTCACGGATTGTTTGAAAGATACTTGTTTGCCTGTTGAAAAATGTAGAATACCTAGTAAGACTAGAATATTTAGTATAAGTCCGGTACAGTTTACCATACCGTTTCGACAGTATTACTTAGACTTTATGGCATCCTATCGAGCTGCACAACTTAATGCTGAGCATGGTATTGGTATTGATGTTAACAGCTTAGAGTGGACAAATTTGGCAACAAGGTTGTCTAAGTATGGCACTCACAT…		-0.000272247
394	0.00257651	TTCATTCAAGCCACCTGGAACATCAGGTAAGCGATGGTTGTTTGATATTGAGCTACAAGACTCGGGATGTTATCTCTTGCGTGGAATGCGTCCCGAGCTTGAGGTTCAATTATCAACGACACAGTTAATGAGGAAAAAGGGAATAAAACCTCACACTATATTCACGGATTGTTTGAAAGATACTTGTTTGCCTGTTGAAAAATGTAGAATACCTGGTAAGACTAGAATATTTAGTATAAGTCCGGTACAGTTTACCATACCGTTCCGACAGTATTACTTAGACTTTATGGCATCCTATCGAGCTGCACGACTTAATGCTGAGCATGGTATTGGTATTGATGTTAACAGCTTAGAGTGGACAAATTTGGCAACAAGGTTGTCTAAGTATGGCACTCACAT…		-0.000272247
395	0.00257651	TTCATTAAAGCCACCTGGAACATCAGGTAAGCGATGGTTGTTTGATATTGAGCTACAAGACTCGGGATGTTATCTCTTGCGTGGAATGCGTCCCGAGCTTGAGATTCAATTATCAACGACACAGTTAATGAGGAAAAAGGGAATAAAACCTCACACTATATTCACGGATTGTTTGAAAGATACTTGTTTGCCTGTTGAAAAATGTAGAATACCTGGTAGGACTAGAATATTTAGTATAAGTCCGGTACAGTTTACCATACCGTTTCGACAGTATTACTTAGACTTTATGGCATCCTATCGAGCTGCACGACTTAATGCTGAGCATGGTATTGGTATTGATGTTAACAGCTTAGAGTGGACAAATTTGGCAACAAGGTTGTCTAAGTATGGCACTCACAT…		-0.000272247
396	0.00257651	TTCATTAAAGCCACCTGGAACATCAGGTAAGCGATGGTTGTTTGATATCGAGTTACAAGACTCGGGATGTTATCTCTTGCGTGGAATGCGTCCCGAACTTGAGATTCAATTATCAACGACACAGTTAATGAGGAAAAAGGGAATAAAACCTCACACTATATTCACGGATTGTTTGAAAGATACTTGTTTGCCTGTTGAAAAATGTAGAACACCTGGTAAGACTAGAATATTTAGTATAAGTCCGGTACAGTTTACCATACCGTTTCGACAGTATTACTTAGACTTTATGGCATCCTATCGAGCTGCACGACTTAATGCTGAGCATGGTATTGGTATTGATGTTAACAGCTTAGAGTGGACAAATTTGGCAACAAGGTTGTCTAAGTATGGCACTCACAT…		-0.000272247
397	0.00257651	TTCATTAAAGCCACCTGGAACATCAGGTAAGCGATGGTTATTTGATATCGAGTTACAAGACTCGGGATGTTATCTCTTGCGTGGAATGCGCCCCGAACTTGAGATTCAATTATCAACGACACAGTTAATGAGGAAAAAGGGAATAAAACCTCACACTATATTCACGGATTGTTTGAAAGATACTTGTTTGCCTGTTGAAAAATGTAGAATACCTGGTAAGACTAGAATATTTAGTATAAGTCCGGTACAGTTTACCATACCGTTTCGACAGTATTACTTAGACTTTATGGCATCCGATCGAGCTGCACGACTTAATGCTGAGCATGGTATTGGTATTGATGTTAACAGCTTAGAGTGGACAAATTTGGCAACAAGGTTGTCTAAGTATGGCACTCACAT…		-0.000272247
398	0.00231646	TTCATTAAAGCCACCTGGAACATCAGGTAAGCGATGGTTATTTGATATCGAGTTACAAGACTCGGGATGTTATCTCTTGCGTGGAATGCGTCCCGAACTTGAGATTCAATTATCAACGACACAGTTAATGAGGAAAAAGGGAATAAAACCTCACACTATATTCACGGATTGTTTGAAAGATACCTGTTTGCCTGTTGAAAAATGTAGAATACCTGGTAAGACTAGAATATTTAGTATAAGTCCGGTACAGTTTACCATACCGTTTCGACAGTATTACTTAGACTTTATGGCATCCTATCGAGCTGCACGACTTAATGCTGAGCATGGTATTGGTATTGATGTTAACAGCTTAGAGTGGACAAATTTGGCAACAAGGTTGTCTAAGTATGGCACTCACAT…		-0.000247233
399	0.0010282	TTCATTAAAGCCACCTGGAACATCAGGTAAGCGATGGTTATTTGATATCGAGTTACAAGACCCGGGATGTTATCTCTTGCGTGGAATGCGTCCCGAACTTGAGATTCAATTATCAACGACACAGTTAATGAGGAAAAAGGGAATAAAACCTCACACTATATTCACGGATTGTTTGAAAGATACTTGTTTGCCTGTTGAAAAATGTAGAATACCTGGTAAGACTAGAATATTTAGTATAAGTCCGGTACAGTTTACCATACCGTTTCGACAGTATTACTTAGACTTTATGGCATCCTATCGAGCTGCACGACTTAATGCTGAGCATGGTATTGGTATTGATGTTAACAGCTTAGAGTGGACAAATTTGGCAACAAGGTTGTCTAAGTATGGCACTCACAT…		-0.00011809
400	0.000993228	TTCATTAAAGCCACCTGGAACATCAGGTAAGCGATGGTTATTTGATATCGAGTTACAAGACTCGGGATGTTATCTCTTGCGTGGAATGCGTCCCGAACTTGAGATTCAATTATCAACGACACAGTTAATGAGGAAAAAGGGAATAAAACCTCACACTATATTCACGGATTGTTTGAAAGATACTTGTTTGCCTGTTGAAAAATGTAGAATACCTGGTAAGACTAGAACATTTAGTATAAGTCCGGTACAGTTTACCATACCGTTTCGACAGTATTACTTAGACTTTATGGCATCCTATCGAGCTGCACGACTTAATGCTGAGCATGGTATCGGTATTGATGTTAACAGCTTAGAGTGGACAAATTTGGCAACAAGGTTGTCTAAGTATGGCACTCACAT…		-0.000114417

## Sheet: LV35
n	%	seq		ni/N*ln(ni(N)	SDI
0	73.6263	TTCATTAAAGCCACCTGGAACATCAGGTAAGCGATGGTTATTTGATATCGAGTTACAAGACTCGGGATGTTATCTCTTGCGTGGAATGCGTCCCGAACTTGAGATTCAATTATCAACGACACAGTTAATGAGGAAAAAGGGAATAAAACCTCACACTATATTCACGGATTGTTTGAAAGATACTTGTTTGCCTGTTGAAAAATGTAGAATACCTGGTAAGACTAGAATATTTAGTATAAGTCCGGTACAGTTTACCATACCGTTTCGACAGTATTACTTAGACTTTATGGCATCCTATCGAGCTGCACGACTTAATGCTGAGCATGGTATTGGTATTGATGTTAACAGCTTAGAGTGGACAAATTTGGCAACAAGGTTGTCTAAGTATGGCACTCACAT…		-0.22542	1.89262
1	1.38832	TTCATTAAAGCCACCTGGAACATCAGGTAAGCGATGGTTATTTGATATCGAGTTACAAGACTCGGGATGTTATCTCTTGCGTGGAATGCGTCCCGAACTTGAGATTCAATTATCAACGACACAGTTAATGAGGAAAAAGGGAATAAAACCTCACACTATATTCACGGATTGTTTGAAAGATACTTGTTTGCCTGTTGAAAAATGTAGAATACCTGGTAAGACTAGAATATTTAGTATAAGTCCGGTACAGTTTACCATACCGTTTCGACAGTATTACTTAGACTGTATGGCATCCTATCGAGCTGCACGACTTAATGCTGAGCATGGTATTGGTATTGATGTTAACAGCTTAGAGTGGACAAATTTGGCAACAAGGTTGTCTAAGTATGGCACTCACAT…		-0.0593794
2	0.763013	TTCATTAAAGCCACCTGGAACATCAGGTAAGCGATGGTTATTTGATATCGAGTTACAAGACTCGGGATGTTATCTCTTGCGTGGAATGCGTCCCGAACTTGAGATTCAATTATCAACGACACAGTTAATGAGGAAAAAGGGAATAAAACCTCACACTATATTCACGGATTGTTTGAAAGATACTTGTTTGCCTGTTGAAAAATGTAGAATACCTGGTAAGACTAGAATATTTAGTATAAGTCCGGTACAGTTTACCATACCGTTTCGACAGTATTACTTAGACTTTATGGCATCCTATCGAGCTGCACGACTTAAGGCTGAGCATGGTATTGGTATTGATGTTAACAGCTTAGAGTGGACAAATTTGGCAACAAGGTTGTCTAAGTATGGCACTCACAT…		-0.0372018
3	0.65147	TTCATTAAAGCCACCTGGAACATCAGGTAAGCGATGGTTATTTGATATCGAGTTACAAGACTCGGGATGTTATCTCTTGCGTGGAATGCGTCCCGAACTTGAGATTCAATTATCAACGACACAGTTAATGAGGAAAAAGGGAATAAAACCTCACACTATATTCACGGATTGTTTGAAAGATACTTGTTTGCCTGTTGAAAAATGTAGAATACCTGGTAAGACTAGAATATTTAGTATAAGTCCGGTACAGTTTACCATACCGTTTCGACAGTATTACTTAGACTTTATGGCATCCTATCGGGCTGCACGACTTAATGCTGAGCATGGTATTGGTATTGATGTTAACAGCTTAGAGTGGACAAATTTGGCAACAAGGTTGTCTAAGTATGGCACTCACAT…		-0.032793
4	0.57158	TTCATTAAAGCCACCTGGAACATCAGGTAAGCGATGGTTATTTGATATCGAGTTACAAGACTCGGGATGTTATCTCTTGCGTGGAATGCGTCCCGAACTTGAGATTCAATTATCAACGACACAGTTAATGAGGAAAAAGGGAATAAAACCTCACACTATATTCACGGATTGTTTGAAAGATACTTGTTTGCCTGTTGAAAAATGTAGAATACCTGGTAAGACTAGAATATTTAGTATAAGTCCGGTACAGTTTACCATACCGTTTCGACAGTATTACTTAGACTTTATTGCATCCTATCGAGCTGCACGACTTAATGCTGAGCATGGTATTGGTATTGATGTTAACAGCTTAGAGTGGACAAATTTGGCAACAAGGTTGTCTAAGTATGGCACTCACAT…		-0.0295194
5	0.52343	TTCATTAAAGCCACCTGGAACATCAGGTAAGCGATGGTTATTTGATATCGAGTTACAAGACTCGGGATGTTATCTCTTGCGTGGAATGCGTCCCGAACTTGAGATTCAATTATCAACGACACAGTTAATGAGGAAAAAGGGAATAAAACCTCACACTATATTCACGGATTGTTTGAAAGATACTTGTTTGCCTGTTGAAAAATGTAGAATACCTGGTAAGACTAGAATATTTAGTATAAGTCCGTTACAGTTTACCATACCGTTTCGACAGTATTACTTAGACTTTATGGCATCCTATCGAGCTGCACGACTTAATGCTGAGCATGGTATTGGTATTGATGTTAACAGCTTAGAGTGGACAAATTTGGCAACAAGGTTGTCTAAGTATGGCACTCACAT…		-0.0274933
6	0.465267	TTCATTAAAGCCACCTGGAACATCAGGTAAGCGATGGTTATTTGATATCGAGTTACAAGACTCGGGATGTTATCTCTTGCGTGGAATGCGTCCCGAACTTGAGATTCAATTATCAACGACACAGTTAATGAGGAAAAAGGGAATAAAACCTCACACTATATTCACGGATTGTTTGAAAGATACTTGTTTGCCTGTTGAAAAATGTAGAATACCTGGTAAGACTAGAATATTTAGTATAAGTCCGGTACAGTTTACCATACCGTTTCGACAGTATTACTTAGACTTTATGGCATCCTATCTAGCTGCACGACTTAATGCTGAGCATGGTATTGGTATTGATGTTAACAGCTTAGAGTGGACAAATTTGGCAACAAGGTTGTCTAAGTATGGCACTCACAT…		-0.0249863
7	0.449953	TTCATTAAAGCCACCTGGAACATCAGGTAAGCGATGGTTATTTGATATCGAGTTACAAGACTCGGGATGTTATCTCTTGCGTGGAATGCGTCCCGAACTTGAGATTCAATTATCAACGACACAGTTAATGAGGAAAAAGGGAATAAAACCTCACACTATATTCACGGATTGTTTGAAAGATACTTGTTTGCCTGTTGAAAAATGTAGAATACCTGGTAAGACTAGAATATTTAGTATAAGTACGGTACAGTTTACCATACCGTTTCGACAGTATTACTTAGACTTTATGGCATCCTATCGAGCTGCACGACTTAATGCTGAGCATGGTATTGGTATTGATGTTAACAGCTTAGAGTGGACAAATTTGGCAACAAGGTTGTCTAAGTATGGCACTCACAT…		-0.0243145
8	0.38967	TTCATTAAAGCCACCTGGAACATCAGGTAAGCGATGGTTATTTGATATCGAGTTACAAGACTCGGGATGTTATCTCTTGCGTGGAATGCGTCCCGAACTTGAGATTCAATTATCAACGACACAGTTAATGAGGAAAAAGGGAATAAAACCTCACACTATATTCACGGATTGTTTGAAAGATACTTGTTTGCCTGTTGAAAAATGTAGAATACCTGGTAAGACTAGAATATTTAGTATAAGTCAGGTACAGTTTACCATACCGTTTCGACAGTATTACTTAGACTTTATGGCATCCTATCGAGCTGCACGACTTAATGCTGAGCATGGTATTGGTATTGATGTTAACAGCTTAGAGTGGACAAATTTGGCAACAAGGTTGTCTAAGTATGGCACTCACAT…		-0.0216174
9	0.385115	TTCATTAAAGCCACCTGGAACATCAGGTAAGCGATGGTTATTTGATATCGAGTTACAAGACTCGGGATGTTATCTCTTGCGTGGAATGCGTCCCGAACTTGAGATTCAATTATCAACGACACAGTTAATGAGGAAAAAGGGAATAAAACCTCACACTATATTCACGGATTGTTTGAAAGATACTTGTTTGCCTGTTGAAAAATGTAGAATACCTGGTAAGGCTAGAATATTTAGTATAAGTCCGGTACAGTTTACCATACCGTTTCGACAGTATTACTTAGACTTTATGGCATCCTATCGAGCTGCACGACTTAATGCTGAGCATGGTATTGGTATTGATGTTAACAGCTTAGAGTGGACAAATTTGGCAACAAGGTTGTCTAAGTATGGCACTCACAT…		-0.02141
10	0.382306	TTCATTAAAGCCACCTGGAACATCAGGTAAGCGATGGTTGTTTGATATTGAGCTACAAGACTCGGGATGTTATCTCTTGCGTGGAATGCGTCCCGAACTTGAAATTCAATTATCGACGACACAGTTAATGAGGAAAAAGGGAATAAAACCTCACACTATATTCACGGATTGTTTGAAAGATACTTGTTTGCCAGTTGAAAAATGTAGAATACCTGGTAAGACTAGAATATTTAGTATAAGTCCTGTACAGTTTACCATACCGTTTCGACAGTATTACTTAGACTTTATGGCATCCTATCGAGCTGCACGACTTAATGCTGAGCATGGTATTGGTATTGATGTTAACAGCTTAGAGTGGACAAATTTGGCAACAAGGTTGTCTAAATATGGCACTCACAT…		-0.0212819
11	0.367723	TTCATTAAAGCCACCTGGAACATCAGGTAAGCGATGGTTATTTGATATCGAGTTACAAGACTCGGGATGTTATCTCTTGCGTGGAATGCGTCCCGAACTTGAGATTCAATTATCAACGACACAGTTAATGAGGAAAAAGGGAATAAAACCTCACACTATATTCACGGATTGTTTGAAAGATACTTGTTTGCCTGTTGAAAAATGTAGAATACCTGGTAAGACTAGAATATTTAGTATAAGTCCGGTACAGTTTACCATACCGTTTCGACAGTATTACTTAGACTTTATGGCATCCTATCGAGCTGCACGACTTGATGCTGAGCATGGTATTGGTATTGATGTTAACAGCTTAGAGTGGACAAATTTGGCAACAAGGTTGTCTAAGTATGGCACTCACAT…		-0.0206131
12	0.354647	TTCATTAAAGCCACCTGGAACATCAGGTAAGCGATGGTTATTTGATATCGAGTTACAAGACTCGGGATGTTATCTCTTGCGTGGAGTGCGTCCCGAACTTGAGATTCAATTATCAACGACACAGTTAATGAGGAAAAAGGGAATAAAACCTCACACTATATTCACGGATTGTTTGAAAGATACTTGTTTGCCTGTTGAAAAATGTAGAATACCTGGTAAGACTAGAATATTTAGTATAAGTCCGGTACAGTTTACCATACCGTTTCGACAGTATTACTTAGACTTTATGGCATCCTATCGAGCTGCACGACTTAATGCTGAGCATGGTATTGGTATTGATGTTAACAGCTTAGAGTGGACAAATTTGGCAACAAGGTTGTCTAAGTATGGCACTCACAT…		-0.0200085
13	0.329291	TTCATTAAAGCCACCTGGAACATCAGGTAAGCGATGGTTATTTGATATCGAGTTACAAGACTCGGGATGTTATCTCTTGCGTGGAATGCGTCCCGAACTTGAGATTCAATTATCAACGACACAGTTAATGAGGAAAAAGGGAATAAAACCTCACACTATATTCACGGATTGTTTGAAAGATACTTGTTTGCCTGTTGAAAAATGTAGAATACCTGGTAAGACTAGAATATTTAGTATAAGTCCGGTACAGTTTACCATACCGTTTCGACAGTATTACTTAGACTTTATGGCATACTATCGAGCTGCACGACTTAAGGCTGAGCATGGTATTGGTATTGATGTTAACAGCTTAGAGTGGACAAATTTGGCAACAAGGTTGTCTAAGTATGGCACTCACAT…		-0.0188222
14	0.304418	TTCATTAAAGCCACCTGGAACATCAGGTAAGCGATGGTTATTTGATATCGGGTTACAAGACTCGGGATGTTATCTCTTGCGTGGAATGCGTCCCGAACTTGAGATTCAATTATCAACGACACAGTTAATGAGGAAAAAGGGAATAAAACCTCACACTATATTCACGGATTGTTTGAAAGATACTTGTTTGCCTGTTGAAAAATGTAGAATACCTGGTAAGACTAGAATATTTAGTATAAGTCCGGTACAGTTTACCATACCGTTTCGACAGTATTACTTAGACTTTATGGCATCCTATCGAGCTGCACGACTTAATGCTGAGCATGGTATTGGTATTGATGTTAACAGCTTAGAGTGGACAAATTTGGCAACAAGGTTGTCTAAGTATGGCACTCACAT…		-0.0176396
15	0.294168	TTCATTAAAGCCACCTGGAACATCAGGTAAGCGATGGTTATTTGATATCGAGTTACAAGACTCGGGATGTTATCTCTTGCGTGGAATGCGTCCCGAACTTGAGATTCAATTATCAACGACACAGTTAATGAGGAAAAAGGGAATAAAACCTCACACTATATTCACGGATTGTTTGAAAGATACTTGTTTGCCTGTTGAAAAATGTAGAATACCTGGTAAGACTAGAATATTTAGTATAAGTCCGGTACAGTTTACCATACCGTTTCGACAGTATTACTTAGACTTTATGGCATCCTATCGAGCTGCACGACTTAATGCTGAGCATGGTATTGGTATTGATGGTAACAGCTTAGAGTGGACAAATTTGGCAACAAGGTTGTCTAAGTATGGCACTCACAT…		-0.0171464
16	0.293763	TTTATTAAAGCCACCTGGAACATCAGGTAAGCGATGGTTATTTGATATCGAGTTACAAGACTCGGGATGTTATCTCTTGCGTGGAATGCGTCCCGAACTTGAGATTCAATTATCAACGACACAGTTAATGAGGAAAAAGGGAATAAAACCTCACACTATATTCACGGATTGTTTGAAAGATACTTGTTTGCCTGTTGAAAAATGTAGAATACCTGGTAAGACTAGAATATTTAGTATAAGTCCGGTACAGTTTACCATACCGTTTCGACAGTATTACTTAGACTTTATGGCATCCTATCGAGCTGCACGACTTAATGCTGAGCATGGTATTGGTATTGATGTTAACAGCTTAGAGTGGACAAATTTGGCAACAAGGTTGTCTAAGTATGGCACTCACAT…		-0.0171268
17	0.289692	TTCATTAAAGCCACCTGGAACATCAGGTAAGCGATGGTTATTTGATATCGAGTTACAAGGCTCGGGATGTTATCTCTTGCGTGGAATGCGTCCCGAACTTGAGATTCAATTATCAACGACACAGTTAATGAGGAAAAAGGGAATAAAACCTCACACTATATTCACGGATTGTTTGAAAGATACTTGTTTGCCTGTTGAAAAATGTAGAATACCTGGTAAGACTAGAATATTTAGTATAAGTCCGGTACAGTTTACCATACCGTTTCGACAGTATTACTTAGACTTTATGGCATCCTATCGAGCTGCACGACTTAATGCTGAGCATGGTATTGGTATTGATGTTAACAGCTTAGAGTGGACAAATTTGGCAACAAGGTTGTCTAAGTATGGCACTCACAT…		-0.0169299
18	0.285047	TTCATTAAAGCCACCTGGAACATCAGGTAAGCGATGGTTATTTGATATCGAGTTACAAGACTCGGGATGTTATCTCTTGCGTGGAATGCGTCCCGAACTTGAGATTCAATTATCAACGACACAGTTAATGAGGAAAAAGGGAATAAAACCTCACACTATATTCACGGATTGTTTGAAAGATACTTGTTTGCCTGTTGAAAAATGTAGAATACCTGGTAAGACTAGAATATTTAGTATAAGTCCGGTACAGTTTACCATACCGTTTCGACAGTATTACTTAGACTTTATGGCATCCTATCGAGCTGCACGACTTAAGGCTGAGCATGGTATTGGTATTGATGTTAACAGCTTAGAGTGGACAAATTTGGCAACAAGGTTGTCTAAGTATGGCACTCACAT…		-0.0167045
19	0.269905	TTCATTAAAGCCACCTGGAACATCAGGTAAGCGATGGTTATTTGATATCGAGTTACAAGACTCGGGATGTTATCTCTTGCGTGGAATGCGTCCCGAACTTGAGATTCAATTATCAACGACACAGTTAATGAGGAAAAAGGGAATAAAACCTCACACTATATTCACGGATTGTTTGAAAGATACTTGTTTGCCTGTTGAAAAATGTAGAATACCTGGTAAGACTAGAATATTTAGTATAATTCCGGTACAGTTTACCATACCGTTTCGACAGTATTACTTAGACTTTATGGCATCCTATCGAGCTGCACGACTTAATGCTGAGCATGGTATTGGTATTGATGTTAACAGCTTAGAGTGGACAAATTTGGCAACAAGGTTGTCTAAGTATGGCACTCACAT…		-0.0159645
20	0.241622	TTCATTAAAGCCACCTGGAACATCAGGTAAGCGATGGTTATTTGATATCGAGTTACAAGACTCGGGATGTTATCTCTTGCGTGGAATGCGTCCCGAACTTGAGATTCAATTATCAACGACACAGTTAATGAGGAAAAAGGGAATAAAACCTCACACTATATTCACGGATTGTTTGAAAGATACTTGTTTGCCTGTTGAAAAATGTAGAATACCTGGTAAGACTAGAATATTTAGTATAAGTCCGGTACATTTTACCATACCGTTTCGACAGTATTACTTAGACTTTATGGCATCCTATCGAGCTGCACGACTTAATGCTGAGCATGGTATTGGTATTGATGTTAACAGCTTAGAGTGGACAAATTTGGCAACAAGGTTGTCTAAGTATGGCACTCACAT…		-0.0145591
21	0.238773	TTCATTAAAGCCACCTGGAACATCAGGTAAGCGATGGTTATTTGATATCGAGTTACAAGACTCGGGATGTTATCTCTTGCGTGGAATGCGTCCCGAACTTGAGATTCAATTATCAACGACACAGTTAATGAGGAAAAAGGGAATAAAACCTCACACTATATTCACGGATTGTTTGAAAGATACTTGTTTGCCTGTTGAAAAATGTATAATACCTGGTAAGACTAGAATATTTAGTATAAGTCCGGTACAGTTTACCATACCGTTTCGACAGTATTACTTAGACTTTATGGCATCCTATCGAGCTGCACGACTTAATGCTGAGCATGGTATTGGTATTGATGTTAACAGCTTAGAGTGGACAAATTTGGCAACAAGGTTGTCTAAGTATGGCACTCACAT…		-0.0144157
22	0.23072	TTCATTAAAGCCACCTGGAACATCAGGTAAGCGATGGTTATTTGTATCGAGTTACAAGACTCGGGATGTTATCTCTTGCGTGGAATGCGTCCCGAACTTGAGATTCAATTATCAACGACACAGTTAATGAGGAAAAAGGGAATAAAACCTCACACTATATTCACGGATTGTTTGAAAGATACTTGTTTGCCTGTTGAAAAATGTAGAATACCTGGTAAGACTAGAATATTTAGTATAAGTCCGGTACAGTTTACCATACCGTTTCGACAGTATTACTTAGACTTTATGGCATCCTATCGAGCTGCACGACTTAATGCTGAGCATGGTATTGGTATTGATGTTAACAGCTTAGAGTGGACAAATTTGGCAACAAGGTTGTCTAAGTATGGCACTCACATC…		-0.0140087
23	0.215942	TTCATTAAAGCCACCTGGAACATCAGGTAAGCGATGGTTATTTGATATCGAGTTACAAGACTCGGGATGTTATCTCTTGCGTGGAATGCGTCCCGAACTTGAGATTCAATTATCAACGACACAGTTAATGAGGAAAAAGGGAATAAAACCTCACACTATATTCACGGATTGTTTGAAAGATACTTGTTTGCCTGTTGAAAAATGTAGAATACCTGGTAAGACTAGAATATTTAGTATAAGTCCGGTACAGTTTGCCATACCGTTTCGACAGTATTACTTAGACTTTATGGCATCCTATCGAGCTGCACGACTTAATGCTGAGCATGGTATTGGTATTGATGTTAACAGCTTAGAGTGGACAAATTTGGCAACAAGGTTGTCTAAGTATGGCACTCACAT…		-0.0132543
24	0.212209	TTCATTAAAGCCACCTGGAACATCAGGTAAGCGATGGTTATTTGATATCGAGTTACAAGACTCGGGATGTTATCTCTTGCGTGGAATGCGTCCCGAACTTGAGATTCAATTATCAACGACACAGTTAATGAGGAAAAAGGGAATAAAACCTCACACTATATTCACGGATTGTTTGAAAGATACTTGTTTGCCTGTTGAAAAATGTAGAATACCTGGTAAGACTAGAATATTTAGTATAAGTCCGGTACAGTTTACCATACCGTTTCGACAGTATTACTTAGACTTTATGGCATCCTATCGAGCTGCAAGACTTAATGCTGAGCATGGTATTGGTATTGATGTTAACAGCTTAGAGTGGACAAATTTGGCAACAAGGTTGTCTAAGTATGGCACTCACAT…		-0.0130622
25	0.210048	TTCATTAAAGCCACCTGGAACATCAGGTAAGCGATGGTTATTTGATATCGAGTTACAAGACTCGGGATGTTATCTCTTGCGTGGAATGCGTCCCGAACTTGAGATTCAATTATCAACGACACAGTTAATGAGGAAAAAGGGAATAAAACCTCACACTATATTCACGGGTTGTTTGAAAGATACTTGTTTGCCTGTTGAAAAATGTAGAATACCTGGTAAGACTAGAATATTTAGTATAAGTCCGGTACAGTTTACCATACCGTTTCGACAGTATTACTTAGACTTTATGGCATCCTATCGAGCTGCACGACTTAATGCTGAGCATGGTATTGGTATTGATGTTAACAGCTTAGAGTGGACAAATTTGGCAACAAGGTTGTCTAAGTATGGCACTCACAT…		-0.0129507
26	0.209191	TTCATTAAAGCCACCTGGAACATCAGGTAAGCGATGGTTATTTGATATCGAGTTACAAGACTCGGGATGTTATCTCTTGCGTGGAATGCGTCCCGAACTTGAGATTCAATTATCAACGACACAGTTAATGAGGAAAAAGGGAATAAAACCTCACACTATATTCACGGATTGTTTGAAAGATACTTGTTTGCCTGTTGAAAAATGTAGAATACCTGGTAAGACTAGAATATTTAGTATAAGTCCGGTACAGTTTACCATACCGTTTCGACAGTATTACTTAGACTTTATGGCATCCTATCGAGCTGCACGAATTAATGCTGAGCATGGTATTGGTATTGATGTTAACAGCTTAGAGTGGACAAATTTGGCAACAAGGTTGTCTAAGTATGGCACTCACAT…		-0.0129064
27	0.207448	TTCATTAAAGCCACCTGGAACATCAGGTAAGCGATGGTTATTTGATATCGAGTTACAAGACTCGGGATGTTATCTCTTGCGTGGAATGCGTCCCGAACTTGAGATTCAATTATCAACGACACAGTTAATGAGGAAAAAGGGAATAAAACCTCACACTATATTCACGGATTGTTTGAAAGATACTTGTTTGCCTGTTGAAAAATGTAGAATACCTGGTAAGACTAGAATATTTAGTATAAGTCCGGTACAGTTTACCATACCGTTTCGACAGTATTACTTAGACTTTATGGCATCCTATCGAGCTGCACGACTTAATGCTGAGCATGGTATTGGTATTGATGTGAACAGCTTAGAGTGGACAAATTTGGCAACAAGGTTGGCGAAGTATGGCACTCACAT…		-0.0128162
28	0.205015	TTCATTAAAGCCACCTGGAACATCAGGTAAGCGATGGTTATTTGATATCGAGTTACAAGACTCGGGATGTTATCTCTTGCGTGGAATGCGTCCCGAACTTGAGATTCAATTATCAACGACACAGTTAATGAGGAAAAAGGGAATAAAACCTCACACTATATTCACGGATTGTTTGAAAGATACTTGTTTGCCTGTTGAAAAATGTAGAATACCTGGTAAGACTAGAATATTTAGTATAAGTCCGGTACAGTTTACCATACCGTTTCGACAGTATTACTTAGACTTTATGGCATCCTATCGAGCTGAACGACTTAATGCTGAGCATGGTATTGGTATTGATGTTAACAGCTTAGAGTGGACAAATTTGGCAACAAGGTTGTCTAAGTATGGCACTCACAT…		-0.0126901
29	0.203961	TTCATTAAAGCCACCTGGAACATCAGGTAAGCGATGGTTATTTGATATCGAGTTACAAGACTCGGGATGTTATCTCTTGCGTGGAATGCGTCCCGAACTTGAGATTCAATTATCAACGACACAGTTAATGAGGAAAAAGGGAATAAAACCTCACACTATATTCACGGATTGTTTGAAAGATACTTGTTTGCCTGTTGAAAAATGTAGAATACCTGGTAAGACTAGAATATTTAGTATAAGTCCGGTACAGTTTACCATACCGTTTCGACAGTATTACTTAGACTTTATGGCATCCTATCGAGCTGCACGACTTAATGCTGAGCATGGTATTGGTATTGATGGTAACAGCTTAGAGTGGACAAATTTGGCAACAAGGTTGTCGAAGTATGGCACGCACAT…		-0.0126354
30	0.197872	TTCATTAAAGCCACCTGGAACATCAGGTAAGCGATGGTTATTTGATATCGAGTTACAAGACTCGGGATGTTATCTCTTGCGTGGAATGCGTCCCGAACTTGAGATTCAATTATCAACGACACGGTTAATGAGGAAAAAGGGAATAAAACCTCACACTATATTCACGGATTGTTTGAAAGATACTTGTTTGCCTGTTGAAAAATGTAGAATACCTGGTAAGACTAGAATATTTAGTATAAGTCCGGTACAGTTTACCATACCGTTTCGACAGTATTACTTAGACTTTATGGCATCCTATCGAGCTGCACGACTTAATGCTGAGCATGGTATTGGTATTGATGTTAACAGCTTAGAGTGGACAAATTTGGCAACAAGGTTGTCTAAGTATGGCACTCACAT…		-0.0123181
31	0.188739	TTCATTAAAGCCACCTGGAACATCAGGTAAGCGATGGTTATTTGATATCGAGTTACAAGACTCGGGATGTTATCTCTTGCGTGGAATGCGTCCCGAACTTGAGATTCAATTATCAACGACACAGTTAATGAGGAAAAAGGGAATAAAACCTCACACTATACTCACGGATTGTTTGAAAGATACTTGTTTGCCTGTTGAAAAATGTAGAATACCTGGTAAGACTAGAATATTTAGTATAAGTCCGGTACAGTTTACCATACCGTTTCGACAGTATTACTTAGACTTTATGGCATCCTATCGAGCTGCACGACTTAATGCTGAGCATGGTATTGGTATTGATGTTAACAGCTTAGAGTGGACAAATTTGGCAACAAGGTTGTCTAAGTATGGCACTCACAT…		-0.0118388
32	0.187946	TTCATTAAAGCCACCTGGAACATCAGGTAAGCGATGGTTATTTGATATCGAGTTACAAGACTCGGGATGTTATCTCTTGCGTGGAATGCGTCCCGAACTTGAGATTCAATTATCAACGACACAGTTAATGAGGAAAAAGGGAATAAAACCTCACACTATATTCACGGATTGTTTGAAAGATACTTGTTTGCCTGTTGAAAAATGTAGAATACCTGGTAAGACTAGAATATTTAGTATAAGTCCGGTACAATTTACCATACCGTTTCGACAGTATTACTTAGACTTTATGGCATCCTATCGAGCTGCACGACTTAATGCTGAGCATGGTATTGGTATTGATGTTAACAGCTTAGAGTGGACAAATTTGGCAACAAGGTTGTCTAAGTATGGCACTCACAT…		-0.011797
33	0.18498	TTCATTAAAGCCACCTGGAACATCAGGTAAGCGATGGTTATTTGATATCGAGTTACAAGACTCGGGATGTTATCTCTTGCGTGGAATGCGTCCCGAACTTGAGATTCAATTATCAACGACACAGTTAATGAGGAAAAAGGGAATAAAACCTCACACTATATTCACGGATTGTTTGAAAGATACTTGTTTGCCTGTTGAAAAATGTAGAATACCTGGTAATACTAGAATATTTAGTATAAGTCCGGTACAGTTTACCATACCGTTTCGACAGTATTACTTAGACTTTATGGCATCCTATCGAGCTGCACGACTTAATGCTGAGCATGGTATTGGTATTGATGTTAACAGCTTAGAGTGGACAAATTTGGCAACAAGGTTGTCTAAGTATGGCACTCACAT…		-0.0116402
34	0.184277	TTCATTAAAGCCACCTGGAACATCAGGTAAGCGATGGTTGTTTGACATTGAGCTACAGGACTCGGGATGTTATCTCCTGCGTGGAATGCGCCCCGAACTTGAGATTCAATTATCAACGACACAGTTAATGAGGAAAAAGGGAATAAAACCTCATACTATATTCACGGATTGTTTGAAAGATACTTGTTTGCCTGTTGAAAAATGTAGAATACCTGGTAAGACTAGAATATTTAGTATAAGTCCGGTACAATTTACCATACCGTTTCGACAGTATTACTTAGACTTTATGGCATCCTATCGAGCTGCACGACTTAATGCTGAGCATGGTATTGGTATTGATGTTAACAGCTTAGAGTGGACAAATTTGGCAACAAGGTTGTCTAAGTATGGCACTCATAT…		-0.011603
35	0.183093	TTCATTAAAGCCACCTGGAACATCAGGTAAGCGATGGTTATTTGATATCGAGTTACAAGACTCGGGATGTTATCTCTTGCGTGGAATGCGTCCCGAACTTGAGATTCAATTATCAACGACACAGTTAATGAGGAAAAAGGGAATAAAACCTCACACTATATTCACGGATTGTTTGAAAGATACCTGTTTGCCTGTTGAAAAATGTAGAATACCTGGTAAGACTAGAATATTTAGTATAAGTCCGGTACAGTTTACCATACCGTTTCGACAGTATTACTTAGACTTTATGGCATCCTATCGAGCTGCACGACTTAATGCTGAGCATGGTATTGGTATTGATGTTAACAGCTTAGAGTGGACAAATTTGGCAACAAGGTTGTCTAAGTATGGCACTCACAT…		-0.0115402
36	0.178085	TTCATTAAAGCCACCTGGAACATCAGGTAAGCGATGGTTATTTGATATCGAGTTACAAGACTCGGGATGTTATCTCTTGCGTGGAATGCGTCCCGAACTTGAGATTCAATTATCAACGACACAGTTAATGAGGAAAAAGGGAATAAAACCTCACACTATATTCACGGATTGTTTGAAAGATACTTGTTTGCCTGTTGAAAAATGTAGAATACCTGGTAAGACTAGAATATTTAGTATAAGTCCGGTACAGTTTACCATACCGTTTCGACAGTATTACTTAGACTTTATGGCATCCTATCGAGCTGCGCGACTTAATGCTGAGCATGGTATTGGTATTGATGTTAACAGCTTAGAGTGGACAAATTTGGCAACAAGGTTGTCTAAGTATGGCACTCACAT…		-0.0112739
37	0.178085	TTCATTAAAGCCACCTGGAACATCAGGTAAGCGATGGTTATTTGATATCGAGTTACAAGACTCGGGATGTTATCTCTTGCGTGGAATGCGTCCCGAACTTGAGATTCAATTATCAACGGCACAGTTAATGAGGAAAAAGGGAATAAAACCTCACACTATATTCACGGATTGTTTGAAAGATACTTGTTTGCCTGTTGAAAAATGTAGAATACCTGGTAAGACTAGAATATTTAGTATAAGTCCGGTACAGTTTACCATACCGTTTCGACAGTATTACTTAGACTTTATGGCATCCTATCGAGCTGCACGACTTAATGCTGAGCATGGTATTGGTATTGATGTTAACAGCTTAGAGTGGACAAATTTGGCAACAAGGTTGTCTAAGTATGGCACTCACAT…		-0.0112739
38	0.177344	TTCATTAAAGCCACCTGGAACATCAGGTAAGCGATGGTTATTTGATATCGAGTTACAAGACTCGGGATGTTATCTCTTGCGTGGAATGCGTCCCGAACTTGAGATTCAATTATCAACGACACAGTTAATGAGGAAAAAGGGAATAAAACCTCACACTATATTCACGGATTGTTTGAAAGATACTTGTTTGCCTGTTGAAAAATGTAGAATACCTGGTAAGACTAGAATATTTAGTATAAGTCCGGTACAGTTTACCATACCGTTTCGACAGTATTACTTAGGCTTTATGGCATCCTATCGAGCTGCACGACTTAATGCTGAGCATGGTATTGGTATTGATGTTAACAGCTTAGAGTGGACAAATTTGGCAACAAGGTTGTCTAAGTATGGCACTCACAT…		-0.0112344
39	0.174105	TTCATTAAAGCCACCTGGAACATCAGGTAAGCGATGGTTATTTGATATCGAGTTACAAGACTCGGGATGTTATCTCTTGCGTGGAATGCGTCCCGAACTTGAGATTCAATTATCAACGACACAGTTAATGAGGAAAAAGGGGATAAAACCTCACACTATATTCACGGATTGTTTGAAAGATACTTGTTTGCCTGTTGAAAAATGTAGAATACCTGGTAAGACTAGAATATTTAGTATAAGTCCGGTACAGTTTACCATACCGTTTCGACAGTATTACTTAGACTTTATGGCATCCTATCGAGCTGCACGACTTAATGCTGAGCATGGTATTGGTATTGATGTTAACAGCTTAGAGTGGACAAATTTGGCAACAAGGTTGTCTAAGTATGGCACTCACAT…		-0.0110613
40	0.170916	TTCATTAAAGCCACCTGGAACATCAGGTAAGCGATGGTTATTTGATATCGAGTTACAAGACTCGGGATGTTATCTCTTGCGTGGAATGCGTCCCGAACTTGAGATTCAATTATCAACGACACAGTTAATGAGGAAAAAGGGAATAAAACCTCACACTATATTCACGGATTGTTTGAAAGATACTTGTTTGCCTGTTGAAAAATGTAGAATACCTGGTAAGACTAGAATATTTAGTATAAGTCCGGTACAGTTTACCATACCGTTTCGACAGTATTACTTAGACTTTATGGCATCCTATCGAGCTGCACGACTTAATGCTGATCATGGTATTGGTATTGATGTTAACAGCTTAGAGTGGACAAATTTGGCAACAAGGTTGTCTAAGTATGGCACTCACAT…		-0.0108904
41	0.170474	TTCATTAAAGCCACCTGGAACATCAGGCAAGCGATGGTTATTTGATATCGAGTTACAAGACTCGGGATGTTATCTCTTGCGTGGAATGCGTCCCGAACTTGAGATTCAATTATCAACGACACAGTTAATGAGGAAAAAGGGAATAAAACCTCACACTATATTCACGGATTGTTTGAAAGATACTTGTTTGCCTGTTGAAAAATGTAGAATACCTGGTAAGACTAGAATATTTAGTATAAGTCCGGTACAGTTTACCATACCGTTTCGACAGTATTACTTAGACTTTATGGCATCCTATCGAGCTGCACGACTTAATGCTGAGCATGGTATTGGTATTGATGTTAACAGCTTAGAGTGGACAAATTTGGCAACAAGGTTGTCTAAGTATGGCACTCACAT…		-0.0108666
42	0.16596	TTCATTAAAGCCACCTGGAACATCAGGTAAGCGATGGTTATTTGCTATCGAGTTACAAGACTCGGGATGTTATCTCTTGCGTGGAATGCGTCCCGAACTTGAGATTCAATTATCAACGACACAGTTAATGAGGAAAAAGGGAATAAAACCTCACACTATATTCACGGATTGTTTGAAAGATACTTGTTTGCCTGTTGAAAAATGTAGAATACCTGGTAAGACTAGAATATTTAGTATAAGTCCGGTACAGTTTACCATACCGTTTCGACAGTATTACTTAGACTTTATGGCATAATATCGAGCTGCACGACTTAAGGCTGAGCATGGTATTGGTATTGATGTTAACAGCTTAGAGTGGACAAATTTGGCAACAAGGTTGTCTAAGTATGGCACTCACAT…		-0.0106234
43	0.164386	TTCATTAAAGCCACCTGGAACATCAGGTAAGCGATGGTTATTTGATATCGAGTTACAAGACTCGGGATGTTATCTCTTGCGTGGAATGCGTCCCGAACTTGAGATTCGATTATCAACGACACAGTTAATGAGGAAAAAGGGAATAAAACCTCACACTATATTCACGGATTGTTTGAAAGATACTTGTTTGCCTGTTGAAAAATGTAGAATACCTGGTAAGACTAGAATATTTAGTATAAGTCCGGTACAGTTTACCATACCGTTTCGACAGTATTACTTAGACTTTATGGCATCCTATCGAGCTGCACGACTTAATGCTGAGCATGGTATTGGTATTGATGTTAACAGCTTAGAGTGGACAAATTTGGCAACAAGGTTGTCTAAGTATGGCACTCACAT…		-0.0105383
44	0.162226	TTCATTAAAGCCACCTGGAACATCAGGTAAGCGATGGTTATTTGATATCGAGTTACAAGACTCGGGATGTTATCTCTTGCGTGGAATGCGTCCCGAACTTGAGATTCAATTATCAACGACACAGTTAATGAGGAAAAAGGGAATAAAACCTCACACTATATTCACGGATTGTTTGAAAGATACTTGTTTGCCTGTTGAAAAATGTAGAATACCTGGTAAGACTAGAATATTTAGTATAAGTCCGGTACAGTTTACCATACCGTTTCGACAGTATTACTTAGACTTTATGGCATCCTATCGAGCTGCACGACTTAATGCTGAGCATGGTATGGGTATTGATGTTAACAGCTTAGAGTGGACAAATTTGGCAACAAGGTTGTCTAAGTATGGCACTCACAT…		-0.0104213
45	0.161342	TTCATTAAAGCCACCTGGAACATCAGGTAAGCGATGGTTATTTGATATCGAGTTACAAGACTCGGGATGTTATCTCTTGCGTGGAATGCGTCCCGAACTTGAGATTCAATTATCAACGACACAGTTAATGAGGAAAAAGGGAATAAAACCTCACACTATATTCACGGATTGTTTGAAAGATACTTGTTTGCCTGTTGAAAAATGTAGAATACCTGGTAAGACTAGAATATTTAGTATAAGTCCGGTACAGTTTACCATACCGTTTCGACAGTATTACTTAGACTTTATGGCATCCTATCGAGCTGCACGACTTAGTGCTGAGCATGGTATTGGTATTGATGTTAACAGCTTAGAGTGGACAAATTTGGCAACAAGGTTGTCTAAGTATGGCACTCACAT…		-0.0103733
46	0.155253	TTCATTAAAGCCACCTGGAACATCAGGTAAGCGATGGTTATTTGATATTGAGCTACAAGACTCGGGATGTTATCTCTTGCGTGGAATGCGTCCCGAACTTGAGATTCAATTATCAACGACACAGTTAATGAGGAAAAAGGGAATAAAACCTCACACTATATTCACGGATTGTTTGAAAGATACTTGTTTGCCTGTTGAAAAATGTAGAATACCTGGTAAGACTAGAATATTTAGTATAAGTCCGGTACAGTTTACCATACCGTTTCGACAGTATTACTTAGACTTTATGGCATCCTATCGAGCTGCACGACTTAATGCTGAGCATGGTATTGGTATTGATGTTAACAGCTTAGAGTGGACAAATTTGGCAACAAGGTTGTCTAAGTATGGCACTCACAT…		-0.0100416
47	0.150661	TTCATTAAAGCCACCTGGAACATCAGGTAAGCGATGGTTATTTGATATCGAGTTACAAGACTCGGGATGTTATCTCTTGCGTGGAATGCGTCCCGAACTTGAGATTCAATTATCAACGACACAGTTAATGAGGAAAAAGGGAATAAAACCTCACACTATATTCACGGATTGTTTGAAAGATACTTGTTTGCCTGTTGAAAAATGTAGAATACCTGGTAAGACTAGAATATTTAGTATAAGTCCGGTACAGTTTACCATACCGTTTCGACAGTATTACTTAGACTTTATGGCATCCTATCGAGCTGCACGACTTAATGCTGAGCATGGTATTGGTATTGATGTTAACAGCTTAGAGTGGACAAATTTGGCAACAAGGTTGTCTAAGGATGGCACTCACAT…		-0.00978978
48	0.149868	TTCATTAAAGCCACCTGGAACATCAGGTAAGCGATGGTTATTTGATATCGAGTTACAAGACTCGGGATGTTATCTCTTGCGTGGAATGCGTCCCGAACTTGAGATTCAATTATCAACGACACAGTTAATGAGGAAAAAGGGAATAAAACCTCACACTATATTAACGGATTGTTTGAAAGATACTTGTTTGCCTGTTGAAAAATGTAGAATACCTGGTAAGACTAGAATATTTAGTATAAGTCCGGTACAGTTTACCATACCGTTTCGACAGTATTACTTAGACTTTATGGCATCCTATCGAGCTGCACGACTTAATGCTGAGCATGGTATTGGTATTGATGTTAACAGCTTAGAGTGGACAAATTTGGCAACAAGGTTGTCTAAGTATGGCACTCACAT…		-0.00974617
49	0.149165	TTCATTAAAGCCACCTGGAACATCAGGTAAGCGATGGTTATTTGATATCGAGTTACAAGACTCGGGATGTTATCTCTTGCGTGGAATGCGTCCCGAACTTGAGACTCAATTATCAACGACACAGTTAATGAGGAAAAAGGGAATAAAACCTCACACTATATTCACGGATTGTTTGAAAGATACTTGTTTGCCTGTTGAAAAATGTAGAATACCTGGTAAGACTAGAATATTTAGTATAAGTCCGGTACAGTTTACCATACCGTTTCGACAGTATTACTTAGACTTTATGGCATCCTATCGAGCTGCACGACTTAATGCTGAGCATGGTATTGGTATTGATGTTAACAGCTTAGAGTGGACAAATTTGGCAACAAGGTTGTCTAAGTATGGCACTCACAT…		-0.00970746
50	0.147643	TTCATTAAAGCCACCTGGAACATCAGGTAAGCGATGGTTATTTGATATCGAGTTACAAGACTCGGGATGTTATCTCTTGCGTGGAATGCGTCCCGAACTTGAGATTCAATTATCAACGACACAGTTAATGAGGAAAAAGGGAGTAAAACCTCACACTATATTCACGGATTGTTTGAAAGATACTTGTTTGCCTGTTGAAAAATGTAGAATACCTGGTAAGACTAGAATATTTAGTATAAGTCCGGTACAGTTTACCATACCGTTTCGACAGTATTACTTAGACTTTATGGCATCCTATCGAGCTGCACGACTTAATGCTGAGCATGGTATTGGTATTGATGTTAACAGCTTAGAGTGGACAAATTTGGCAACAAGGTTGTCTAAGTATGGCACTCACAT…		-0.00962355
51	0.147643	TTCATTAAAGCCACCTGGAACATCAGGTAAGCGATGGTTATTTGATATCGAGTTACAAGACTCGGGATGTTATCTCTTGCGTGGAATGCGTCCCGAGCTTGAGATTCAATTATCAACGACACAGTTAATGAGGAAAAAGGGAATAAAACCTCACACTATATTCACGGATTGTTTGAAAGATACTTGTTTGCCTGTTGAAAAATGTAGAATACCTGGTAAGACTAGAATATTTAGTATAAGTCCGGTACAGTTTACCATACCGTTTCGACAGTATTACTTAGACTTTATGGCATCCTATCGAGCTGCACGACTTAATGCTGAGCATGGTATTGGTATTGATGTTAACAGCTTAGAGTGGACAAATTTGGCAACAAGGTTGTCTAAGTATGGCACTCACAT…		-0.00962355
52	0.145926	TTCATTAAAGCCACCTGGAACATCAGGTAAGCGATGGTTATTTGATATCGAGTTACAAGACTCGGGATGTTATCTCTTGCGTGGAATGCGTCCCGAACTTGAGATTCAATTATCAACGACACAGTTAATGAGGAAAAAGGGAATAAAACCTCAAACTATATTCACGGATTGTTTGAAAGATACTTGTTTGCCTGTTGAAAAATGTAGAATACCTGGTAAGACTAGAATATTTAGTATAAGTCCGGTACAGTTTACCATACCGTTTCGACAGTATTACTTAGACTTTATGGCATCCTATCGAGCTGCACGACTTAATGCTGAGCATGGTATTGGTATTGATGTTAACAGCTTAGAGTGGACAAATTTGGCAACAAGGTTGTCTAAGTATGGCACTCACAT…		-0.00952869
53	0.143076	TCCATTAAAGCCACCTGGAACATCAGGTAAGCGATGGTTATTTGATATCGAGTTACAAGACTCGGGATGTTATCTCTTGCGTGGAATGCGTCCCGAACTTGAGATTCAATTATCAACGACACAGTTAATGAGGAAAAAGGGAATAAAACCTCACACTATATTCACGGATTGTTTGAAAGATACTTGTTTGCCTGTTGAAAAATGTAGAATACCTGGTAAGACTAGAATATTTAGTATAAGTCCGGTACAGTTTACCATACCGTTTCGACAGTATTACTTAGACTTTATGGCATCCTATCGAGCTGCACGACTTAATGCTGAGCATGGTATTGGTATTGATGTTAACAGCTTAGAGTGGACAAATTTGGCAACAAGGTTGTCTAAGTATGGCACTCACAT…		-0.00937086
54	0.142439	TTCATTAAAGCCACCTGGAACATCAGGTAAGCGATGGTTATTTGATATCGAGTTACAAGACTCGGGATGTTATCTCTTGCGTGGAATGCGTCCCGAACTTGAGATTCAATTATCAACGACACAGTTAATGAGGAAAAAGGGAATAAAACCTCACACTATATTCACGGATTGTTTGAAAGATACTTGTTTGCCTGTTGAAAAATGTAGAATACCTGGTAAGACTAGAATATTTAGTATAAGTCCGGTACAGTTTACCATACCGTTTCGACAGTATTACTTAGACTTTATGGCATCCTATCGAGCTGCACGACTTAATGCTGAGCATGGTATTGGTATTGATGTTAACAGCTTAGAGTGGACAAATTTGGCAACAAGGTTGTCTAAGTATGGCACTCACAT…		-0.00933547
55	0.140475	TTCATTAAAGCCACCTGGAACATCAGGTAAGCGATGGTTATTTGATATCGAGTTACAAGACTCGGGATGTTATCTCTTGCGTGGAATGCGTCCCGAACTTGAGATTCAATTATCAACGACACAGTTAATGAGGAAAAAGGGAATAAAACCTCACACTATATTCACGGATTGTTTGAAAGATACTTGTTTGCCTGTTGAAAAATGTAGAGTACCTGGTAAGACTAGAATATTTAGTATAAGTCCGGTACAGTTTACCATACCGTTTCGACAGTATTACTTAGACTTTATGGCATCCTATCGAGCTGCACGACTTAATGCTGAGCATGGTATTGGTATTGATGTTAACAGCTTAGAGTGGACAAATTTGGCAACAAGGTTGTCTAAGTATGGCACTCACAT…		-0.00922623
56	0.140319	TTCATTAAAGCCACCTGGAACATCAGGTAAGCGATGGTTATTTGATATCGAGTTACAAGACTCGGGATGTTATCTCTTGCGTGGAATGCGTCCCGAACTTGAGATTCAATTATCAACGACACAGTTAATGAGGAAAAAGGGAATAAAACCTCACACTATATTCACGGATTGTTTGAAAGATACTTGTTTGCCTGTTGAAAAATGTAGAATACCTGGTAAGACTAGAATATTTAGTATAAGTCCGGTACAGTTTACCATACCGTTTCGACAGTATTACTTAGACTTTATGGCATCCTATCGAGCTGCACGACTTAATGCGGAGCATGGTATTGGTATTGATGTTAACAGCTTAGAGTGGACAAATTTGGCAACAAGGTTGTCTAAGTATGGCACTCACAT…		-0.00921757
57	0.140032	TTCATTAAAGCCACCTGGAACACCAGGTAAGCGATGGTTATTTGATATCGAGTTACAAGACTCGGGATGTTATCTCTTGCGTGGAATGCGTCCCGAACTTGAGATTCAATTATCAACGACACAGTTAATGAGGAAAAAGGGAATAAAACCTCACACTATATTCACGGATTGTTTGAAAGATACTTGTTTGCCTGTTGAAAAATGTAGAATACCTGGTAAGACTAGAATATTTAGTATAAGTCCGGTACAGTTTACCATACCGTTTCGACAGTATTACTTAGACTTTATGGCATCCTATCGAGCTGCACGACTTAATGCTGAGCATGGTATTGGTATTGATGTTAACAGCTTAGAGTGGGCAAATTTGGCAACAAGGTTGTCTAAGTATGGCACTCACAT…		-0.00920159
58	0.13851	TTCATTAAAGCCACCTGGAACATCAGGTAAGCGATGGTTATTTGATATCGAGTTACAAGACTCGGGATGTTATCTCTTGCGTGGAATGCGTCCCGAACTTGAGATTCAATTATCAACGACACAGTTAATGAGGAAAAAGGGAATAAAACCTCACACTATATTCACGGATTGTTTGAAAGATACTTGTTTGCCTGTTGAAAAATGTAGAATACCTGGTAAGACTAGAATATTTAGTATAAGTCCGGTACAGTTTACCATACCGTTTCGACAGTATTACTTAGACTTTATGGCATCCTATCGAGCTGCACGACTTAATGCTGAGCATGGTATTGGTATTGATGTTAATAGCTTAGAGTGGACAAATTTGGCAACAAGGTTGTCTAAGTATGGCACTCACAT…		-0.00911671
59	0.13851	TTCACTAAAGCCACCTGGAACATCAGGTAAGCGATGGTTATTTGATATCGAGTTACAAGACTCGGGATGTTATCTCTTGCGTGGAATGCGTCCCGAACTTGAGATTCAATTATCAACGACACAGTTAATGAGGAAAAAGGGAATAAAACCTCACACTATATTCACGGATTGTTTGAAAGATACTTGTTTGCCTGTTGAAAAATGTAGAATACCTGGTAAGACTAGAATATTTAGTATAAGTCCGGTACAGTTTACCATACCGTTTCGACAGTATTACTTAGACTTTATGGCATCCTATCGAGCTGCACGACTTAATGCTGAGCATGGTATTGGTATTGATGTTAACAGCTTAGAGTGGACAAATTTGGCAGCAAGGTTGTCTAAGTATGGCACTCACAT…		-0.00911671
60	0.138042	TTCATTACAGCCACCTGGAACATCAGGTAAGCGATTGTTATTTGATATCGAGTTACACGACTCGGGATGTTATCTCTTGCGTGGAATGCGTCCCGAACTTGAGATTCAATTATCAACGACACAGTTAATGAGGAAAAAGGGAATAAAACCTCACACTATATTCACGGATTGTTTGAAAGATACTTGTTTGCCTGTTGAAAAATGTAGAATACCTGGTAAGACTAGAATATTTAGTATAAGTCCGGTACAGTTTACCATACCGTTTCGACAGTATTACTTAGACTTTATGGCATCCTAGCGAGCTGCACGACTTAATGCTGAGCATGGTATTGGTATTGATGTTAACAGCTTAGAGTGGACAAATTTGGCAACAAGGTTGTCTAAGTATGGCACTCACAT…		-0.00909056
61	0.135466	TTCATTAAAGCCACCTGGAACATCAGGTAAGCGATGGTTATTTGATATCGAGTTACAAGACTCGGGATGTTATCTCTTGCGTGGAATGCGTCCCGAACTTGAGATTCAATTATCAACGACACAGTTAATGAGGAAAAAGGGAATAAAACCTCACACTATATTCACGGATTGTTTGAAAGATACTTTTTTGCCTGTTGAAAAATGTAGAATACCTGGTAAGACTAGAATATTTAGTATAAGTCCGGTACAGTTTACCATACCGTTTCGACAGTATTACTTAGACTTTATGGCATCCTATCGAGCTGCACGACTTAATGCTGAGCATGGTATTGGTATTGATGTTAACAGCTTAGAGTGGACAAATTTGGCAACAAGGTTGTCTAAGTATGGCACTCACAT…		-0.00894645
62	0.135466	TTCATTAAAGCCACCTGGAACATCAGGTAAGCGATGGTTATTTGATATCGAGTTACAAGACTCGGGATGTTATCTCTTGCGTGGAATGCGTCCCGAACTTGAGATTCAATTATCAACGACACAGTTAATGAGGAAAAAGGGAATAAAACCCCACACTATATTCACGGATTGTTTGAAAGATACTTGTTTGCCTGTTGAAAAATGTAGAATACCTGGTAAGACTAGAATATTTAGTATAAGTCCGGTACAGTTTACCATACCGTTTCGACAGTATTACTTAGACTTTATGGCATCCTATCGAGCTGCACGACTTAATGCTGAGCATGGTATTGGTATTGATGTTAACAGCTTAGAGTGGACAAATTTGGCAACAAGGTTGTCTAAGTATGGCACTCACAT…		-0.00894645
63	0.134426	TTCATTAAAGCCACCTGGAACATCAGGTAAGCGATGGTTATTTGATATCGAGTTACAAGACTCGGGATGTTATCTCTTGCGTGGAATGCGTCCCGAACTTGAGATTCAATTATCAACGACACAGTTAATGAGGAAAAAGGGAATAAAACCTCACACTATATTCACGGATTGTTTGAAAGATACTTGTTTGCCTGTTGAAAAATGTAGAATACCTGGTAAGACTATAATATTTAGTATAAGTCCGGTACAGTTTACCATACCGTTTCGACAGTATTACTTAGACTTTATGGCATCCTATCGAGCTGCACGACTTAATGCTGAGCATGGTATTGGTATTGATGTTAACAGCTTAGAGTGGACAAATTTGGCAACAAGGTTGTCTAAGTATGGCACTCACAT…		-0.00888812
64	0.133944	TTCATTAAAGCCACCTGGAACATCAGGTAAGCGATGGTTATTTGATATCGAGTTACAAGACTCGGGATGTTATCTCTTGCGTGGAATGCGTCCCGAACTTGAGATTCAATTATCAACGACACAGTTAGTGAGGAAAAAGGGAATAAAACCTCACACTATATTCACGGATTGTTTGAAAGATACTTGTTTGCCTGTTGAAAAATGTAGAATACCTGGTAAGACTAGAATATTTAGTATAAGTCCGGTACAGTTTACCATACCGTTTCGACAGTATTACTTAGACTTTATGGCATCCTATCGAGCTGCACGACTTAATGCTGAGCATGGTATTGGTATTGATGTTAACAGCTTAGAGTGGACAAATTTGGCAACAAGGTTGTCTAAGTATGGCACTCACAT…		-0.00886107
65	0.132422	TTCATTAAAGCCACCTGGAACATCAGGTAAGCGATGGTTATGTGATATCGAGGGACCCGACTCGGGATGTTATCTCTTGCGTGGAATGCGTCCCGAACTTGAGATTCAATTATCAACGACACAGTTAATGAGGAAAAAGGGAATAAAACCTCACACTATATTCACGGATTGTTTGAAAGATACTTGTTTGCCTGTTGAAAAATGTAGAATACCTGGTAAGACTAGAATATTTAGTATAAGTCCGGTACAGTTTACCATACCGTTTCGACAGTATTACTTAGACTTTATGGCATCCTATCGAGCTGCACGACTTAATGCTGAGCATGGTATTGGTATTGATGTTAACAGCTTAGAGTGGACAAATTTGGCAACAAGGTTGTCTAAGTATGGCACTCACAT…		-0.00877551
66	0.13051	TTCATTACAGCCACCTGGAACATCAGGTAAGCGATGGTTATTTGATATCGAGTGACACGACTCGGGATGTTATCTCTTGCGTGGAATGCGTCCCGAACTTGAGATTCAATTATCAACGACACAGTTAATGAGGAAAAAGGGAATAAAACCTCACACTATATTCACGGATTGTTTGAAAGATACTTGTTTGCCTGTTGAAAAATGTAGAATACCTGGTAAGACTAGAATATTTAGTATAAGTCCGGTACAGTTTACCATACCGTTTCGACAGTATTACTTAGACTTTATGGCATCCTAGCGAGCTGCACGACTTAATGATGAGCATGGTATTGGTATTGATGTTAACAGCTTAGAGTGGACAAATTTGGCAACAAGGTTGTCTAAGGATGGCACTCACAT…		-0.00866777
67	0.12982	TTCATTAAAGCCACCTGGAACATCAGGTAAGCGATGGTTATTTGATATCGAGTTACAAGACTCGGGATGTTATCTCTTGCGTGGAATGCGTCCCGAACTTGAGATTCAATTATCAACGACACAGTTAATGAGGAAAAAGGGAATAAAACCTCACACTATATTCACGGATTGTTTGAAAGATACTTGTTTGCCTGTTGAAAAATGTAGAATACCTGGTAAGACTAGAATATTTAGTATAAGTCCGGTACAGTTTACCATACCGTTTCGACAGTATTACTTAGACTTTATGGCATCCTATCGAGCTGCACGACTTAATGCTGAGAATGGTATTGGTATTGATGTTAACAGCTTAGAGTGGACAAATTTGGCAACAAGGTTGTCTAAGTATGGCACTCACAT…		-0.00862884
68	0.127258	TTCATTAAAGCCACCTGGAACATCAGGTAAGCGATGGTTATTTGATATCGAGTTACAAGACTCGGGATGTTATCTCTTGCGTGGAATGCGTCCCGAACTTGAGATTCAATTATCAACGACACAGTTAATGAGGAAAAAGGGAATAAAACCTCACACTATATTCACGGATTGTTTGAAAGATACTTGTTTGCCTGTTGAAAAATGTAGAATACCTGGTAAGACTAGAATATTTAGTATAAGTCCGGTACAGTTTACCATACCGTTTCGACAGTATTACTTAGACTTTATGGCATCCTATCGAGCTGCATGACTTAATGCTGAGCATGGTATTGGTATTGATGTTAACAGCTTAGAGTGGACAAATTTGGCAACAAGGTTGTCTAAGTATGGCACTCACAT…		-0.00848391
69	0.126776	TTCATTAAAGCCACCTGGAACATCAGGTAAGCGATGGTTATTTGATATCGAGTTACAAGACTCGGGATGTTATCTCTTGCGTGGAATGCGTCCCGAACTTGAGATTCAATTATCAACGACACAGTTAATGAGGAAAAAGGGAATAAAACCTCACACTATATTCACGGATTGTTTGAAAGATACTTGTTTGCATGTTGAAAAATGTAGAATACCTGGTAAGACTAGAATATTTAGTATAAGTCCGGTACAGTTTACCATACCGTTTCGACAGTATTACTTAGACTTTATGGCATCCTATCGAGCTGCACGACTTAATGCTGAGCATGGTATTGGTATTGATGTTAACAGCTTAGAGTGGACAAATTTGGCAACAAGGTTGTCTAAGTATGGCACTCACAT…		-0.00845659
70	0.126333	TTCATTAAAGCCACCTGGAACATCAGGTAAGCGATGGTTATTTGATATCGAGTTACAAGACTCGGGATGTTATCTCTTGCGTGGAATGCGCCCCGAACTTGAGATTCAATTATCAACGACACAGTTAATGAGGAAAAAGGGAATAAAACCTCACACTATATTCACGGATTGTTTGAAAGATACTTGTTTGCCTGTTGAAAAATGTAGAATACCTGGTAAGACTAGAATATTTAGTATAAGTCCGGTACAGTTTACCATACCGTTTCGACAGTATTACTTAGACTTTATGGCATCCTATCGAGCTGCACGACTTAATGCTGAGCATGGTATTGGTATTGATGTTAACAGCTTAGAGTGGACAAATTTGGCAACAAGGTTGTCTAAGTATGGCACTCACAT…		-0.0084315
71	0.121767	TTCATTAAAGCCACCTGGAACATCAGGTAAGCGGTGGTTATTTGATATCGAGTTACAAGACTCGGGATGTTATCTCTTGCGTGGAATGCGTCCCGAACTTGAGATTCAATTATCAACGACACAGTTAATGAGGAAAAAGGGAATAAAACCTCACACTATATTCACGGATTGTTTGAAAGATACTTGTTTGCCTGTTGAAAAATGTAGAATACCTGGTAAGACTAGAATATTTAGTATAAGTCCGGTACAGTTTACCATACCGTTTCGACAGTATTACTTAGACTTTATGGCATCCTATCGAGCTGCACGACTTAATGCTGAGCATGGTATTGGTATTGATGTTAACAGCTTAGAGTGGACAAATTTGGCAACAAGGTTGTCTAAGTATGGCACCCACAT…		-0.00817157
72	0.121767	TTCATTAAAGCCACCTGGAACATCAGGTAAGCGATGGTTATTTGATATCGAGTTACAAGACTCGGGATGTTATCTCTTGCGTGGAATGCGTCCCGAACTTGAGATTCAATTATCAACGACACAGTTAATGAGGAAAAAGGGAATAAAACCTCACACTATATTCACGGATTGTTTGAAAGATACTTGTTTGCCTGTTGAAAAATGTAGAATACCTGGTAAGACTAGAATATTTAGTATAAGTCCGGTACAGTTTACCATACCGTTTCGACAGTATTACTTAGACTTTATGGCATCCTATCGAGATGCACGACTTAATGCTGAGCATGGTATTGGTATTGATGTTAACAGCTTAGAGTGGACAAATTTGGCAACAAGGTTGTCTAAGTATGGCACTCACAT…		-0.00817157
73	0.117201	TTCATTAAAGCCACCTGGAACATCAGGTAAGCGATGGTTATTTGATATCGAGTTACAAGACTCGGGATGTTATCTCTTGCGTGGAATGCGTCCCGAACTTGAGATTCAATTATCAACGACACAGTTAATGAGGAAAAAGGGAATAAAACCTCACACTATATTCACGGATTGTTTGAAAGATACTTGTTTGCCTGTCGAAAAATGTAGAATACCTGGTAAGACTAGAATATTTAGTATAAGTCCGGTACAGTTTACCATACCGTTTCGACAGTATTACTTAGACTTTATGGCATCCTATCGAGCTGCACGACTTAATGCTGAGCATGGTATTGGTATTGATGTTAACAGCTTAGAGTGGACAAATTTGGCAACAAGGTTGTCTAAGTATGGCACTCACAT…		-0.00790993
74	0.115679	TTCATTAAAGCCACCTGGAACATCAGGTAAGCGATGGTTATTTGATATCGAGTTACAAGACTCGGGATGTTATCTCTTGCGTGGAATGCGTCCCGAACTTGAGATTCAATTATCAACGACACAGTTAATGAGGAAAAAGGGAATAAAACCTCACACTATATTCACGGATTGTTTGAAAGATACTTGTTTGCCTGTTGAAAAATGTAGAATACCTGGTAAGACTAGAATATTTAGTATAAGTCCGGTACAGTTTACCATACCGTTTCGACAGTATTACTTAGACTTTATGGCATCCTGTCGAGCTGCACGACTTAATGCTGAGCATGGTATTGGTATTGATGTTAACAGCTTAGAGTGGACAAATTTGGCAACAAGGTTGTCTAAGTATGGCACTCACAT…		-0.00782233
75	0.111113	TTCATTAAAGCCACCTGGAACATCAGGTAAGCGATGGTTATTTGATATCGAGTTACAAGACTCGGGATGTTATCTCTTGCGTGGAATGCGTCCCGAACTTGAGATTCAATTATCAACGACACAGTTAATGAGGAAAAAGGGAATAAAACCTCACACTATATTCACGGATTGTTTGAAAGATACTTGTTTGCCTGTTGAAAAATGTAGAATACCTGGTAAGACTAGAATATTTAGTATAAGTCCGGTACAGTTTACCATACCGTTTCGACGGTATTACTTAGACTTTATGGCATCCTATCGAGCTGCACGACTTAATGCTGAGCATGGTATTGGTATTGATGTTAACAGCTTAGAGTGGACAAATTTGGCAACAAGGTTGTCTAAGTATGGCACTCACAT…		-0.0075583
76	0.111113	TTCATTAAAGCCACCTGGAACATCAGGTAAGCGATGGTTATTTGATATTGAGCTACAAGACTCGGGATGTTATCTCTTGCGTGGAATGCGTCCCGAACTTGAGATTCAATTATCCACGACACAGTTAATGAGGAAAAAGGGAATAAAACCTCACACTATATTCACGGATTGTTTGAAAGATACTTGTTTGCCTGTTGAAAAATGTAGAATACCTGGTAAGACTAGAATATTTAGTATAAGTCCGGTACAGTTTACCATACCATTTCGACAGTATTACTTAGACTTTATGGCATCCTATCGAGCTGCACGACTTAATGCTGAGCATGGTATTGGTATTGATGTTAACAGCTTAGAGTGGACAAATTTGGCAACAAGGTTGTCTAAGTATGGCACTCACAT…		-0.0075583
77	0.111113	TTCATTAAAGCCACCTGGAACATCAGGTAAGCGATGGTTATTTGATATCGAGTTACAAGACTCGGGATGTTATCTCTTGCGTGGAATGCGTCCCGAACTTGAGATTCAATTACCAACGACACAGTTAATGAGGAAAAAGGGAATAAAACCTCACACTATATTCACGGATTGTTTGAAAGATACTTGTTTGCCTGTTGAAAAATGTAGAATACCTGGTAAGACTAGAATATTTAGTATAAGTCCGGTACAGTTTACCATACCGTTTCGACAGTATTACTTAGACTTTATGGCATCCTATCGAGCTGCACGACTTAATGCTGAGCATGGTATTGGTATTGATGTTAACAGCTTAGAGTGGACAAATTTGGCAACAAGGTTGCCTAAGTATGGCACTCACAT…		-0.0075583
78	0.110241	TTCATTAAAGCCACCTGGAACATCAGGTAAGCGATGGTTATTTGATATCGAGTTACAAGACTCGGGATGTTATCTCTTGCGTGGAATGCGTCCCGAACTTGAGATTCAATTATCAACGACACAGTTAATGAGGAAAAAGGGAATAAAACCTCACACTATATTCACGAATTGTTTGAAAGATACTTGTTTGCCTGTTGAAAAATGTAGAATACCTGGTAAGACTAGAATATTTAGTATAAGTCCGGTACAGTTTACCATACCGTTTCGACAGTATTACTTAGACTTTATGGCATCCTATCGAGCTGCACGACTTAATGCTGAGCATGGTATTGGTATTGATGTTAACAGCTTAGAGTGGACAAATTTGGCAACAAGGTTGTCTAAGTATGGCACTCACAT…		-0.00750772
79	0.10959	TTCATTAAAGCCACCTGGAACATCAGGTAAGCGATGGTTATTTGATATCGAGTTACAAGACTCGGGATGTTATCTCTTGCGTGGAATGCGTCCCGAACTTGAGATTCAATTATCAACGACACAGTTAATGAGGAAAAAGGGAATAAAACCTCACACTATATTCACGGATTGTTTGAAAGATACTTGTTTGCCTGTTGAAAAATGTAGAATACCTGGTAAGACTAGAATATTTAGTATAAGTCCGGTACAGTTTACCATACCGTTTCGACAGTATTACTTAGACTTTATGGCATCCTATCGAGCTGCACGACTTAATGCTGAGCATGGTATTGGTACTGATGTTAACAGCTTAGAGTGGACAAATTTGGCAACAAGGTTGTCTAAGTATGGCACTCACAT…		-0.00746988
80	0.10959	TTCATTAAAGCCACCTGGAACATCAGGTAAGCGATGGTTATTTGATATCGAGTTACAAGACTCGGGATGTTATCTCTTGCGTGGAATGCGTCCCGAACTTGAGATTCAATTATCAACGACACAGTTAATGAGGAAAAAGGGAATAAAACCTCACACTATATTCACGGATTGTTTGAAAGATACTTGTTTGCCTGTTGAAAAATGTAGAATACCTGGTAAGACTAGAATATTTAGTATAAGTCCGGTACAGTTTACCATACCGTTTCGACAGTATTACTTAGACTTTATGGCATCCTATCGAGCTGCACGGCTTAATGCTGAGCATGGTATTGGTATTGATGTTAACAGCTTAGAGTGGACAAATTTGGCAACAAGGTTGTCTAAGTATGGCACTCACAT…		-0.00746988
81	0.108511	TTCATTAAAGCCACCTGGAACATCAGGTAAGCGATGGTTATTTGATATCGAGTTACAAGACTCGGGATGTTATCTCTTGCGTGGAATGCGTCCCGAACTTGAGATTCAATTATCAACGACACAGTTAATGAGGAAAAAGGGAATAAAACCTCACACTATATTCACGGATTGTTTGAAAGATACTTGTTTGCCTGTTGAAAAATGTAGAATACCTGGTAAGACTAGAATATTTAGTATAAGTCCGGTACAGTTTACCATACCGTTTCGACAGTATTACTTAGACTTTATGGCATCCTATCGAGCTGCACGACTTAATGCTGAGCATGGTATTGGTATTGATATTAACAGCTTAGAGTGGACAAATTTGGCAACAAGGTTGTCTAAGTATGGCACTCACAT…		-0.00740702
82	0.108082	TTCATTAAAGCCACCTGGAACATCAGGTAAGCGATGGTTATTTGATATCGAGTTACAAGACTCGGGATGTTATCTCTTGCGTGGAATGCGTCCCGAACTTGAGATTCAATTATCAACGACACAGTTAATGAGGAAAAAGGGAATAAAACCTCACACTATATTCACGGATTGTTTGAAAGATACTTGTTTGCCTGTTGAAAAATGTAGAATACCTGGTAAGACTAGAATATTTAGTATAAGTCCGGTACAGTTTACCATACCGTTTCGACAGTATTACTTAGACTTTATGGCATCCTATCGAGCTGCACGACTTAATGCTGAGCATGGTATTGGTATTGATGTGAACAGCTTAGAGGGGACAAATTTGGCAACAAGGGTGTCGAAGTATGGCACGCACAT…		-0.00738204
83	0.108068	TTCATTAAAGCCACCTGGAACATCAGGTAAGCGATGGTTATTTGATATCGAGTTACAAGACTCGGGATGTTATCTCTTGCGTGGAATGCGTCCCGAACTTGAGATTCAATTATCAACGACACAGTTAATGAGGAAAAAGGGAATAAAACCTCACACTATATCCACGGATTGTTTGAAAGATACTTGTTTGCCTGTTGAAAAATGTAGAATACCTGGTAAGACTAGAATATTTAGTATAAGTCCGGTACAGTTTACCATACCGTTTCGACAGTATTACTTAGACTTTATGGCATCCTATCGAGCTGCACGACTTAATGCTGAGCATGGTATTGGTATTGATGTTAACAGCTTAGAGTGGACAAATTTGGCAACAAGGTTGTCTAAGTATGGCACTCACAT…		-0.00738125
84	0.108068	TTCATTAAAGCCACCTGGAACATCAGGTAAGCGATGGTTATTTGATATCGAGTTACAAGACTCGGGATGTTATCTCTTGCGTGGAATGCGTCCCGAACTTGAGATTCAATTATCAACGACACAGTTAATGAGGAAAAAGGGAATAAAACCTCACACTATATTCACGGATTGTTTGAAAGATACTTGTTTGCCTGTTGAAAAATGTAGAATACCTGGTAAGACTAGAATATTTAGTATAAGTCCGGTACAGTTTACCATACCGTTTCGACAGTATTACTTAGACTTTATGGCATCCTATCGAGCCGCACGACTTAATGCTGAGCATGGTATTGGTATTGATGTTAACAGCTTAGAGTGGACAAATTTGGCAACAAGGTTGTCTAAGTATGGCACTCACAT…		-0.00738125
85	0.106546	TTCATTAAAGCCACCTGGAACATCAGGTAAGCGATGGTTATTTGATATCGAGTTACAAGACTCGGGATGTTATCTCTTGCGTGGAATGCGTCCCGAACTTGAGATTCAATTATCAACGACACAGTTAATGAGGAAAAAGGGAATAAAACCTCACACTATATTCACGGATTGTTTTAAAGATACTTGTTTGCCTGTTGAAAAATGTAGAATACCTGGTAAGACTAGAATATTTAGTATAAGTCCGGTACAGTTTACCATACCGTTTCGACAGTATTACTTAGACTTTATGGCATCCTATCGAGCTGCACGACTTAATGCTGAGCATGGTATTGGTATTGATGTTAACAGCTTAGAGTGGACAAATTTGGCAACAAGGTTGTCTAAGTATGGCACTCACAT…		-0.0072924
86	0.105675	TTCATTAAAGCCACCTGGAACATCAGGTAAGCGATGGTTATTTGATATCGAGTTACAAGACTCGGGATGTTATCTCTTGCGTGGAATGCGTCCCGAACTTGAGATTCAATTATCAACGACACAGTTAATGAGGAAAAAGGGAATAAAACCTCACACTATATTCACGGATTGTTTGAAAGATACTTGTTTGCCTGTTGAAAAATGTAGAATACCTGGTAAGACTAGAATATTTAGTATAAGTCCGGTACAGTTTACCATACCGTTTCGACAGTATTACTTAGACTTTATGGCATCCTATCGAGCTGCACGACTTAATGCTGAGCAGGGTATTGGTATTGATGTTAACAGCTTAGAGTGGACAAATTTGGCAACAAGGTTGTCTAAGTATGGCACTCACAT…		-0.00724145
87	0.105024	TTCATTAAAGCCACCTGGAACATCAGGTAAGCGATGGTTATTTGATATCGAGTTACAAGACTCGGGATGTTATCTCTTGCGTGGAATGCGTCCCGAACTTGAGATTCAATTATCAACGACACAGTTAATGAGGAAAAAGGGAATAAAACCTCACACTATATTCACGGATTGTTTGAAAGATACTTGTTTGCCTGTTGAAAAATGTAGAATACCTGGTAAGACTGGAATATTTAGTATAAGTCCGGTACAGTTTACCATACCGTTTCGACAGTATTACTTAGACTTTATGGCATCCTATCGAGCTGCACGACTTAATGCTGAGCATGGTATTGGTATTGATGTTAACAGCTTAGAGTGGACAAATTTGGCAACAAGGTTGTCTAAGTATGGCACTCACAT…		-0.00720333
88	0.105012	TTCATTAAAGCCACCTGGAACATCAGGTAAGCGATGGTTATTTGATATCGAGTTACAAGACTCGGGATGTTATCTCTTGCGTGGAATGCGTCCCGAACTTGAGATTCAATTATCAACGACACAGTTAATGAGGAAAAAGGGAATAAAACCTCACACTATATTCACGGATTGTTTGAAAGATACTTGTTTGCCTGTTGAAAAATGTAGAATACCTGGTAAGACTAGAATATTTAGTATAAGTCCGGTACAGTTTACCATACCGTTTCGACAGTATTACTTAGACTTTATGGCATCCTATCGAGCTGCACGACTTAATGCTGAGCATGGTATTAGTATTGATGTTAACAGCTTAGAGTGGACAAATTTGGCAACAAGGTTGTCTAAGTATGGCACTCACAT…		-0.0072026
89	0.100458	TTCATTAAAGCCACCTGGAACATCAGGTAAGCGATGGTTATTTGATATCGAGTTACAAGACTCGGGATGTTATCTCTTGCGTGGAATGCGTCCCGAACTTGAGATTCAATTATCAACGACACAGTTAATGAGGAAAAAGGGAATAAAACCTCACACTATATTCACGGATTGTTTGAAAGATACTTGTTTGCCTGTTGAAAAATGTAGAATACCTGGTAAGACTAGAATATTTAGTATAAGTCCGGTACAGTTTACCATACCGTTTCGACAGTATTACTTAGACTTTATGTCATCCTATCGAGCTGCACGACTTAATGCTGAGCATGGTATTGGTATTGATGTTAACAGCTTAGAGTGGACAAATTTGGCAACAAGGTTGTCTAAGTATGGCACTCACAT…		-0.0069348
90	0.0974138	TTCATTACAGCCACCTGGAACATCAGGTACGCGATTGTTATGTGCTATCGAGTTACCCGACTCGGGATGGTATCTCTTGCGTGGAATGCGTCCCGAACTTGAGATTCAATTATCAACGACACAGTTAATGAGGAAAAAGGGAATAAAACCTCACACTATATTCACGGATTGTTTGAAAGATACTTGTTTGCCTGTTGAAAAATGTAGAATACCTGGTAAGACTAGAATATTTAGTATAAGTCCGGTACAGTTTACCATACCGTTTCGACAGTATTACTTAGACTTTATGGCAGCCTATCGAGCTGCACGACTTAATGCTGAGCATGGTATTGGTATTGATGTTAACAGCTTAGAGTGGACAAATTTGGCAACAAGGTTGTCTAAGTATGGCACTCACAT…		-0.00675463
91	0.0974138	TTCATTAAAGCCACCTGGAACATCAGGTAAGCGATGGTTATTTGATATCGAGTTACAAGACTCGGGATGTTATCTCTTGCGTGGAATGCGTCCCGAACTTGAGATTCAATTATCAACGACACAGTTAATGAGGAAAAAGGGAATAAAACCTCACACTATATTCACGGATTGTTTGAAAGATACTTGTTTGCCCGTTGAAAAATGTAGAATACCTGGTAAGACTAGAATATTTAGTATAAGTCCGGTACAGTTTACCATACCGTTTCGACAGTATTACTTAGACTTTATGGCATCCTATCGAGCTGCACGACTTAATGCTGAGCATGGTATTGGTATTGATGTTAACAGCTTAGAGTGGACAAATTTGGCAACAAGGTTGTCTAAGTATGGCACTCACAT…		-0.00675463
92	0.0974138	TTCATTAAAGCCACCTGGAACATCAGGTAAGCGATGGTTATGTGATATCGAGTTACCAGACTCGGGATGTTATCTCTTGCGTGGAATGCGTCCCGAACTTGAGATTCAATTATCAACGACACAGTTAATGAGGAAAAAGGGAATAAAACCTCACACTATATTCACGGATTGTTTGAAAGATACTTGTTTGCCTGTTGAAAAATGTAGAATACCTGGTAAGACTAGAATATTTAGTATAAGTCCGGTACAGTTTACCATACCGTTTCGACAGTATTACTTAGACTTTATGGCATCCTATCGAGCTGCACGACTTAATGCTGAGCATGGTATTGGTATTGATGTTAACAGCTTAGAGTGGACAAATTTGGCAACAAGGTTGTCTAAGTATGGCACTCACAT…		-0.00675463
93	0.0974138	TTCATTAAAGCCACCTGGAACATCAGGTAAGCGATGGTTATTTGATATCGAGTTACAAGACTCGGGATGTTATCTCTTGCGTGGAATGCGTCCCGAACTTGAGATTCAATTATCAACGACACAGTTAATGAGGAAAAAGGGAATAAAACCTCACACTATATTCACGGATTGTTTGAAAGATACTTGTTTGCCTGTTGAAAAATGTAGAATACCTGGTAAGACTAGAATATTTAGTATAAGTCCGGTACAGTTTACCATACCGTTTCGACAGTATTACTTAGACTTTATGGCATCCTATCGAGCTGCACGACTTAATGCTGAGCATGGTATTGGTATTGACGTTAACAGCTTAGAGTGGACAAATTTGGCAACAAGGTTGTCTAAGTATGGCACTCACAT…		-0.00675463
94	0.0967377	TTCATTAAAGCCACCTGGAACATCAGGTAAGCGATGGTTATTTGATATCGAGTTACAAGACTCGGGATGTTATCTCTTGCGTGGAATGCGTCCCGAACTTGAGATTCAATTATCAACGACACAGTTAATGAGGAAAAAGGGAATAAAACCTCACACTATATTCACGGATTGTTTGAAAGATACTTGTTTGCCTGTTGAAAAATGTAGAATACCTGGTAAGACTAGAATATTTAGTATAGGTCCGGTACAGTTTACCATACCGTTTCGACAGTATTACTTAGACTTTATGGCATCCTATCGAGCTGCACGACTTAATGCTGAGCATGGTATTGGTATTGATGTTAACAGCTTAGAGTGGACAAATTTGGCAACAAGGTTGTCTAAGTATGGCACTCACAT…		-0.00671449
95	0.0932512	TTCATTAAAGCCACCTGGAACATCAGGTAAGCGATGGTTATTTGATATCGAGTTACAAGACTCGGGATGTTATCTCTTGCGTGGAATGCGTCCCGAACTTGAGATTCAATTATCAACGACACAGTTAATGAGGAAAAAGGGAATAAAACCTCACACTATATTCACGGATTGTTTGAAATATACTTGTTTGCCTGTTGAAAAATGTAGAATACCTGGTAAGACTAGAATATTTAGTATAAGTCCGGTACAGTTTACCATACCGTTTCGACAGTATTACTTAGACTTTATGGCATCCTATCGAGCTGCACGACTTAATGCTGAGCATGGTATTGGTATTGATGTTAACAGCTTAGAGTGGACAAATTTGGCAACAAGGTTGTCTAAGTATGGCACTCACAT…		-0.00650672
96	0.0928475	TTCATTAAAGCCACCTGGAACATCAGGTAAGCGATGGTTATTTGATATCGAGTTACAAGACTCGGGATGTTATCTCTTGCGTGGAATGCGTCCCGAACTTGAGATTCAATTATCAACGACACAGTTAATGAGGAAAAAGGGAATAAAACCTCACACTATATTCACGGATTGTTTGAAAGATACTTGTTTGCCTGTTGAAAAATGTAGAATACCTGGTAAGACTAGAATATTTAGTATAAGTCCGGTACAGTTTACCATACCGTTTCGACAGTGTTACTTAGACTTTATGGCATCCTATCGAGCTGCACGACTTAATGCTGAGCATGGTATTGGTATTGATGTTAACAGCTTAGAGTGGACAAATTTGGCAACAAGGTTGTCTAAGTATGGCACTCACAT…		-0.00648258
97	0.0923926	TTCATTAAAGCCACCTGGAACATCAGGTAAGCGATGGTTATTTGATATCGAGTTACAAGACTCGGGATGTTATCTCTTGCGTGGAATGCGTCCCGAACTTGAGATTCAATTATCAACGACACAGTTAATGAGGAAAAAGGGAATAAAACCTCACACTATATTCACGGATTGTTTGAAAGATACTTGTTTGCCTGTTGAAAAATGTAGAATACCTGGTAAGACTAGAATATTTAGTATAAGTCCGGTACAGTTTACCATACCGTTTCGACAGTATTACTTAGACTTTATGGCATCCTATCGAGCTGCACGACTTAATGCTGAGCATGGTATTGGTATTGATGTGAACAGCTTAGAGTGGACAAATTTGGCAACAAGGTTGGCGAAGTATGGCACTCACAT…		-0.00645536
98	0.0913254	TTCATTAAAGCCACCTGGAACATCAGGTAAGCGATGGTTATTTGATATCGAGTTACAGGACTCGGGATGTTATCTCTTGCGTGGAATGCGTCCCGAACTTGAGATTCAATTATCAACGACACAGTTAATGAGGAAAAAGGGAATAAAACCTCACACTATATTCACGGATTGTTTGAAAGATACTTGTTTGCCTGTTGAAAAATGTAGAATACCTGGTAAGACTAGAATATTTAGTATAAGTCCGGTACAGTTTACCATACCGTTTCGACAGTATTACTTAGACTTTATGGCATCCTATCGAGCTGCACGACTTAATGCTGAGCATGGTATTGGTATTGATGTTAACAGCTTAGAGTGGACAAATTTGGCAACAGGGTTGTCTAAGTATGGCACTCACAT…		-0.0063914
99	0.0913254	TTCATTAAAGCCACCTGGAACATCAGGTAAGCGATGGTTATTTGATACCGAGTTACAAGACTCGGGATGTTATCTCTTGCGTGGAATGCGTCCCGAACTTGAGATTCAATTATCAACGACACAGTTAATGAGGAAAAAGGGAATAAAACCTCACACTATATTCACGGATTGTTTGAAAGATACTTGTTTGCCTGTTGAAAAATGTAGAATACCTGGTAAGACTAGAATATTTAGTATAAGTCCGGTACAGTTTACCATACCGTTTCGACAGTATTACTTAGACTTTATGGCATCCTATCGAGCTGCACGACTTAATGCTGAGCATGGTATTGGTATTGATGTTAACAGCTTAGAGTGGACAAATTTGGCAACAAGGTTGTCTAAGTATGGCACTCACGT…		-0.0063914
100	0.0913254	TTCATTAAAGCCACCTGGGACATCAGGTAAGCGATGGTTATTTGATATCGAGTTACAAGACTCGGGATGTTATCTCTTGCGTGGAATGCGTCCCGAACTTGAGATTCAATTATCAACGACACAGTTAATGAGGAAAAAGGGAATAAAACCTCACACTATATTCACGGATTGTTTGAAAGATACTTGTTTGCCTGTTGAAAAATGTAGAATACCTGGTAAGACTAGAATATTTAGTATAAGTCCGGTACAGTTTACCATACCGTTTCGACAGTATTACTTAGACTTTATGGCATCCTATCGAGCTGCACGACTTAATGCTGAGCATGGTATTGGTATTGATGTTAACAGCTTAGAGTGGACAAATTTGGCAACAAGGTTGTCTAAGTATGGCACTCATAT…		-0.0063914
101	0.0913254	TTCATTAAAGCCACCTGGAACATCAGGTAAGCGATGGTTATTTGATATCGAGTTACAAGACTCGGGATGTTATCTCTTGCGTGGAATGCGTCCCGAACTTGAGATTCAATTATCAACGACACAGTTAATGAGGAAAAAGGGAATAAAACCTCACACTATATTCACGGATTGTTTGAAAGATACTTGTTTGCCTGTTGAAAAATGTAGAATACCTGGTAAGAATAGAATATTTAGTATAAGTCCGGTACAGTTTACCATACCGTTTCGACAGTATTACTTAGACTTTATGGCATCCTATCGAGCTGCACGACTTAATGCTGAGCATGGTATTGGTATTGATGTTAACAGCTTAGAGTGGACAAATTTGGCAACAAGGTTGTCTAAGTATGGCACTCACAT…		-0.0063914
102	0.0913254	TTCATTAAAGCCACCTGGAACATCAGGTAAGCGATGGTTATTTGATATCGAGTTACAAGACTCGGGATGTTATCTCTTGCGTGGAATGCGTCCCGAACTTGAGATTCAATTATCAACGACACAGTTAATGAGGAAAAAGGGAATAAAACCTAACACTATATTCACGGATTGTTTGAAAGATACTTGTTTGCCTGTTGAAAAATGTAGAATACCTGGTAAGACTAGAATATTTAGTATAAGTCCGGTACAGTTTACCATACCGTTTCGACAGTATTACTTAGACTTTATGGCATCCTATCGAGCTGCACGACTTAATGCTGAGCATGGTATTGGTATTGATGTTAACAGCTTAGAGTGGACAAATTTGGCAACAAGGTTGTCTAAGTATGGCACTCACAT…		-0.0063914
103	0.0913254	TTCATTAAAGCCACCTGGAACATCAGGTAAGCGATGGTTATTTGATATCGAGTTACAAGACTCGGGATGTTATCTCTTGCGTGGAATGCGTCCCGAACTTGAGATTCAATTATCAACGACACAGTTAATGAGGAAAAAGGGAATAAAACCTCACACTATATTCACGGATTGTTTGAAAGATACTTGTTTGCCTGTTGAAAAATGTAGAATACCTGGTAAGACTAGAATATTTAGTATAAGTCCGGTACAGTTTACCATACCTTTTCGACAGTATTACTTAGACTTTATGGCATCCTATCGAGCTGCACGACTTAATGCTGAGCATGGTATTGGTATTGATGTTAACAGCTTAGAGTGGACAAATTTGGCAACAAGGTTGTCTAAGTATGGCACTCACAT…		-0.0063914
104	0.0909863	TTCATTAAAGCCACCTGGAACATCAGGTAAGCGATGGTTATTTGATATCGAGTTACAAGACTCGGGATGTTATCTCTTGCGTGGAATGCGTCCCGAACTTGAGATTCAATTATCAACGACACAGTTAATGAGGAAAAAGGGAATAAAACCTCACACTATATTCACGGATTGTTTGAAAGATACTTGTTTGCCTGTTGAAAAATGTAGAATACCTGGTAAGACTAGAATATTTAGTATAAGTCCAGTACAGTTTACCATACCGTTTCGACAGTATTACTTAGACTTTATGGCATCCTATCGAGCTGCACGACTTAATGCTGAGCATGGTATTGGTATTGATGTTAACAGCTTAGAGTGGACAAATTTGGCAACAAGGTTGTCTAAGTATGGCACTCACGT…		-0.00637106
105	0.0906233	TTCATTAAAGCCACCTGGAACATCAGGTAAGCGATGGTTATTTGATATCGAGTTACAAGACTCGGGATGTTATCTCTTGCGTGGAATGCGTCCCGAACTTGAGATTCAATTATCAACGACACAGTTAATGAGGAAAAAGGGAATAAAACCTCACACTATATTCACGGATTGTTTGAAAGATACTTGTTTGCCTGTTGAAAAATGTAGAATACCTGGTAAGACTAGAATATTTAGTATAAGTCCGGTACAGTTTACCATACCGTTTCGACAGTATTACTTAGACTTTATGGCATCCTATCGAGCTGCACGAGTTAATGCTGAGCATGGTATTGGTATTGATGTTAACAGCTTAGAGTGGACAAATTTGGCAACAAGGTTGTCTAAGTATGGCACTCACAT…		-0.00634926
106	0.09035	TTCATTAAAGCCACCTGGAACATCAGGTAAGCGATGGTTATTTGATATCGAGTTACAAGACTCGGGATGTTATCTCTTGCGTGGAATGCGTCCCGAACTTGAGATTCAATTATCAACGACACAGTTAATGAGGAAAAAGGGAATAAAACCTCACACTATATTCACGGATTGTTTGAAAGATACTTGTTTGCCTGTTGAAAAATGTAGAATACCTGGTAAGACTAGAATATTTAGTATAAGTCCGGTACAGTTTAACATACCGTTTCGACAGTATTACTTAGACTTTATGGCATCCTATCGAGCTGCACGACTTAATGCTGAGCATGGTATTGGTATTGATGTTAACAGCTTAGAGTGGACAAATTTGGCAACAAGGTTGTCTAAGTATGGCACTCACAT…		-0.00633284
107	0.0898033	TTCATTAAAGCCACCTGGAACATCAGGTAAGCGATGGTTATTTGATATCGAGTTACAAGACTCGGGATGTTATCTCTTGCGTGGAATGCGTCCCGAACTTGAGATTCAATTATCAACGACACAGTTAATGAGGAAAAAGGGAATAAAACCTCACACTATATTCACGGATTGTTTGAAAGATACTTGTTTGCCTATTGAAAAATGTAGAATACCTGGTAAGACTAGAATATTTAGTATAAGTCCGGTACAGTTTACCATACCGTTTCGACAGTATTACTTAGACTTTATGGCATCCTATCGAGCTGCACGACTTAATGCTGAGCATGGTATTGGTATTGATGTTAACAGCTTAGAGTGGACAAATTTGGCAACAAGGTTGTCTAAGTATGGCACTCACAT…		-0.00629997
108	0.0898033	TTCATTAAAGCCACCTGGAACATCAGGTAAGCGATGGTTATTTGATATTGAGTTACAAGACTCGGGATGTTATCTCTTGCGTGGAATGCGTCCCGAACTTGAGATTCAATTATCAACGACACAGTTAATGAGGAAAAAGGGAATAAAACCTCACACTATATTCACGGATTGTTTGAAAGATACTTGTTTGCCTGTTGAAAAATGTAGAATACCTGGTAAGACTAGAATATTTAGTATAAGTCCGGTACAGTTTACCATACCGTTTCGACAGTATTACTTAGACTTTATGGCATCCTATCGAGCTGCACGACTTAATGCTGAGCATGGTATTGGTATTGATGTTAACAGCTTAGAGTGGACAAATTTGGCAACAAGGTTGTCTAAGTATGGCACTCACAT…		-0.00629997
109	0.0898033	TTCATTAAAGCCACCTGGAACATCAGGTAAGCGATGGTTATTTGATATCGAGTTACAAGACCCGGGATGTTATCTCTTGCGTGGAATGCGTCCCGAACTTGAGATTCAATTATCAACGACACAGTTAATGAGGAAAAAGGGAATAAAACCTCACACTATATTCACGGATTGTTTGAAAGATACTTGTTTGCCTGTTGAAAAATGTAGAATACCTGGTAAGACTAGAATATTTAGTATAAGTCCGGTACAGTTTACCATACCGTTTCGACAGTATTACTTAGACTTTATGGCATCCTATCGAGCTGCACGACTTAATGCTGAGCATGGTATTGGTATTGATGTTAACAGCTTAGAGTGGACAAATTTGGCAACAAGGTTGTCTAAGTATGGCGCTCACAT…		-0.00629997
110	0.0887236	TTCATTAAAGCCACCTGGAACATCAGGTAAGCGATGGTTATTTGATATCGAGTTACAAGACTCGGGATGTTATCTCTTGCGTGGAATGCGTCCCGGACTTGAGATTCAATTATCAACGACACAGTTAATGAGGAAAAAGGGAATAAAACCTCACACTATATTCACGGATTGTTTGAAAGATACTTGTTTGCCTGTTGAAAAATGTAGAATACCTGGTAAGACTAGAATATTTAGTATAAGTCCGGTACAGTTTACCATACCGTTTCGACAGTATTACTTAGACTTTATGGCATCCTATCGAGCTGCACGACTTAATGCTGAGCATGGTATTGGTATTGATGTTAACAGCTTAGAGTGGACAAATTTGGCAACAAGGTTGTCTAAGTATGGCACTCACAT…		-0.00623496
111	0.0882812	TTCATTAAAGCCACCTGGAACATCAGGTAGGCGATGGTTATTTGATATCGAGTTACAAGACTCGGGATGTTATCTCTTGCGTGGAATGCGTCCCGAACTTGAGATTCAATTATCAACGACACAGTTAATGAGGAAAAAGGGAATAAAACCTCACACTATATTCACGGATTGTTTGAAAGATACTTGTTTGCCTGTTGAAAAATGTAGAATACCTGGTAAGACTAGAATATTTAGTATAAGTCCGGTACAGTTTACCATACCGTTTCGACAGTATTACTTAGACTTTATGGCATCCTATCGAGCTGCACGACTTAATGCTGAGCATGGTATTGGTATTGATGTTAACAGCTTAGGGTGGACAAATTTGGCAACAAGGTTGTCTAAGTATGGCACTCACAT…		-0.00620829
112	0.0882812	TTCATTAAAGCCACCTGGAACATCAGGTAAGCGATGGTTATTTGATATCGAGTTACAAGACTCGGGATGTTATCTCTTGCGTGGAATGCGTCCCGAACTTGAGATTCAATTATCAACGACACAGTTAATGAGGAAAAAGGGAATAAAACCTCACACTATATTCACGGATTGTTTGAAAGATACTTGTTTGCCTGTTGAAAAATGTAGAATACCCGGTAAGACTAGAATATTTAGTATAAGTCCGGTACAGTTTACCATACCGTTTCGACAGTATTACTTAGACTTTATGGCATCCTATCGAGCTGCACGACTTAATGCTGAGCATGGTATTGGTATTGATGTTAACAGCTTAGAGTGGACAAATTTGGCAACAAGGTTGTCTAAGTATGGCACTCACAT…		-0.00620829
113	0.0867591	TTCATTAAAGCCACCTGGAACATCAGGTAAGCGATGGTTATTTGATATCGAGTTACAAGACTCGGGATGTTATCTCTTGCGTGGAATGCGTCCCGAACTTGAGATTCAATTATCAACGACACAGTTAATGAGGAAAAAGGGAATAAAACCTCACACTATATTCACGGATTGTTTGAAAGATGCTTGTTTGCCTGTTGAAAAATGTAGAATACCTGGTAAGACTAGAATATTTAGTATAAGTCCGGTACAGTTTACCATACCGTTTCGACAGTATTACTTAGACTTTATGGCATCCTATCGAGCTGCACGACTTAATGCTGAGCATGGTATTGGTATTGATGTTAACAGCTTAGAGTGGACAAATTTGGCAACAAGGTTGTCTAAGTATGGCACTCACAT…		-0.00611634
114	0.0854196	TTCATTAAAGCCACCTGGAACATCAGGTAAGCGATGGTTATTTGATATCGAGTTACAAGACTCGGGATGTTATCTCTTGCGTGGAATGCGTCCCGAACTTGAGATTCAATTATCAACGACACAGTTAATGAGGAAAAAGGGAATAAAACCTCACACTATATTCACGGATTGTTTGAAAGATACTTGTTTGCCTGTTGAAAAATGTAGAATACCTGGTAAGACTAGAATATTTAGTATAAGTCCGGTACAGTTTACCATACCGTTTCGACAGTATTACTTAGACTTTATGGCATCCTATCGAGCTGCACGACTTAATGCTGAGCATGGTATTGGTATTGATGGTAACAGCTTAGAGTGGACAAATTTGGCAACAAGGTTGTCGAAGTATGGCACGCACAT…		-0.00603519
115	0.0847561	TTCATTAAAGCCACCTGGAACATCAGGTAAGCGATGGTTATTTGATATCGAGTTACAAGACTCGGGATGTTATCTCTTGCGTGGAATGCGTCCCGAACTTGAGATTCAATTATCAACGACACAGTTAATGAGGAAAAAGGGAATAAAACCTCACACTATATTCACGGATTGTTTGAAAGATACTTGTTTGCCTGTTGAAAAATGTAGAATACCTGGTAAGACTAGAATATTTAGTATAAGTCCGGTACAGTTTACCATACCGTTTCGACAGTATTACTTAGACTTTATGGCATCCTATCGAGCTGCACGACTTAATGCTGAGCGTGGTATTGGTATTGATGTTAACAGCTTAGAGTGGACAAATTTGGCAACAAGGTTGTCTAAGTATGGCACTCACAT…		-0.00599492
116	0.0843785	TTCATTAAAGCCACCTGGAACATCAGGTAAGCGATGGTTATTTGATATCGAGTTACAAGACTCGGGATGTTATCTCTTGCGTGGAATGCGTCCCGAACTTGAGATTCAATTATCAACGACACAGTTAATGAGGAAAAAGGGAATAAAACCTCACACTGTATTCACGGATTGTTTGAAAGATACTTGTTTGCCTGTTGAAAAATGTAGAATACCTGGTAAGACTAGAATATTTAGTATAAGTCCGGTACAGTTTACCATACCGTTTCGACAGTATTACTTAGACTTTATGGCATCCTATCGAGCTGCACGACTTAATGCTGAGCATGGTATTGGTATTGATGTTAACAGCTTAGAGTGGACAAATTTGGCAACAAGGTTGTCTAAGTATGGCACTCACAT…		-0.00597198
117	0.0837149	TTCATTAAAGCCACCTAGAACATCAGGTAAGCGATGGTTATTTGATATCGAGTTACAAGACTCGGGATGTTATCTCTTGCGTGGAATGCGTCCCGAACTTGAGATTCAATTATCAACGACACAGTTAATGAGGAAAAAGGGAATAAAACCTCACACTATATTCACGGATTGTTTGAAAGATACTTGTTTGCCTGTTGAAAAATGTAGAATACCTGGTAAGACTAGAATATTTAGTATAAGTCCGGTACAGTTTACCATACCGTTTCGACAGTATTACTTAGACTTTATGGCATCCTATCGAGCTGCACGACTTAATGCTGAGCATGGTATTGGTATTGATGTTAACAGCTTAGAGTGGACAAATTTGGCAACAAGGTTGTCTAAGTATGGCACTCGCAT…		-0.00593163
118	0.0821929	TTCATTAAAGCCACCCGGAACATCAGGTAAGCGATGGTTATTTGATATCGAGTTACAAGACTCGGGATGTTATCTCTTGCGTGGAATGCGTCCCGAACTTGAGATTCAATTATCAACGACACAGTTAATGAGGAAAAAGGGAATAAAACCTCACACTATATTCACGGATTGTTTGAAAGATACTTGTTTGCCTGTTGAAAAATGTAGAATACCTGGTAAGACTAGAATATTTAGTATAAGTCCGGTACAGTTTACCATACCGTTTCGACAGTATTACTTAGACTTTATGGCATCCTATCGAGCTGCACGACTTAATGCTGAGCATGGTATTGGTATTGATGTTAACAGCTTAGAGTGGACAAATTTGGCGACAAGGTTGTCTAAGTATGGCACTCACAT…		-0.00583886
119	0.0821929	TTCATTAAAGCCACCTGGAACATCAGGTAAGCGATGGTTATTTGATATCGAGTTACAAGACTCGGGATGTTATCTCTTGCGTGGAATGCGTCCCGAACTTGAGATTCAATTATCAACGACACAGTTAATGAGGAAAAAGGGAATAAAACCTCACACTATATTCACGGATTGTTTGAAAGATACTTGTTTGCCTGTTGAAAAATGTAGAATACCTGGTAAGACTAGAATATTTAGTATAAGTCCGGTACAGTTTACCATACCGTTTCGACAGTACTACTTAGACTTTATGGCATCCTATCGAGCTGCACGACTTAATGCTGAGCATGGTATTGGTATTGATGTTAACAGCTTAGAGTGGACAAATTTGGCAACAAGGTTGTCTAAGTATGGCACTCACAT…		-0.00583886
120	0.0821929	TTCATTAAAGCCACCTGGAACATCAGGTAAGCGATGGTTATTTGATATCGAGTTACAAGACTCGGGATGTTATCTCTTGCGTGGAATGCGTCCCGAACTTGAGATTCAATTATCAACAACACAGTTAATGAGGAAAAAGGGAATAAAACCTCACACTATATTCACGGATTGTTTGAAAGATACTTGTTTGCCTGTTGAAAAATGTAGAATACCTGGTAAGACTAGAATATTTAGTATAAGTCCGGTACAGTTTACCATACCGTTTCGACAGTATTACTTAGACTTTATGGCATCCTATCGAGCTGCACGACTTAATGCTGAGCATGGTATTGGTATTGATGTTAACAGCTTAGAGTGGACAAATTTGGCAACAAGGTTGTCTAAGTATGGCACTCACAT…		-0.00583886
121	0.0814908	TTCATTAAAGCCACCTGGAACATCAGGTAAGCGATGGTTATTTGATATCGAGTTACAAGACTCGGGATGTTATCTCTTGCGTGGAATGCGTCCCGAACTTGAGATTCAATTATCAACGACACAGTTAATGAGGAAAAAGGGAATAAAACCTCACACTATATTCACGGATCGTTTGAAAGATACTTGTTTGCCTGTTGAAAAATGTAGAATACCTGGTAAGACTAGAATATTTAGTATAAGTCCGGTACAGTTTACCATACCGTTTCGACAGTATTACTTAGACTTTATGGCATCCTATCGAGCTGCACGACTTAATGCTGAGCATGGTATTGGTATTGATGTTAACAGCTTAGAGTGGACAAATTTGGCAACAAGGTTGTCTAAGTATGGCACTCACAT…		-0.00579598
122	0.0806708	TTCATTAAAGCCACCTGGAACATCAGGTAAGCGATGGTTATTTGATATCGAGTTACAAGACTCGGGATGTTATCTCTTGCGTGGAATGCGTCCCGAACTTGAGATTCAATTATCAACGACACAGTTAATGAGGAAAAAGGGAATAAAACCTCACACTATATTCACGGATTGTTTGAAAGATACTTGTTTGCCTGTTGAAAAATGTAGAATACCTGGTAAGACTAGAATATTTAGTATAAGTCCGGTACAGTTTACCATACCGTTTCGACAGTATTACTTAGACTTTACGGCATCCTATCGAGCTGCACGACTTAATGCTGAGCATGGTATTGGTATTGATGTTAACAGCTTAGAGTGGACAAATTTGGCAACAAGGTTGTCTAAGTATGGCACTCACAT…		-0.00574582
123	0.0806061	TTCATTAAAGCCACCTGGAACATCAGGTAAGCGATGGTTATTTGATATCGAGTTACAAGACTCGGGATGTTATCTCTTGCGTGGAATGCGTCCCGAACTTGAGATTCAATTATCAACGACACAGCTAATGAGGAAAAAGGGAATAAAACCTCACACTATATTCACGGATTGTTTGAAAGATACTTGTTTGCCTGTTGAAAAATGTAGAATACCTGGTAAGACTAGAATATTTAGTATAAGTCCGGTACAGTTTACCATACCGTTTCGACAGTATTACTTAGACTTTATGGCATCCTATCGAGCTGCACGACTTAATGCTGAGCATGGTATTGGTATTGATGTTAACAGCTTAGAGTGGACAAATTTGGCAACAAGGTTGTCTAAGTATGGCACTCACAT…		-0.00574186
124	0.0791487	TTCATTAAAGCCGCCTGGAACATCAGGTAAGCGATGGTTATTTGATATCGAGTTACAAGACTCGGGATGTTATCTCTTGCGTGGAATGCGTCCCGAACTTGAGATTCAATTATCAACGACACAGTTAATGAGGAAAAAGGGAATAAAACCTCACACTATATTCACGGATTGTTTGAAAGATACTTGTTTGCCTGTTGAAAAATGTAGAATACCTGGTAAGACTAGAATATTTAGTATAAGTCCGGTACAGTTTACCATACCGTTTCGACAGTATTACTTAGACTTTATGGCATCCTATCGAGCTGCACGACTTAATGCTGAGCATGGTATTGGTATTGATGTTAACAGCTTAGAGTGGACAAATTTGGCAACAAGGTTGTCTAAGTATGGCACTCACAT…		-0.00565248
125	0.0791487	TTCATTAAAGCCACCTGGAACATCAGGTAAGCGATGGTTATTTGATATCGAGTTACAAGACTCGGGATGTTATCTCTTGCGCGGAATGCGTCCCGAACTTGAGATTCAATTATCAACGACACAGTTAATGAGGAAAAAGGGAATAAAACCTCACACTATATTCACGGATTGTTTGAAAGATACTTGTTTGCCTGTTGAAAAATGTAGAATACCTGGTAAGACTAGAATATTTAGTATAAGTCCGGTACAGTTTACCATACCGTTTCGACAGTATTACTTAGACTTTATGGCATCCTATCGAGCTGCACGACTTAATGCTGAGCATGGTATTGGTATTGATGTTAACAGCTTAGAGTGGACAAATTTGGAAACAAGGTTGTCTAAGTATGGCACTCACAT…		-0.00565248
126	0.0791487	TTCATTAAAGCCACCTGGAACATCAGGTAAGCGATGGTTATTTGATATCGAGTTACAAGACTCGGGATGCTATCTCTTGCGTGGAATGCGTCCCGAACTTGAGATTCAATTATCAACGACACAGTTAATGAGGAAAAAGGGAATAAAACCTCACACTATATTCACGGATTGTTTGAAAGATACTTGTTTGCCTGTTGAAAAATGTAGAATACCTGGTAAGACTAGAATATTTAGTATAAGTCCGGTACAGTTTACCATACCGTTTCGACAGTATTACTTAGACTTTATGGCATCCTATCGAGCTGCACGACTTAATGCTGAGCATGGTATTGGTATTGATGTTAACAGCTTAGAGTGGACAAATTTGGCAACAAGGTTGTCTAAGTATGGCACTCACAT…		-0.00565248
127	0.0776266	TTCATTAAAGCCACCTGGAACATCAGGTAAGCGATGGTTATTTGATATCGAGTTACAAGACTCGGGATGTTATCTCTTGCGTGGAATGCGTCCCGAACTTGAGATTCAATTATCAACGACACAGTTAATGAGGAAAAAGGGAATAAAACCTCACACTATATTCACGGATTGTTTGAAAGATACTTGTTTGCCTGTTGAAAAATGTAGAATACCTGGTAAGACTAGAATATTTAGTATAAGTCCGGTACAGTTTACCATACCGTTTCGACAGTATTACTTAGACTTTATGGCATCCTATCGAGCTGCACAACTTAATGCTGAGCATGGTATTGGTATTGATGTTAACAGCTTAGAGTGGACAAATTTGGCAACAAGGTTGTCTAAGTATGGCACTCACAT…		-0.00555885
128	0.0761045	TTCATTAAAGCCACCTGGAACATCAGGTAAGCGATGGTTATTTGATATCGAGTTACAAGACTCGGGATGTTATCTCTTGCGTGGAATGCGTCCCGAACTTGAGATTCAATTATCAACGACACAGTTAATGAGGAAAAAGGGAATAAAACCTCACACTATATTCACGGATTGTTTGAAAGATACTTGTTTGCCTGTTGAAAAATGTAGAATACCTGGTAAGACTAGAATATTTAGTATAAGTCCGGTACAGTTTACCATACCGTTTCGACAGTATTACTTAGACTTTATGGCATCCTATCGAGCTGCACGACTTAATGCTTAGCATGGTATTGGTATTGATGTTAACAGCTTAGAGTGGACAAATTTGGCAACAAGGTTGTCTAAGTATGGCACTCACAT…		-0.00546493
129	0.0730603	TTCATTAAAGCCACCTGGAACATCAGGTAAGCGATGGTTATTTGATATCGAGTTACAAGACTCGGGATGTTATCTCTTGCGTGGAATGCGTCCCGAACTTGAGATTCAATTATCAACGACACAGTTAATGAGGAAAAAGGGAATAAAACCTCACACTATATTCACGGATTGTTTGAAAGATACTTGTTTACCTGTTGAAAAATGTAGAATACCTGGTAAGACTAGAATATTTAGTATAAGTCCGGTACAGTTTACCATACCGTTTCGACAGTATTACTTAGACTTTATGGCATCCTATCGAGCTGCACGACTTAATGCTGAGCATGGTATTGGTATTGATGTTAACAGCTTAGAGTGGACAAATTTGGCAACAAGGTTGTCTAAGTATGGCACTCACAT…		-0.00527615
130	0.0727745	TTCATTAAAGCCACCTGGAACATCAGGTAAGCGATGGTTATTTGATATCGAGTTACAAGACTCGGGATGTTATCTCTTGCGTGGAATGCGTCCCGAACTTGAGATTCAATTATCAACGACACAGTTAATGAGGAAAAAGGGAATAAAACCTCACACTATATTCACGGATTGTTTGAAAGATACTTGTTTGCCTGTTGAAAAATGTAGAATACCTGGTAAGACTAGAATATTTAGTATAAGTCCGATACAGTTTACCATACCGTTTCGACAGTATTACTTAGACTTTATGGCATCCTATCGAGCTGCACGACTTAATGCTGAGCATGGTATTGGTATTGATGTTAACAGCTTAGAGTGGACAAATTTGGCAACAAGGTTGTCTAAGTATGGCACTCACAT…		-0.00525836
131	0.0718898	TTCATTAAAGCCACCTGGAACATCAGGTAAGCGATGGTTATTTGATATCGAGTTACAAGACTCGGGATGTTATCTCTTGCGTGGAATGCGTCCCGAACTTGAGATTCAATTATCAACGACACAGTTAATGAGGAAAAAGGGAATAAAACCTCACACTATATTCACGGATTGTTTGAAAGATACTTGTTTGCCTGTTGAAAAATGTAGAATACCTGGTAAGACTAGAATATTTAGTATAAGTCCGGTACAGTTTACCATACCGTTTCGACAGTATTACTTTGACTTTATGGCATCCTATCGAGCTGCACGACTTAATGCTGAGCATGGTATTGGTATTGATGTTAACAGCTTAGAGTGGACAAATTTGGCAACAAGGTTGTCTAAGTATGGCACTCACAT…		-0.00520323
132	0.0715382	TTCATTAAAGCCACCTGGAACATCAGGTAAGCGATGGTTATTTGATATCGAGTTACAAGACTCGGGATGTTATCTCTTGCGTGGAATGCGTCCCGAACTTGAGATTCAATTATCAACGACACAGTTAATGAGGAAAAAGGGAATAAAACCTCACACTATATTCACGGATTGTTTGAAAGATACTTGTTTGCCTGTTGAAAAATGTAGAATACCTGGTAAGACTAGAATATTTAGTATAAGTCCGGTACAGTTTACCATACCGTTTCGACAGTATTACTTAGACTTTATGGCATCCTATCGAGCTGCACGACTTAATGCTGAGCATGGCATTGGTATTGATGTTAACAGCTTAGAGTGGACAAATTTGGCAACAAGGTTGTCTAAGTATGGCACTCACAT…		-0.00518129
133	0.0714736	TTCATTAAAGCCACCTGGAACATCAGGTAAGCGATGGTTATTTGATATCGAGTTACAAGACTCGGGATGTTATCTCTTGCGTGGAATGCGTCCCGAACTTGAGATTCAATTATCAACGACACAGTTAATGAGGAAAAAGGGAATAAAACCTCACACTATATTCACGGATTGTTTGAAAGATACTTGTTTGCCTGTTGAAAAATGTAGAATACCTGGTAAGACTAGAATATTTAGTATAAGTCCGGTACAGTTTACCATACCGTTTCGACAGTATTACTTAGACTTTATGGCATCCTATCGAGCTGCACGACTTAATGCTGAGCATGGTATTGGTATTGATGTGAACAGCTTAGAGTGGACAAATTTGGCAACAAGGTTGTCTAAGTATGGCACTCACAT…		-0.00517726
134	0.0700161	TTCATTAAAGCCACCTGGAACATCAGGTAAGCGATGGTTATTTGATATCGAGTTACAAGACTCGGGATGTTATCTCTTGCGTGGAATGCGTCCCGAACTTGAGATTCAATTATCAACGACACAGTTAATGAGGAAAAAGGGAATAAAACCTCACACTATATTCACGGATTGTTTGAAAGATACTTGTTTGCCTGTTGAAAAATGTAGAATACCTGGTGAGACTAGAATATTTAGTATAAGTCCGGTACAGTTTACCATACCGTTTCGACAGTATTACTTAGACTTTATGGCATCCTATCGAGCTGCACGACTTAATGCTGAGCATGGTATTGGTATTGATGTTAACAGCTTAGAGTGGACAAATTTGGCAACAAGGTTGTCTAAGTATGGCACTCACAT…		-0.00508611
135	0.0689218	TTCATTAAAGCCACCTGGAACATCAGGTAAGCGATGGTTGTTTGATATTGAGCTACAAGACTCGGGATGTTATCTCTTGCGTGGAATGCGTCCCGAACTTGAAATTCAATTATCGACGACACAGTTAATGAGGAAAAAGGGAATAAAACCTCACACTATATTCACGGATTGTTTGAAAGATACTTGTTTGCCAGTTGAAAAATGTAGAATACCTGGTAAGACTAGAATATTTAGTATAAGTCCTGTACAGTTTACCATACCGTTTCGACAGTATTACTTAGACTTTATGGCATCCTATCGAGCTGCACGACTTAATGCTGAGCATGGTATTGGTATTGATGTTAACAGCTTAGAGTGGACAAATTTGGCAACAAGGTTGTCTAAGTATGGCACTCACAT…		-0.00501747
136	0.066998	TTCATTAAAGCCACCTGGAACATCAGGTAAGCGATGGTTATTTGCTATCGAGTTACAAGACTCGGGATGTTATCTCTTGCGTGGAATGCGTCCCGAACTTGAGATTCAATTATCAACGACACAGTTAATGAGGAAAAAGGGAATAAAACCTCACACTATATTCACGGATTGTTTGAAAGATACTTGTTTGCCTGTTGAAAAATGTAGAATACCTGGTAAGACTAGAATATTTAGTATAAGTCCGGTACAGTTTACCATACCGTTTCGACAGTATTACTTAGACTTTATGGCATACTATCGAGCTGCACGACTTAAGGCTGAGCATGGTATTGGTATTGATGTTAACAGCTTAGAGTGGACAAATTTGGCAACAAGGTTGTCTAAGTATGGCACTCACAT…		-0.00489639
137	0.0658014	TTCATTAAAGCCACCTGGAACATCAGGTAAGCGATGGTTATTTGATATCGAGTTACAAGACTCGGGATGTTATCTCTTGCGTGGAATGCGTCCCGAACTTGAGATTCAATTATCAACGACACAGTTAATGAGGAAAAAGGGAATAAAACCTCACACTATATTCACGGATTGTTTGAAAGATACTTGTTTGCCTGTTGAAAAATGTAGAATACCTGGTAAGACTAGAATATTTAGTATAAGTCCGGTACAGTTTACCATACCGTTTCGAAAGTATTACTTAGACTTTATGGCATCCTATCGAGCTGCACGACTTAATGCTGAGCATGGTATTGGTATTGATGTTAACAGCTTAGAGTGGACAAATTTGGCAACAAGGTTGTCTAAGTATGGCACTCACAT…		-0.0048208
138	0.0654499	TTCATTAAAGCCACCTGGAACATCAGGTAAGCGATGGTTATTTGATATCGAGTTACAAGACTCGGGATGTTATCTCTTGCGTGGAATGCGTCCCGAACTTGAGATTCAATTATCAACGACACAGTTAATGAGGAAAAAGGGAATAAAACCTCACACTATATTCACGGATTGTTTGAAAGATACTTGTTTGCCTGTTGAAAAATGTAGAATACATGGTAAGACTAGAATATTTAGTATAAGTCCGGTACAGTTTACCATACCGTTTCGACAGTATTACTTAGACTTTATGGCATCCTATCGAGCTGCACGACTTAATGCTGAGCATGGTATTGGTATTGATGTTAACAGCTTAGAGTGGACAAATTTGGCAACAAGGTTGTCTAAGTATGGCACTCACAT…		-0.00479855
139	0.0654499	TTCATTAAAGCCACCTGGAACATCAGGTAAGCGATGGTTATTTGATATCGAGTTACAAGACTCGGGATGTTATCTCTTGCGTGGAATGCGTCCCGAACTTGAGATTCAATTATCAACGACACAGTTAATGAGGAAAAAGGGAATAAAACCTCACACTATATTCACGGATTGTTTGAAAGATACTTGTTTGCCTGTTGAAAAATGTAGAATACCTGGTAAGACTAGAATATTTAGTATAAGTCCGGTACAGTTTACCATACCGTTTCGACAGTATTACTTAGACTTTATGGCATCCTATCGAGCTGCACGACTTAATGCTGAGCATGGTATTGGTATGGATGTTAACAGCTTAGAGTGGACAAATTTGGCAACAAGGTTGTCTAAGTATGGCACTCACAT…		-0.00479855
140	0.0639278	TTCATTAAAGCCACCTGGAACATCAGGTAAGCGATGGTTATTTGATATCGAGTTACAAGACTCGGGATGTTATCTCTTGCGTGGAATGCGTCCCGAACTTGAGATTCAATTATCAACGACACAGTCAATGAGGAAAAAGGGAATAAAACCTCACACTATATTCACGGATTGTTTGAAAGATACTTGTTTGCCTGTTGAAAAATGTAGAATACCTGGTAAGACTAGAATATTTAGTATAAGTCCGGTACAGTTTACCATACCGTTTCGACAGTATTACTTAGACTTTATGGCATCCTATCGAGCTGCACGACTTAATGCTGAGCATGGTATTGGTATTGATGTTAACAGCTTAGAGTGGACAAATTTGGCAACAAGGTTGTCTAAGTATGGCACTCACAT…		-0.004702
141	0.0639278	TTCATTAAAGCCACCTGGAACATCAGGTAAGCGATGGTTATTTGATATCGAGTTACAAGACTCGGGATGTTATCTCTTGCGTGGAATGCGTCCCGAACTTGAGATTCAATTATCAACGACACAGTTAATGAGGAAAAAGGGAATAAAACCTCACACTATATTCACGGATTGTTTGAAAGATACTCGTTTGCCTGTTGAAAAATGTAGAATACCTGGTAAGACTAGAATATTTAGTATAAGTCCGGTACAGTTTACCATACCGTTTCGACAGTATTACTTAGACTTTATGGCATCCTATCGAGCTGCACGACTTAATGCTGAGCATGGTATTGGTATTGATGTTAACAGCTTAGAGTGGACAAATTTGGCAACAAGGTTGTCTAAGTATGGCACTCACAT…		-0.004702
142	0.0639017	TTCATTCAAGCCACCTGGAACATCAGGTAAGCGATGGTTATTTGCTATCGAGTTACAAGACTCGGGATGTTATCTCTTGCGTGGAATGCGTCCCGAACTTGAGATTCAATTATCAACGACACAGTTAATGAGGAAAAAGGGAATAAAACCTCACACTATATTCACGGATTGTTTGAAAGATACTTGTTTGCCTGTTGAAAAATGTAGAATACCTGGTAAGACTAGAATATTTAGTATAAGTCCGGTACAGTTTACCATACCGTTTCGACAGTATTACTTAGACTTTATGGCATAATATCGAGCTGCACGACTTAAGGCTGAGCATGGTATTGGTATTGATGTTAACAGCTTAGAGTGGACAAATTTGGCAACAAGGTTGTCTAAGTATGGCACTCACAT…		-0.00470034
143	0.0624057	TTCATTAAAGCCACCTGGAACATCAGGTAAGCGATGGTTATTTGATATCGAGTTACAAGACTCGGGATGTTATCTCTTGCGTGGAATGCGTCCCGAACTTGAGATTCAATTATCAACGACACAGTTAATGAGGAAAAAGGGAATAAAACCTCACACTATATTCACGGATTGTTTGAAAGATACTTGTTTGCCTGTTGAAAAATGTAGAATACCTGGTAAGACTAGAATATTTAGTATAAGTCCGGCACAGTTTACCATACCGTTTCGACAGTATTACTTAGACTTTATGGCATCCTATCGAGCTGCACGACTTAATGCTGAGCATGGTATTGGTATTGATGTTAACAGCTTAGAGTGGACAAATTTGGCAACAAGGTTGTCTAAGTATGGCACTCACAT…		-0.00460508
144	0.0622106	TTCATTAAAGCCACCTGGAACATCAGGTAAGCGATGGTTATTTGATATCGAGTTACAAGACTCGGGATGTTATCTCTTGCGTGGAATGCGTCCCGAACTTGAGATTCAATTATCAACGACACAGTTAATGAGGAAAAAGGGAATAAAACCTCACACTATATTCACGGATTGTTTGAAAGATACTTGTTTGCCTGTTGAAAAATGTAGAATACCTGGTAAGACTAGAATATTTAGTATAAGTCCGGTACAGTTTACCATACCGTTTCGACAGTATTACTTAGACTTTATGGCATCCTATCGAGCTGCACGACTTAATGCTGAGCATGGTAGTGGTATTGATGTTAACAGCTTAGAGTGGACAAATTTGGCAACAAGGTTGTCTAAGTATGGCACTCACAT…		-0.00459264
145	0.0608836	TTCATTAAAGCCACCTGGAACATCAGGTAAGCGATGGTTATTTGATATCGAGTTACAAGACTCGGGATGTTATCTCTTGCGTGGAATGCGTCCCGAACTTGAGATTCAATTATCAACGACACAGTTAATGAGGAAAAAGGGAATAAAACCTCACACTATATTCACGGATTGTTTGAAAGATACTTGTTTGCCTGTTGAAAAATGTAGAATACCTGGTAAGACTAGAATATTTAGTATAAGTCCGGTACCGTTTACCATACCGTTTCGACAGTATTACTTAGACTTTATGGCATCCTATCGAGCTGCACGACTTAATGCTGAGCATGGTATTGGTATTGATGTTAACAGCTTAGAGTGGACAAATTTGGCAACAAGGTTGTCTAAGTATGGCACTCACAT…		-0.0045078
146	0.0605717	TTCATTAAAGCCACCTGGAACATCAGGTAAGCGCTGGTGATTTGATATTGAGTTACAAGACTCGGGATGTTATCTCTTGCGTGGAATGCGTCCCGAACTTGAGATTCAATTATCAACGACACAGTTAATGAGGAAAAAGGGAATAAAACCTCACACTATATTCACGGATTGTTTGAAAGATACTTGTTTGCCTGTTGAAAAATGTAGAATACCTGGTAAGACTAGAATATTTAGTATAAGTCCGGTACAGTTTACCATACCGTTTCGACAGTATTACTTAGACTTTATGGCATCCTATCGAGCTGCACGAATTAATGCTGAGCATGGTATTGGTATTGATGTTAACAGCTTAGAGTGGACAAATTTGGCAACAAGGTTGTCTAAGTATGGCACTCACAT…		-0.00448781
147	0.0605717	TTCATTAAAGCCACCTGGAACATCAGGTAAGCGATGGTTATTTGATATCGAGTTACAAGACTCGGGATGTTATCTCTTGCGTGGAATGCGTCCCGAACTTGAGATTCAATTATCAACGACACAGTTAATGAGGAAAAAGGGAATAAAACCTCACACTATATTCACGGATTGTTTGAAAGATACTTGTTTGCCTGTTGAAAAATGTAGAATACCTGGTAAGACTAGAATATTTAGTATAAGTCCGGTACAGTTTACCATACCGTTTCGACAGGATTACTTAGACTTTATGGCATCCTATCGAGCTGCACGACTTAATGCTGAGCATGGTATTGGTATTGATGTTAACAGCTTAGAGTGGACAAATTTGGCAACAAGGTTGTCTAAGTATGGCACTCACAT…		-0.00448781
148	0.0593615	TTCATTAAAGCCACCTGGAACATCAGGTAAGCGATGGTTATTTGATATCGAGTCACAAGACTCGGGATGTTATCTCTTGCGTGGAATGCGTCCCGAACTTGAGATTCAATTATCAACGACACAGTTAATGAGGAAAAAGGGAATAAAACCTCACACTATATTCACGGATTGTTTGAAAGATACTTGTTTGCCTGTTGAAAAATGTAGAATACCTGGTAAGACTAGAATATTTAGTATAAGTCCGGTACAGTTTACCATACCGTTTCGACAGTATTACTTAGACTTTATGGCATCCTATCGAGCTGCACGACTTAATGCTGAGCATGGTATTGGTATTGATGTTAACAGCTTAGAGTGGACAAATTTGGCAACAAGGTTGTCTAAATATGGCACTCACAT…		-0.00441013
149	0.0578394	TTCATTAAAGCCACCTGGAACATCAGGTAAGCGATGGTTATTTGATATCGAGTTACAAGACTCGGGATGTTATCTCTTGCGTGGAATGCGTCCCGAACTTGAGATTCAATTATCAACGACACAGTTAATGAGGAAAAAGGGAATAAAACCTCACACTACATTCACGGATTGTTTGAAAGATACTTGTTTGCCTGTTGAAAAATGTAGAATACCTGGTAAGACTAGAATATTTAGTATAAGTCCGGTACAGTTTACCATACCGTTTCGACAGTATTACTTAGACTTTATGGCATCCTATCGAGCTGCACGACTTAATGCTGAGCATGGTATTGGTATTGATGTTAACAGCTTAGAGTGGACAAATTTGGCAACAAGGTTGTCTAAGTATGGCACTCACAT…		-0.00431208
150	0.0578394	TTCATTAAAGCCACCTGGAACATCAGGTAAGCGATGGTTATTTGATATCGAGTTACAAGACTCGGGATGTTATCTCTTGCGTGGAATGCGTCCCGAACTTGAGATTCAATTATCAACGACACAGTTAATGAGGAAAAAGGGAATAAAACCTCACACTATATTCACGGATTGTTTGAAAGATACTTGTTTGCCTGTTGAAAAATGTAGAATACCTGGTAAGACTAGAATATTTAGTATAAGTCCGGTACAGTTTACTATACCGTTTCGACAGTATTACTTAGACTTTATGGCATCCTATCGAGCTGCACGACTTAATGCTGAGCATGGTATTGGTATTGATGTTAACAGCTTAGAGTGGACAAATTTGGCAACAAGGTTGTCTAAGTATGGCACTCACAT…		-0.00431208
151	0.0578394	TTCATTAAAGCCACCTGGAACATCAGGTAAGCGATGGTTATTTGATATCGAGTTACAAGACTCGGGATGTTATCTCTTGCGTGGAATGCGTCCCGAACTTGAGATTCAATTATCAACGACACAGTTAATGAGGAAAAAGGGAATAAAACCTCACACTATATTCACGGATTGTTTGAAAGATACTTGTTTGCCTGTTGAAAAATGTAGAATACCTGGTAAGACTAGAATATTTGGTATAAGTCCGGTACAGTTTACCATACCGTTTCGACAGTATTACTTAGACTTTATGGCATCCTATCGAGCTGCACGACTTAATGCTGAGCATGGTATTGGTATTGATGTTAACAGCTTAGAGTGGACAAATTTGGCAACAAGGTTGTCTAAGTATGGCACTCACAT…		-0.00431208
152	0.0563173	TTCATTAAAGCCACCTGGAACATCAGGTAAGCGATGGTTATTTGATATCGAGTTACAAGACTCGGGATGTCATCTCTTGCGTGGAATGCGTCCCGAACTTGAGATTCAATTATCAACGACACAGTTAATGAGGAAAAAGGGAATAAAACCTCACACTATATTCACGGATTGTTTGAAAGATACTTGTTTGCCTGTTGAAAAATGTAGAATACCTGGTAAGACTAGAATATTTAGTATAAGTCCGGTACAGTTTACCATACCGTTTCGACAGTATTACTTAGACTTTATGGCATCCTATCGAGCTGCACGACTTAATGCTGAGCATGGTATTGGTATTGATGTTAACAGCTTAGAGTGGACAAATTTGGCAACAAGGTTGTCTAAGTATGGCACTCACAT…		-0.00421362
153	0.0563173	TTCATTAAAGCCACCTGGAACATCAGGTAAGCGATGGTTATTTGATATCGAGTTACAAGACTCGGGATGTTATCTCTTGCGTGGAATGCGTCCCGAACTTGAGATTCAATTATCAACGACACAGTTAATGAGGAAAAAGGGCATAAAACCTCACACTATATTCACGGATTGTTTGAAAGATACTTGTTTGCCTGTTGAAAAATGTAGAATACCTGGTAAGACTAGAATATTTAGTATAAGTCCGGTACAGTTTACCATACCGTTTCGACAGTATTACTTAGACTTTATGGCATCCTATCGAGCTGCACGACTTAATGCTGAGCATGGTATTGGTATTGATGTTAACAGCTTAGAGTGGACAAATTTGGCAACAAGGTTGTCTAAGTATGGCACTCACAT…		-0.00421362
154	0.0547952	TTCATTAAAGCCACCTGGAACATCAGGTAAGCGATGGTTATTTGATATCGAGTTACAAGACTCGGGATGTTATCTCTTGCGTGGAATGCGTCCCGAACTTGAGATTCAATTATCAACGACACAGTTAATGAGGAAAAAGGGAATAAAACCTCACACTATATTCACGGATTGTTTGAAAGATACTTGTTTGCCTGTTGAAAAATGTAGAATACCTGGTAAGACCAGAATATTTAGTATAAGTCCGGTACAGTTTACCATACCGTTTCGACAGTATTACTTAGACTTTATGGCATCCTATCGAGCTGCACGACTTAATGCTGAGCATGGTATTGGTATTGATGTTAACAGCTTAGAGTGGACAAATTTGGCAACAAGGTTGTCTAAGTATGGCACTCACAT…		-0.00411475
155	0.0547952	TTCATTAAAGCCACCTGGAACATCAGGTAAGCGCTGGTTATTTGATATCGAGTTACAAGACTCGGGATGTTATCTCTTGCGTGGAATGCGTCCCGAACTTGAGATTCAATTATCAACGACACAGTTAATGAGGAAAAAGGGAATAAAACCTCACACTATATTCACGGATTGTTTGAAAGATACTTGTTTGCCTGTTGAAAAATGTAGAATACCTGGTAAGACTAGAATATTTAGTATAAGTCCGGTACAGTTTACCATACCGTTTCGACAGTATTACTTAGACTTTATGGCATCCTATCGAGCTGCACGACTTAATGCTGAGCATGGTATTGGTATTGATGTTAACAGCTTAGAGTGGACAAATTTGGCAACAAGGTTGTCTAAGATGGCACTCACATC…		-0.00411475
156	0.054041	TTCATTAAAGCCACCTGGAACATCAGGTAAGCGATGGTTATTTGATATCGAGTTACAAGACTCGGGATGTTATCTCTTGCGTGGAATGCGTCCCGAACTTGAGATTCAATTATCAACGACACAGTTAATGAGGAAAAAGGGAATAAAAACTCACACTATATTCACGGATTGTTTGAAAGATACTTGTTTGCCTGTTGAAAAATGTAGAATACCTGGTAAGACTAGAATATTTAGTATAAGTCCGGTACAGTTTACCATACCGTTTCGACAGTATTACTTAGACTTTATGGCATCCTATCGAGCTGCACGACTTAATGCTGAGCATGGTATTGGTATTGATGTTAACAGCTTAGAGTGGACAAATTTGGCAACAAGGTTGTCTAAGTATGGCACTCACAT…		-0.0040656
157	0.0532731	TTCATTAAAGCCACCTGGAACATCAGGTAAGCGATGGTCATTTGATATCGAGTTACAAGACTCGGGATGTTATCTCTTGCGTGGAATGCGTCCCGAACTTGAGATTCAATTATCAACGACACAGTTAATGAGGAAAAAGGGAATAAAACCTCACACTATATTCACGGATTGTTTGAAAGATACTTGTTTGCCTGTTGAAAAATGTAGAATACCTGGTAAGACTAGAATATTTAGTATAAGTCCGGTACAGTTTACCATACCGTTTCGACAGTATTACTTAGACTTTATGGCATCCTATCGAGCTGCACGACTTAATGCTGAGCATGGTATTGGTATTGATGTTAACAGCTTAGAGTGGACAAATTTGGCAACAAGGTTGTCTAAGTATGGCACTCACAT…		-0.00401546
158	0.0522977	TTCATTAAAGCCACCTGGAACATCAGGTAAGCGATGGTTATTTGATATCGAGTTACAAGACTCGGGATGTTATCTCTTGCGTGGAATGCGTCCCGAACTTGAGATTCAATTATCAACGACACAGTTAATGAGGAAAAAGGGAATAAAACCTCACACTATATTCACGGATTGTTTGAAAGATACTTGTTTGCCTGTTGAAAAATGTAGAATACCTGGTAAGACTAGAATATTTAGTATAAGTCCGGTACAGTTTACCATACCGTTTCGACAGTATTACTTAGACTTTATGGCATCCTATCGAGCTGCACGACTTAATGCTGAGCATGGTATTGGTATTGATGGTAACAGCTTAGAGTGGACAAATTTGGCAACAAGGTTGTCTAAGTATGGCACTCACAT…		-0.0039516
159	0.0516342	TTCATTAAAGCCACCTGGAACATCAGGTAAGCGATGGTTATTTGATATCGAGTTACAAGACTCGGGATGTTATCTCTTGCGTGGAATGCGTCCCGAACTTGAGATTCAATTATCAACGACACAGTTACTGAGGAAAAAGGGAATAAAACCTCACACTATATTCACGGATTGTTTGAAAGATACTTGTTTGCCTGTTGAAAAATGTAGAATACCTGGTAAGACTAGAATATTTAGTATAAGTCCGGTACAGTTTACCATACCGTTTCGACAGTATTACTTAGACTTTATGGCATCCTATCGAGCTGCACGACTTAATGCTGAGCATGGTATTGGTATTGATGTTAACAGCTTAGAGTGGACAAATTTGGCAACAAGGTTGTCTAAGTATGGCACTCACAT…		-0.00390806
160	0.050229	TTCATTAAAGCCACCTGGAACATCAGGTAAGCGATGGTTATTTGATATCGAGTTACAAGACTCGGGATGTTATCTCTTGCGTGGAATGCGTCCCGAACTTGAGATTCAACTATCAACGACACAGTTAATGAGGAAAAAGGGAATAAAACCTCACACTATATTCACGGATTGTTTGAAAGATACTTGTTTGCCTGTTGAAAAATGTAGAATACCTGGTAAGACTAGAATATTTAGTATAAGTCCGGTACAGTTTACCATACCGTTTCGACAGTATTACTTAGACTTTATGGCATCCTATCGAGCTGCACGACTTAATGCTGAGCATGGTATTGGTATTGATGTTAACAGCTTAGAGTGGACAAATTTGGCAACAAGGTTGTCTAAGTATGGCACTCACAT…		-0.00381556
161	0.0487069	TTCATTAAAGCCACCTGGAACATCAGGTAAGCGATGGTTATTTGATATCGAGTTACAAGACTCGGGATGTTATCTCTTGCGTGGAATGCGTCCCGAACTTGAGATTCAATTATCAACGACACAGTTAATGAGGAAAAAGGGAATAAAACCTCACACTATATTCACGGATTGTTTGAAAGATACTTGTTTGCCTGTTGAAAAATGTAGAATACCTGGTAAGACTAGAATATTTAGTATAAGTCCGGTACAGTTTACCATACCATTTCGACAGTATTACTTAGACTTTATGGCATCCTATCGAGCTGCACGACTTAATGCTGAGCATGGTATTGGTATTGATGTTAACAGCTTAGAGTGGACAAATTTGGCAACAAGGTTGTCTAAGTATGGCACTCACAT…		-0.00371492
162	0.0487069	TTCATTAAAGCCACCTGGAACATCAGGTAAGCGATGGTTGTTTGATATTGAGCTACAAGACTCGGGATGTTATCTTTTGCGTGGAATGCGTCCCGAACTTGAGATTCAATTATCGACGACACAGTTAATGAGGAAAAAGGGGATAAAACCTCACACTATATTCACGGATTGTTTGAAAGATACTTGTTTGCCTGTTGAAAAATGTAGAATACCTGGTAAGACTAGAATATTTAGTATAAGTCCGGTACAGTTTACTATACCGTTTCGACAGTATTACTTAGACTTTATGGCATCCTATCGAGCTGCACGACTTAATGCTGAGCATGGTATTGGTATTGATGTTAACAGCTTAGAGTGGACAAATTTGGCAACAAAGTTGTCTAAGTATGGCACTCATAT…		-0.00371492
163	0.0471848	TTCATTAAAGCCACCTGGAACATCAGGTAAGCGATGGTTATTTGATATCGAGTTACAAGACTCGGGATGTTATCTCTTGCGTGGAATGCGTCCCGAACTTGAGATTCAATTATCAACGACACAGTTAATGCGGAAAAAGGGAATAAAACCTCACACTATATTCACGGATTGTTTGAAAGATACTTGTTTGCCTGTTGAAAAATGTAGAATACCTGGTAAGACTAGAATATTTAGTATAAGTCCGGTACAGTTTACCATACCGTTTCGACAGTATTACTTAGACTTTATGGCATCCTATCGAGCTGCACGACTTAATGCTGAGCATGGTATTGGTATTGATGTTAACAGCTTAGAGTGGACAAATTTGGCAACAAGGTTGTCTAAGTATGGCACTCACAT…		-0.00361381
164	0.0471848	TTCATTAAAGCCACCTGGAACATCAGGTAAGCGATGGTTATTTGATATCGAGTTACAAGACTCGGGATGTTATCTCTTGCGTGGAATGCGTCCCGAACTTGAGATTCAATTATCAACGACACAGTTAATGAGGAAAAAGGGAATAAAACCTCACACTATATTCACGGATTGTTTGAAAGATACTTGTTTGCCTGTTGAAAAATGTAGAATACCTGGTAAGACTAGAATATTTAGTATAAGTCCGGTACAGTTTACCATACCGTTTCGACAGTATTACTTAGACTTTATGGCATCCTATCGAGCTGCACGACTTAATGCTGAGCATGGTATTGGTGTTGATGTTAACAGCTTAGAGTGGACAAATTTGGCAACAAGGTTGTCTAAGTATGGCACTCACAT…		-0.00361381
165	0.0471848	TTCATTAAAGCCACCTGGAACATCAGGTAAGCGATGGTTATTTGATATCGAGTTACAAGACTCGGGATGTTATCTCTTGCGTGGAATGCGTCCCGAACTTGAGATTCAATTATCAACGACACAGTTAATGAGGAAAAAGGGAATAAAACCTCACACTATATTCACTGATTGTTTGAAAGATACTTGTTTGCCTGTTGAAAAATGTAGAATACCTGGTAAGACTAGAATATTTAGTATAAGTCCGGTACAGTTTACCATACCGTTTCGACAGTATTACTTAGACTTTATGGCATCCTATCGAGCTGCACGACTTAATGCTGAGCATGGTATTGGTATTGATGTTAACAGCTTAGAGTGGACAAATTTGGCAACAAGGTTGTCTAAGTATGGCACTCACAT…		-0.00361381
166	0.0471848	TTCATTAAAGCCACCTGGAACATCAGGTAAGCGATGGTTATTTGATATCGAGTTACAAGACTCGGGATGTTATCTCTTGCGTGGAATGCGTCCCGAACTTGAGATTCAATTATCAACGACACAGTTAATGAGGAAAAAGGGAATAAAACCTCACACTATATTCACGGATTGTTTGAAAGATACTTGTTTGCCTGTTGAAAAATGTAGAATACCTGGTAAGACTAGAATATTTAGTATAAGTCCGGTACAGTTTACCATACCGTTTCGACAGTATTGCTTAGACTTTATGGCATCCTATCGAGCTGCACGACTTAATGCTGAGCATGGTATTGGTATTGATGTTAACAGCTTAGAGTGGACAAATTTGGCAACAAGGTTGTCTAAGTATGGCACTCACAT…		-0.00361381
167	0.0450253	TTCATTAAAGCCACCTGGCACATCAGGTAAGCGATGGTTATTTGATATCGAGTTACAAGACTCGGGATGTTATCTCTTGCGTGGAATGCGTCCCGAACTTGAGATTCAATTATCAACGACACAGTTAATGAGGAAAAAGGGAATAAAACCTCACACTATATTCACGGATTGTTTGAAAGATACTTGTTTGCCTGTTGAAAAATGTAGAATACCTGGTAAGACTAGAATATTTAGTATAAGTCCGGTACAGTTTACCATACCGTTTCGACAGTATTACTTAGACTTTATGGCATCCTATCGAGCTGCACGACTTAATGCTGAGCATGGTATTGGTATTGATGTTAACAGCGTAGAGTGGACAAATTTGGCAACAAGGTTGTCTAAGTATGGCACTCACAT…		-0.00346951
168	0.0441406	TTCATTAAAGCCACCTGGAACATCAGGTAAGCGATGGTTGTTTGATATCGAGTTACAAGACTCGGGATGTTATCTCTTGCGTGGAATGCGTCCCGAACTTGAGATTCAATTATCAACGACACAGTTAATGAGGAAAAAGGGAATAAAACCTCACACCATATTCACGGATTGTTTGAAAGATACTTGTTTGCCTGTTGAAAAATGTAGAATACCTGGTAAGACTAGAATATTTAGTATAAGTCCGGTACAGTTTACCATACCGTTTCGACAGTATTACTTAGACTTTATGGCATCCTATCGAGCTGCACGACTTAATGCTGAGCATGGTATTGGTATTGATGTTAACAGCTTAGAGTGGACAAATTTGGCAACAAGGTTGTCTAAGTATGGCACTCACAT…		-0.0034101
169	0.0441406	TTCATTAAAGCCACCTGGAACATCAGGTAAGCGATGGTTATTTGATATCGAGTTACAAGACTCGGGATGTTATCTCTTGCGTGGAATGCGTCCCGAACTTGAGATTCAATTATCAACGACACAGTTAATGAGGAAAAAGGGAATAAAACCTCACACTATATTCACGGATTGTTTGAAAGATACTTGTTTGCCTGTTGAAAAATGTAGAATACCTGGTAAGACTAGAATATTTAGTATAAGTCCGGTACAGTTTACCATACCGTTTCGACAGTATTACTTAGACTTTATGGCATCCTATCGAGCTGCACGACTTAATGCTGAGCATGGTATTGGTATTGATGTCAACAGCTTAGAGTGGACAAATTTGGCAACAAGGTTGTCTAAGTATGGCACTCACAT…		-0.0034101
170	0.0435814	TTCATTAAAGCCACCTGGAACATCAGGTAAGCGATGGTTATTTGATATCGAGTTACAAGACTCGGGATGTTATCTCTTGCGTGGAATGCGTCCCGAACTTGAGATTCAATTATCAACGACACAGTTAATGAGGAAAAAGGGAATAAAACCTCACATTATATTCACGGATTGTTTGAAAGATACTTGTTTGCCTGTTGAAAAATGTAGAATACCTGGTAAGACTAGAATATTTAGTATAAGTCCGGTACAGTTTACCATACCGTTTCGACAGTATTACTTAGACTTTATGGCATCCTATCGAGCTGCACGACTTAATGCTGAGCATGGTATTGGTATTGATGTTAACAGCTTAGAGTGGACAAATTTGGCAACAAGGTTGTCTAAGTATGGCACTCACAT…		-0.00337246
171	0.0426185	TTCATTAAAGCCACCTGGAACATCAGGTAAGCGATGGTTATTTGATATCGAGTTACAAGACTCGGGCTGTTATCTCTTGCGTGGAATGCGTCCCGAACTTGAGATTCAATTATCAACGACACAGTTAATGAGGAAAAAGGGAATAAAACCTCACACTATATTCACGGATTGTTTGAAAGATACTTGTTTGCCTGTTGAAAAATGTAGAATACCTGGTAAGACTAGAATATTTAGTATAAGTCCGGTACAGTTTACCATACCGTTTCGACAGTATTACTTAGACTTTATGGCATCCTATCGAGCTGCACGACTTAATGCTGAGCATGGTATTGGTATTGATGTTAACAGCTTAGAGTGGACAAATTTGGCAACAAGGTTGTCTAAGTATGGCACTCACAT…		-0.00330747
172	0.0410964	TTCATTAAAGCCACCTGGAACATCAGGTAAGCGATGGTTATTTGATATCGAGTTACAAGACTCGGGATGTTATCTCTTGCGTGGAATGCGTCCCGAACTTGAGATTCAATTATCAACGACACAGTTAATGAGGAAAAAGGGAATAAAACCTCACACTATATTCACGGATTGTTTGAAAGATACTTGTTTGCCTGTTGAAAAATGTAGAATACCTGGTAAGACTAGAATATTTAGTATAAGTCCGGTACAGTTTACCATACCGTTTCGACAGTATTACTTAGACTTTATAGCATCCTATCGAGCTGCACGACTTAATGCTGAGCATGGTATTGGTATTGATGTTAACAGCTTAGAGTGGACAAATTTGGCAACAAGGTTGTCTAAGTATGGCACTCACAT…		-0.00320429
173	0.0400949	TTCATTCAAGCCACCTGGAACATCAGGTAAGCGATGGTTATTTGATATCGAGTTACAAGACTCGGGATGTTATCTCTTGCGTGGAATGCGTCCCGAACTTGAGATTCAATTATCAACGACACAGTTAATGAGGAAAAAGGGAATAAAACCTCACACTATATTCACGGATTGTTTGAAAGATACTTGTTTGCCTGTTGAAAAATGTAGAATACCTGGTAAGACTAGAATATTTAGTATAAGTCCGGTACAGTTTACCATACCGTTTCGACAGTATTACTTAGACTTTATGGCATCCTATCGAGCTGCACGACTTAATGCTGAGCATGGTATTGGTATTGATGTGAACAGCTTAGAGTGGACAAATTTGGCAACAAGGTTGTCGAAGTATGGCACTCACAT…		-0.00313609
174	0.0400949	TTCATTAAAGCCACCTGGAACATCAGGTAAGCGATGGTTATTTGATATCGAGTTACAAGACTCGGGATGTTATCTCTTGCGTGGAATGCGTCCCGAACTTGAGATTCAATTATCAACGACACAGTTAATGAGGAAAAAGGGAATAAAACCTCACACTATATTCACGGATTGTTTGAAAGATACTTGTTTGCCTGTTGAAAAATGTAGAATACCTGGTAAGACTAGAATATTTAGTATAAGTCCGGTACAGTTTACCATACCGTTTCGACAGTATTACTTAGACTTTATGGCATCCTATCGAGCTGCACGACTTAATGCTGAGCATGGTATTGGTATTGATGTGAACAGCTTAGAGGGGACAAATTTGGCAACAAGGGTGTCGAAGTATGGCACGCACAT…		-0.00313609
175	0.0395743	TTCATTAAAGCCACCTGGAACATCAGGTAAGCGATGGTTATTTGATATCGAGTTACAAGACTCGGGATGTTATCTCTTGCGTGGAATGCGTCCCGAACTTGAGATTCAATTATCGACGACACAGTTAATGAGGAAAAAGGGAATAAAACCTCACACTATATTCACGGATTGTTTGAAAGATACTTGTTTGCCAGTTGAAAAATGTAGAATACCTGGTAAGACTAGAATATTTAGTATAAGTCCTGTACAGTTTACCATACCGTTTCGACAGTATTACTTAGACTTTATGGCATCCTATCGAGCTGCACGACTTAATGCTGAGCATGGTATTGGTATTGATGTTAACAGCTTAGAGTGGACAAATTTGGCAACAAGGTTGTCTAAGTATGGCACTCACAT…		-0.00310055
176	0.0380522	TTCATTAAAGCCACCTGGAACATCAGGTAAGCGATGGTTATTTGATATCGAGTTACAAGACTCGGGATGTTATCTCTTGCGTGGAATGCGTCCCGAACTTGAGATTCAATTATCAACGACACAGTTAATGAGGAAAAAGGGAATAAAACCTCACACTATATTCACGGATTGTTTGAAAGATACTTGTTTGCCTGTTGAAAAATGTAGAATACCTGGTAAGACTAGAATATTTAGTATAAGTCCGGTACAGTTTACCATACCGTTTCGACAGTATTACTTAGACTTTATGGCATCCTATCGAGCTGCACGACTTAATGCTGAGCATGGTATTGGGATTGATGTTAACAGCTTAGAGTGGACAAATTTGGCAACAAGGTTGTCTAAGTATGGCACTCACAT…		-0.00299622
177	0.0380522	TTCATTAAAGCCACCTGGAACATCAGGTAAGCGATGGTTATTTGATATCGAGTTACAAGACTCGGGATGTTATCTCTTGCGTGGAATGCGTCCCGAACTTGAGATTCAATTATCAACGACACAGTTAATGAGGAAAAAGGGAATAAAACCTCACACTATATTCACGGATTGTTTGAAAGATACTTGTTTGCCTGTTGAAAAATGTAGAATACCTGGTAAGACTAGAATATTTAGTATAAGTCCGGTACAGTTTACCATACCGTTTCGACAGTATTACTTAGATTTTATGGCATCCTATCGAGCTGCACGACTTAATGCTGAGCATGGTATTGGTATTGATGTTAACAGCTTAGAGTGGACAAATTTGGCAACAAGGTTGTCTAAGTATGGCACTCACAT…		-0.00299622
178	0.0365302	TTCATTAAAGCCACCTGGAACATCAGGTAAGCGATGGTTATTTGATATCGAGTTACAAGACTCGGGATGTTATCTCTTGCGTGGAATGCGTCCCGAACTTGAGATTCAATTATCAACGACACAGTTAATGAGGAAAAAGGGAATAAAACCTCACACTATATTCACGGATTGTTTGAAAGATACTTGTTTGCCTGTTGAAAAATGTAGAATACCTGGTAAGACTAGAATATTTAATATAAGTCCGGTACAGTTTACCATACCGTTTCGACAGTATTACTTAGACTTTATGGCATCCTATCGAGCTGCACGACTTAATGCTGAGCATGGTATTGGTATTGATGTTAACAGCTTAGAGTGGACAAATTTGGCAACAAGGTTGTCTAAGTATGGCACTCACAT…		-0.00289128
179	0.0365302	TTCATTAAAGCCACCTGGAACATCAGGTAAGCGATGGTTATTTGATATCGAGTTACAAGACTCGGGATGTTATCTCTTGCGTGGAATGCGTCCCGAACTTGAGATTCAATTATCAACGACACAGTTAATGAGGAAAAAGGGAATAAAACCTCACACTATATTCACGGATTGTTTGAAAGATACTTGTTTGCCTGTTGAAAAATGTAGTATACCTGGTAAGACTAGAATATTTAGTATAAGTCCGGTACAGTTTACCATACCGTTTCGACAGTATTACTTAGACTTTATGGCATCCTATCGAGCTGCACGACTTAATGCTGAGCATGGTATTGGTATTGATGTTAACAGCTTAGAGTGGACAAATTTGGCAACAAGGTTGTCTAAGTATGGCACTCACAT…		-0.00289128
180	0.0365302	TTCATTAAAGCCACCTGGAACATCAGGTAAGCGATGGTTATTTGATATCGAGTTACAAGACTCGGGATGTTATCTCTTGCGTGGAATGCGTCCCGAACTTGAGATTCAATTATCAACGACACAGTTAATGAGGAAAAAGGGAATAAAACCTCACACTATATTCACGGATTGTTTGAAAGATACTTGTTTGCCTGTTGAAAAATGTAGAATCCCTGGTAAGACTAGAATATTTAGTATAAGTCCGGTACAGTTTACCATACCGTTTCGACAGTATTACTTAGACTTTATGGCATCCTATCGAGCTGCACGACTTAATGCTGAGCATGGTATTGGTATTGATGTTAACAGCTTAGAGTGGACAAATTTGGCAACAAGGTTGTCTAAGTATGGCACTCACAT…		-0.00289128
181	0.0350081	TTCATTAAAGCCACCTGGAACATCAGGTAAGCGATGGTTATTTGATATCGAGTTACAAGACTCGGGATGTTATCTCTTGCGTGGAATGCGTCCCGAACTTGAGATTCAATTATCAACGACACAGTTAATGAGGAAAAAGGGAATAAAACCTCACACTATATTCACGGATTGTTTGAAAGATACTTGTTTGCCTGTTGAAAAATGTAGAATACCTGGTATGACTAGAATATTTAGTATAAGTCCGGTACAGTTTACCATACCGTTTCGACAGTATTACTTAGACTTTATGGCATCCTATCGAGCTGCACGACTTAATGCTGAGCATGGTATTGGTATTGATGTTAACAGCTTAGAGTGGACAAATTTGGCAACAAGGTTGTCTAAGTATGGCACTCACAT…		-0.00278571
182	0.033486	TTCATTAAAGCCACCTGGAACATCAGGTAAGCGATGGTTATTTGATATCGAGTTACAAGACTCGGGATGTTATCTCTTGCGTGGAATGCGTCCCGAACTTGAGCTTCAATTATCAACGACACAGTTAATGAGGAAAAAGGGAATAAAACCTCACACTATATTCACGGATTGTTTGAAAGATACTTGTTTGCCTGTTGAAAAATGTAGAATACCTGGTAAGACTAGAATATTTAGTATAAGTCCGGTACAGTTTACCATACCGTTTCGACAGTATTACTTAGACTTTATGGCATCCTATCGAGCTGCACGACTTAATGCTGAGCATGGTATTGGTATTGATGTTAACAGCTTAGAGTGGACAAATTTGGCAACAAGGTTGTCTAAGTACGGCACTCACAT…		-0.00267948
183	0.0326796	TTCATTAAAGCCACCTGGAACATCAGGTAAGCGATGGTTATTTGATATCGAGTTACAAGACTCGGGATGTTATCTCTTGCGTGGAATGCGTCCCGAACTTGAGATTCAATTATCAACGACACAGTTAATGAGGAAAAAGGGAATAAAACCTCACACTATATTCACGGATTGTTTGAAAGATACTTGTTTGCCTGTTGAAAAATGTAGAATACCTGGTAAGACTAGAATATTTAGTATAAGTCCGGTACAGTTTACCATAGCGTTTCGACAGTATTACTTAGACTTTATGGCATCCTATCGAGCTGCACGACTTAATGCTGAGCATGGTATTGGTATTGATGTTAACAGCTTAGAGTGGACAAATTTGGCAACAAGGTTGTCTAAGTATGGCACTCACAT…		-0.00262292
184	0.0304418	TTCATTAAAGCCACCTGGAACATCAGGTAAGCGATGGTTATTTGATATCGAGTTACAAGACTCGGGATGTTATCTCTTGCGTGGAATGCGTCCCGAACTTGAGATTCAATTATCAACGACACAGTTAATGAGGAAAAAGGGAATAAAACCTCACACTATATTCACGGATTGTTTGAAAGATACTTGTTTGCCTGTTGAAAAATGTAGAATACCTGGTAAGACTAGAATATTTAGTATAAGTCCGGTACAGTTTACCATACCGTTTCGACAGTATTACGTAGACTTTATGGCATCCTATCGAGCTGCACGACTTAATGCTGAGCATGGTATTGGTATTGATGTTAACAGCTTAGAGTGGACAAATTTGGCAACAAGGTTGTCTAAGTATGGCACTCACAT…		-0.00246491
185	0.0302467	TTCATTCAAGCCACCTGGAACATCAGGTAAGCGATGGTTATTTGATATCGAGTTACAAGACTCGGGATGTTATCTCTTGCGTGGAATGCGTCCCGAACTTGAGATTCAATTATCAACGACACAGTTAATGAGGAAAAAGGGAATAAAACCTCACACTATATTCACGGATTGTTTGAAAGATACTTGTTTGCCTGTTGAAAAATGTAGAATACCTGGTAAGACTAGAATATTTAGTATAAGTCCGGTACAGTTTACCATACCGTTTCGACAGTATTACTTAGACTTTATGGCATACTATCGAGCTGCACGACTTAAGGCTGAGCATGGTATTGGTATTGATGTTAACAGCTTAGAGTGGACAAATTTGGCAACAAGGTTGTCTAAGTATGGCACTCACAT…		-0.00245105
186	0.0296354	TTCATTAAAGCCACCTGGAACATCAGGTAAGCGATGGTTATTTGATATCGAGTTACAAGACTCGGGATGTTATCTCTTGCGTGGAATGCGTCCCGAACTTGAGATTCAATTATCAACGACACAGTTAATGAGGAAAAAGGGAATAAAACCTCACACTATATTCACGGATTGTTTGAAAGATACTTGTTTGCCTGTTGAAAAATGTAGAATACCTGGTAAGACTAGAATATTTAGTATAAGTCCGGTACAGTTTACCATACCGTTTAGACAGTATTACTTAGACTTTATGGCATCCTATCGAGCTGCACGACTTAATGCTGAGCATGGTATTGGTATTGATGTTAACAGCTTAGAGTGGACAAATTTGGCAACAAGGTTGTCTAAGTATGGCACTCACAT…		-0.00240757
187	0.0292817	TTCATTAAAGCCACCTGGAACATCAGGTAAGCGATGGTTATTTGATATCGAGTTACAAGACTCGGGATGTTATCTCTTGCGTGGAATGCGTCCCGAACTTGAGATTCAATTATCAACGACACAGTTAATGAGGAAAAAGGGAATAAAACCTCACACTATATTCACGGATTGTTTGAAAGATACTTGTTTGCCTGTTGAAAAATGTAGAATACCTGGTAAGACTAGAATATTTAGTATAAGTCCGGTACAGTTTACCATACCGTTTCGACAGTATTACTTAGACTTTATGGCATCCTATCGAGCTGCACGACTTAAGGCTGAGCATGGTATTGGTATTGATGTTAACAGCTTAGAGTGGACAAATTTGGCAACAAGGTTGTCTAAGTATGGCACTCACAT…		-0.00238235
188	0.0278921	TTCATTCAAGCCACCTGGAACATCAGGTAAGCGATGGTTATTTGATATCGAGTTACAAGACTCGGGATGTTATCTCTTGCGTGGAATGCGTCCCGAACTTGAGATTCAATTATCAACGACACAGTTAATGAGGAAAAAGGGAATAAAACCTCACACTATATTCACGGATTGTTTGAAAGATACTTGTTTGCCTGTTGAAAAATGTAGAATACCTGGTAAGACTAGAATATTTAGTATAAGTCCGGTACAGTTTACCATACCGTTTCGACAGTATTACTTAGACTTTATGGCATCCTATCGAGCTGCACGACTTAATGCTGAGCATGGTATTGGTATTGATGTGAACAGCTTAGAGTGGACAAATTTGGCAACAAGGTTGTCGAAGTATGGCACTCACAT…		-0.00228285
189	0.0273976	TTCATTAAAGCCACCTGGAACATCAGGTAAGCGCTGGTTATTTGATATAGAGTTACAAGACTCGGGATGTTATCTCTTGCGTGGAATGCGTCCCGAACTTGAGATTCAATTATCAACGACACAGTTAATGAGGAAAAAGGGAATAAAACCTCACACTATATTCACGGATTGTTTGAAAGATACTTGTTTGCCTGTTGAAAAATGTAGAATACCTGGTAAGACTAGAATATTTAGTATAAGTCCGGTACAGTTTACCATACCGTTTCGACAGTATTACTTAGACTTTATGGCATCCTATCGAGCTGCACGACTTAATGCTGAGCATGGTATTGGTATTGATGTTAACAGCTTAGAGTGGACAAATTTGGCAACAAGGTTGTCTAAGTATGGCACTCACAT…		-0.00224728
190	0.0258755	TTCATTAAAGCCACCTGGAACATCAGGTAAGCGATGGTTATTTGATATCGAGTTACAAGACTCGGGATGTTATCTCTTGCGTGGAATGCGTCCCGAACTTGAGATTCAATTATCAACGACACAGTTAATGAGGAAAAAGGGAATAAAACCTCACACTATATTCACGGATTGTTTGAAAGATACTTGTTTGCCTGTTGAAAAATGTAGAATACCTGGTAAGACTAGAATATTTAGTATAAGTCCGGTACAGTTTACCATACCGTTTCGACAGTATTACTTAGACTTTATGGCATCCTATCGAGCTGCACGACATAATGCTGAGCATGGTATTGGTATTGATGTTAACAGCTTAGAGTGGACAAATTTGGCAACAAGGTTGTCTAAGTATGGCACTCACAT…		-0.00213722
191	0.0228313	TTCATTAAAGCCACCTGGAACATCAGGTAAGCGATGGTTATTTGATATCGAGCTACAAGACTCGGGATGTTATCTCTTGCGTGGAATGCGTCCCGAACTTGAGATTCAATTATCAACGACACAGTTAATGAGGAAAAAGGGAATAAAACCTCACACTATATTCACGGATTGTTTGAAAGATACTTGTTTGCCTGTTGAAAAATGTAGAATACCTGGTAAGACTAGAATATTTAGTATAAGTCCGGTACAGTTTACCATACCGTTTCGACAGTATTACTTAGACGTTATGGCATCCTATCGAGCTGCACGACTTAATGCTGAGCATGGTATTGGTATTGATGTTAACAGCTTAGAGTGGACAAATTTGGCAACAAGGTTGTCTAAGTATGGCACTCATAT…		-0.00191436
192	0.0228313	TTCATTAAAGCCACCTGGAACATCAGGTAAGCGATGGTTGTGTGCTATCGAGTGACAAGACTCGGGATGTTATCTCTTGCGTGGAATGCGTCCCGAACTTGAGATTCAATTATCAACGACACAGTTAATGAGGAAAAAGGGAATAAAACCTCACACTATATTCACGGATTGTTTGAAAGATACTTGTTTGCCTGTTGAAAAATGTAGAATACCTGGTAAGACTAGAATATTTAGTATAAGTCCGGTACAGTTTACCATACCGTTTCGACAGTATTACTTAGACTTTATGGCAGCATAGCGAGCTGCACGACTTAATGCTGAGCATGGTATTGGTATTGATGTTAACAGCTTAGAGTGGACAAATTTGGCAACAAGGTTGTCTAAGTATGGCACTCACAT…		-0.00191436
193	0.0209191	TTCATTACAGCCACCTGGAACATCAGGTAAGCGATGGTTATTTGATATCGAGTTACAAGACTCGGGATGTTATCTCTTGCGTGGAATGCGTCCCGAACTTGAGATTCAATTATCAACGACACAGTTAATGAGGAAAAAGGGAATAAAACCTCACACTATATTCACGGATTGTTTGAAAGATACTTGTTTGCCTGTTGAAAAATGTAGAATACCTGGTAAGACTAGAATATTTAGTATAAGTCCGGTACAGTTTACCATACCGTTTCGACAGTATTACTTAGACTTTATGGCATCCTAGCGAGCTGCACGACTTAATGCTGAGCATGGTATTGGTATTGATGTTAACAGCTTAGAGTGGACAAATTTGGCAACAAGGTTGTCTAAGGATGGCACTCACAT…		-0.00177232
194	0.0197872	TTCATTAAAGCCACCTGGAACATCAGGTAAGCGATGGTTGTTTGATATTGAGTTACAAGACTCGGGATGTTATCTCTTGCGTGGAATGCGTCCCGAACTTGAAATTCAATTATCAACAACACAGTTAATGAGGAAAAAGGGAATAAAACCTCACACTATATTCACGGATTGTTTGAAAGATACTTGTTTGCCTGTTGAAAAATGTAGAATACCTGGTAAGACTAGAATATTTAGTATAAGTCCGGTACAGTTTACCATACCGTTTCGACAGTATTACTTAGACTTTATGGCATCCTATCGAGCTGCACGACTTAATGCTGAGCATGGTATTGGTATTGATGTTAACAGCTTAGAGTGGACAAATTTGGCAACAAGGTTGTCTAAGTATGGCACTCACAT…		-0.00168743
195	0.0191758	TTCATTAAAGCCACCTGGAACATCAGGTAAGCGATGGTTATTTGATATCGAGTTACAAGACTCGGGATGTTATCTCTTGCGTGGAATGCGTCCCGAACTTGAGATTCAATTATCAACGACACAGTTAATGAGGAAAAAGGGAATAAAACCTCACACTATATTCACGGATTGTTTGAAAGATACTTGTTTGCCTGTTGAAAAATGTAGAATACCTGGTAAGACTAGAATATTTAGTATAAGTCCTGTACAGTTTACCATACCGTTTCGACAGTATTACTTAGACTTTATGGCATCCTATCGAGCTGCACGACTTAATGCTGAGCATGGTATTGGTATTGATGTTAACAGCTTAGAGTGGACAAATTTGGCAACAAGGTTGTCTAAATATGGCACTCACAT…		-0.00164131
196	0.0187335	TTCATTCAAGCCACCTGGAACATCAGGTAAGCGATGGTTATTTGCTATCGAGTTACAAGACTCGGGATGTTATCTCTTGCGTGGAATGCGTCCCGAACTTGAGATTCAATTATCAACGACACAGTTAATGAGGAAAAAGGGAATAAAACCTCACACTATATTCACGGATTGTTTGAAAGATACTTGTTTGCCTGTTGAAAAATGTAGAATACCTGGTAAGACTAGAATATTTAGTATAAGTCCGGTACAGTTTACCATACCGTTTCGACAGTATTACTTAGACTTTATGGCATAATATCGAGCTGCACGACTTAAGGCTGAGCATGGTATTGGTATTGATGTTAACAGCTTAGAGTGGACAAATTTGGCAACAAGGTTGTCTAAGTATGGCACTCACAT…		-0.00160782
197	0.0174326	TTCATTAAAGCCACCTGGAACATCAGGTAAGCGATGGTTATTTGATATCGAGTTACAAGACTCGGGATGTTATCTCTTGCGTGGAATGCGTCCCGAACTTGAGATTCAATTATCAACGACACAGTTAATGAGGAAAAAGGGAATAAAACCTCACACTATATTCACGGATTGTTTGAAAGATACTTGTTTGCCTGTTGAAAAATGTAGAATACCTGGTAAGACTAGAATATTTAGTATAAGTCCGGTACAGTTTACCATACCGTTTCGACAGTATTACTTAGACTTTATGGCATCCTATCGAGCTGCACGACTTAATGCTGAGCATGGTATTGGTATTGATGGTAACAGCTTAGAGTGGACAAATTTGGCAACAAGGTTGTCTAAGTATGGCACGCACAT…		-0.00150872
198	0.0152209	TTCATTAAAGCCACCTGGAACATCAGGTAAGCGATGGTTATTTGATATCGAGTTACAAGACTCGGGATGTTATCTCTTGCGTGGAATGCGTCCCGAACTTGAGATTCAATTATCAACGACACAGTTAATGAGGAAAAAGGGAATAAAACCTCACACTATATTCACGGATTGTTTGAAAGATACTTGTTTGCCTGTTGAAAAATGTAGAATACCTGGTAAGACTAGAATATTTAGTATAATTCCTGTACAGTTTACCATACCGTTTCGACAGTATTACTTAGACTTTATGGCATCCTATCGAGCTGCACGACTTAATGCTGAGCATGGTATTGGTATTGATGTTAACAGCTTAGAGTGGACAAATTTGGCAACAAGGTTGTCTAAGTATGGCACTCACAT…		-0.00133796
199	0.0152209	TTCATTCAAGCCACCTGGAACATCAGGTAAGCGATGGTTATTTGCTATCGAGTTACAAGACTCGGGATGTTATCTCTTGCGTGGAATGCGTCCCGAACTTGAGATTCAATTATCAACGACACAGTTAATGAGGAAAAAGGGAATAAAACCTCACACTATATTCACGGATTGTTTGAAAGATACTTGTTTGCCTGTTGAAAAATGTAGAATACCTGGTAAGACTAGAATATTTAGTATAAGTCCGGTACAGTTTACCATACCGTTTCGACAGTATTACTTAGACTTTATGGCATCCTATCGAGCTGCACGACTTAATGCTGAGCATGGTATTGGTATTGATGTTAACAGCTTAGAGTGGACAAATTTGGCAACAAGGTTGTCTAAGTATGGCACTCACAT…		-0.00133796
200	0.0145835	TTCATTACAGCCACCTGGAACATCAGGTAAGCGATGGTTATTTGATATCGAGTTACAAGACTCGGGATGTTATCTCTTGCGTGGAATGCGTCCCGAACTTGAGATTCAATTATCAACGACACAGTTAATGAGGAAAAAGGGAATAAAACCTCACACTATATTCACGGATTGTTTGAAAGATACTTGTTTGCCTGTTGAAAAATGTAGAATACCTGGTAAGACTAGAATATTTAGTATAAGTCCGGTACAGTTTACCATACCGTTTCGACAGTATTACTTAGACTTTATGGCATCCTATCGAGCTGCACGACTTAATGCTGAGCATGGTATTGGTATTGATGTTAACAGCTTAGAGTGGACAAATTTGGCAACAAGGTTGTCTAAGTATGGCACTCACAT…		-0.00128816
201	0.0139461	TTCATTCAAGCCACCTGGAACATCAGGTAAGCGATGGTTATTTGATATCGAGTTACAAGACTCGGGATGTTATCTCTTGCGTGGAATGCGTCCCGAACTTGAGATTCAATTATCAACGACACAGTTAATGAGGAAAAAGGGAATAAAACCTCACACTATATTCACGGATTGTTTGAAAGATACTTGTTTGCCTGTTGAAAAATGTAGAATACCTGGTAAGACTAGAATATTTAGTATAAGTCCGGTACAGTTTACCATACCGTTTCGACAGTATTACTTAGACTTTATGGCATCCTATCGAGCTGCACGACTTAATGCTGAGCATGGTATTGGTATTGATGTGAACAGCTTAGAGTGGACAAATTTGGCAACAAGGTTGTCGAAGTATGGCACGCACAT…		-0.00123809
202	0.0136988	TTTATTAAAGCCACCTGGAACATCAGGTAAGCGATGGTTATTTGATATCGAGTTACAAGACTCGGGATGTTATCTCTTGCGTGGAATGCGTCCCGAACTTGAGATTCAATTATCAACGACACAGTTAATGAGGAAAAAGGGAATAAAACCTCACACTATATTCACGGATTGTTTGAAAGATACTTGTTTGCCTGTTGAAAAATGTAGAATACCTGGTAAGACTAGAATATTTAGTATAAGTCCGGTACAGTTTACCATACCGTTTCGACAGTATTACTTAGACTTTATGGCATCCTATCGAGCTGCGCGACTTAATGCTGAGCATGGTATTGGTATTGATGTTAACAGCTTAGAGTGGACAAATTTGGCAACAAGGTTGTCTAAGTATGGCACTCACAT…		-0.00121859
203	0.0121767	TTCATTACAGCCACCTGGAACATCAGGTAAGCGATGGTTATTTGATATCGAGTTACAAGACTCGGGATGTTATCTCTTGCGTGGAATGCGTCCCGAACTTGAGATTCAATTATCAACGACACAGTTAATGAGGAAAAAGGGAATAAAACCTCACACTATATTCACGGATTGTTTGAAAGATACTTGTTTGCCTGTTGAAAAATGTAGAATACCTGGTAAGACTAGAATATTTAGTATAAGTCCGGTACAGTTTACCATACCGTTTCGACAGTATTACTTAGACTTTATGGCATCCTATCGAGCTGCACGACTTAATGCTGAGCATGGTATTGGTATTGATGTTAACAGCTTAGAGTGGACAAATTTGGCAACAAGGTTGTCTAAGTATGGCACTCACAT…		-0.00109754
204	0.0106546	TTCATTAAAGCCACCTGGAACATCAGGTAAGCGATGGTTATTTGATATCGAGTTACAAGACTCGGGATGTTATCTCTTGCGTGGAATGCGTCCCGAACTTGAGATTCAATTATCCACGACACAGTTAATGAGGAAAAAGGGAATAAAACCTCACACTATATTCACGGATTGTTTGAAAGATACTTGTTTGCCTGTTGAAAAATGTAGAATACCTGGTAAGACTAGAATATTTAGTATAAGTCCGGTACAGTTTACCATACCATTTCGACAGTATTACTTAGACTTTATGGCATCCTATCGAGCTGCACGACTTAATGCTGAGCATGGTATTGGTATTGATGTTAACAGCTTAGAGTGGACAAATTTGGCAACAAGGTTGTCTAAGTATGGCACTCACAT…		-0.000974572
205	0.00913254	TTCATTACAGCCACCTGGAACATCAGGTAAGCGATGGTTATGTGATATCGAGTTACACGACTCGGGATGTTATCTCTTGCGTGGAATGCGTCCCGAACTTGAGATTCAATTATCAACGACACAGTTAATGAGGAAAAAGGGAATAAAACCTCACACTATATTCACGGATTGTTTGAAAGATACTTGTTTGCCTGTTGAAAAATGTAGAATACCTGGTAAGACTAGAATATTTAGTATAAGTCCGGTACAGTTTACCATACCGTTTCGACAGTATTACTTAGACTTTATGGCATCCTATCGAGCTGCACGACTTAATGCTGAGCATGGTATTGGTATTGATGTTAACAGCTTAGAGTGGACAAATTTGGCAACAAGGTTGTCTAAGTATGGCACTCACAT…		-0.000849425
206	0.00913254	TTCATTACAGCCACCTGGAACATCAGGTAAGCGATGGTTATTTGATATCGAGTTACAAGACTCGGGATGTTATCTCTTGCGTGGAATGCGTCCCGAACTTGAGATTCAATTATCAACGACACAGTTAATGAGGAAAAAGGGAATAAAACCTCACACTATATTCACGGATTGTTTGAAAGATACTTGTTTGCCTGTTGAAAAATGTAGAATACCTGGTAAGACTAGAATATTTAGTATAAGTCCGGTACAGTTTACCATACCGTTTCGACAGTATTACTTAGACTTTATGGCATCCTATCGAGCTGCACGACTTAATGCTGAGCATGGTATTGGTATTGATGTTAACAGCTTAGAGTTGACAAATTTGGCAACAAGGTTGTCTAAGTATGGCACTCACAT…		-0.000849425
207	0.00913254	TTCATTACAGCCACCTGGAACATCAGGTAAGCGATGGTTATTTGATATCGAGTGACAAGACTCGGGATGTTATCTCTTGCGTGGAATGCGTCCCGAACTTGAGATTCAATTATCAACGACACAGTTAATGAGGAAAAAGGGAATAAAACCTCACACTATATTCACGGATTGTTTGAAAGATACTTGTTTGCCTGTTGAAAAATGTAGAATACCTGGTAAGACTAGAATATTTAGTATAAGTCCGGTACAGTTTACCATACCGTTTCGACAGTATTACTTAGACTTTATGGCATCCTAGCGAGCTGCACGACTTAATGCTGAGCATGGTATTGGTATTGATGTTAACAGCTTAGAGTGGACAAATTTGGCAACAAGGTTGTCTAAGTATGGCACTCACAT…		-0.000849425
208	0.00913254	TTCATTAAAGCCACCTGGAACATCAGGTAAGCGATGGTTATTTGATATCGAGTTACAAGACTCGGGATGTTATCTCTTGCGTGGAATGCGTCCCGAACTTGAGATTCAATTATCAACGACACAGTTAATGAGGAAAAAGGGAATAAAACCTCACACTATATTCACGGATTGTTTGAAAGATACTTGTTTGCCTGTTGAAAAATGTAGAATACCTGGTAAGACTAGAATATTTAGTATAAGTCCGGTACAGTTTACCATACCGTTTCGACAGTATTACTTAGACTTTATGGCAGCCTATCGAGCTGCACGACTTAATGCTGAGCATGGTATTGGTATTGATGTTAACAGCTTAGAGTGGACAAATTTGGCAACAAGGTTGTCTAAGTATGGCACTCACAT…		-0.000849425
209	0.00913254	TTCATTACAGCCACCTGGAACATCAGGTAAGCGATGGTTATTTGATATCGAGTTACAAGACTCGGGATGTTATCTCTTGCGTGGAATGCGTCCCGAACTTGAGATTCAATTATCAACGACACAGTTAATGAGGAAAAAGGGAATAAAACCTCACACTATATTCACGGATTGTTTGAAAGATAATTGTTTGCCTGTTGAAAAATGTAGAATACCTGGTAAGACTAGAATATTTAGTATAAGTCCGGTACAGTTTACCATACCGTTTCGACAGTATTACTTAGACTTTATGGCATCCTATCGAGCTGCACGACTTAATGCTGAGCATGGTATTGGTATTGATGTTAACAGCTTAGAGTGGACAAATTTGGCAACAAGGTTGTCTAAGTATGGCACTCACAT…		-0.000849425
210	0.00871629	TTCATTAAAGCCACCTGGAACATCAGGTAAGCGATGGTTATTTGATATCGAGTTACAAGACTCGGGATGTTATCTCTTGCGTGGAATGCGTCCCGAACTTGAGATTCAATTATCAACGACACAGTTAATGAGGAAAAAGGGAATAAAACCTCACACTATATTCACGGATTGTTTGAAAGATACTTGTTTGCCTGTTGAAAAATGTAGAATACCTGGTAAGACTAGAATATTTAGTATAAGTCCGGTACAGTTTACCATACCGTTTCGACAGTATTACTTAGACTTTATGGCATCCTATCGAGCTGCACGACTTAATGCTGAGCATGGTATTGGTATTGATGTGAACAGCTTAGAGTGGACAAATTTGGCAACAAGGTTGTCTAAGTTGGCACTCACATC…		-0.000814775
211	0.00697303	TTCATTAAAGCCACCTGGAACATCAGGTAAGCGATGGTTATTTGATATCGAGTTACAAGACTCGGGATGTTATCTCTTGCGTGGAATGCGTCCCGAACTTGAGATTCAATTATCAACGACACAGTTAATGAGGAAAAAGGGAATAAAACCTCACACTATATTCACGGATTGTTTGAAAGATACTTGTTTGCCTGTTGAAAAATGTAGAATACCTGGTAAGACTAGAATATTTAGTATAAGTCCGGTACAGTTTACCATACCGTTTCGACAGTATTACTTAGACTTTATGGCATCCGATCGGGCTGCACGACTTAATGCTGAGCATGGTATTGGTATTGATGTTAACAGCTTAGAGTGGACAAATTTGGCAACAAGGTTGTCTAAGTATGGCACTCACAT…		-0.00066738
212	0.00608836	TTCATTAAAGCCACCTGGAACATCAGGTAAGCGATGGTTATTTGATATCGAGTTACAAGACTCGGGATGTTATCTCTTGCGTGGAATGCGTCCCGAACTTGAGATTCAATTATCAACGACACAGTTAATGAGGAAAAAGGGAATAAAACCTCACACTATATTCACGGATTGTTTGAAAGATACTTGTTTGCCTGTTGAAAAATGTATAATACCTGGTAAGACTAGAATATTTAGTATAAGTCCGGTACAGTTTACCATACCGTTTCGACAGTATTACTTAGACTTTATGGCATCCTATCGATCTGCACGACTTAATGCTGAGCATGGTATTGGTATTGATGTTAACAGCTTAGAGTGGACAAATTTGGCAACAAGGTTGTCTAAGTATGGCACTCACAT…		-0.000590969
213	0.00608836	TTCATTAAAGCCACCTGGAACATCAGGTAAGCGATGGTTATTTGATATCGAGTTACAAGACTCGGGATGTTATCTCTTGCGTGGAATGCGTCCCGAACCTGAGATTCAATTATCAACGACACAGTTAATGAGGAAAAAGGGAATAAAACCTCACACTATATTCACGGATTGTTTGAAAGATACTTGTTTGCCTGTTGAAAAATGTAGAATACCTGGTAAGACTAGAATATTTAGTATAAGTCCGGTACAGTTTACCATACCGTTTCGACAGTATTACTTAGACTTTATGGCATCCTATCGAGCTGCACTACTTAATGCTGAGCATGGTATTGGTATTGATGTTAACAGCTTAGAGTGGACAAATTTGGCAACAAGGTTGTCTAAGTATGGCACTCACAT…		-0.000590969
214	0.00608836	TTCATTAAAGCCACCTGGAACATCAGGTAAGCGATGGTTATTTGATATCGAGTTACAAGACTCGGGATGTTATCTCTTGCGTGGAATGCGTCCCGAACTTGAGATTCAATTACCAACGACACAGTTAATGAGGAAAAAGGGAATAAAACCTCACACTATATTCACGGATTGTTTGAAAGATACTTGTTTGCCTGTCGAAAAATGTAGAATACCTGGTAAGACTAGAATATTTAGTATAAGTCCGGTACAGTTTACCATACCGTTTCGACAGTATTACTTAGACTTTATGGCATCCTATCGAGCTGCACGACTTAATGCTGAGCATGGTATTGGTATTGATGTTAACAGCTTAGAGTGGACAAATTTGGCAACAAGGTTGTCTAAGTATGGCACTCACAT…		-0.000590969
215	0.00522977	TTCATTAAAGCCACCTGGAACATCAGGTAAGCGATGGTTATTTGATATCGAGTTACAAGACTCGGGATGTTATCTCTTGCGTGGAATGCGTCCCGAACTTGAGATTCAATTATCAACGACACAGTTAATGAGGAAAAAGGGAATAAAACCTCACACTATATTCACGGATTGTTTGAAAGATACTTGTTTGCCTGTTGAAAAATGTAGAATACCTGGTAAGACTAGAATATTTAGTATAAGTCCGGTACAGTTTACCATACCGTTTCGACAGTATTACTTAGACTTTATGGCATCCTATCGAGCTGCACGACTTAATGCTGAGCATGGTATTAGTATTGATGTTAACAGCTTAGAGTAGACAAATTTGGCAACAAGGTTGTCTAAGTATGGCACTCACAT…		-0.00051558
216	0.00456627	TTCATTACAGCCACCTGGAACATCAGGTAAGCGATGGTTATTTGATATCGAGTTACAAGACTCGGGATGTTATCTCTTGCGTGGAATGCGTCCCGAACTTGAGATTCAATTATCAACGACACAGTTAATGAGGAAAAAGGGAATAAAACCTCACACTATATTCACGGATTGTTTGAAAGATACTTTTTTGCCTGTTGAAAAATGTAGAATACCTGGTAAGACTAGAATATTTAGTATAAGTCCGGTACAGTTTACCATACCGTTTCGACAGTATTACTTAGACTTTATGGCATCCTATCGAGCTGCACGACTTAATGCTGAGCATGGTATTGGTATTGATGTTAACAGCTTAGAGTGGACAAATTTGGCAACAAGGTTGTCTAAGTATGGCACTCACAT…		-0.000456363
217	0.00456627	TTCATTAAAGCCACCTGGAACATCAGGTAAGCGATGGTTATTTGATATCGAGTTACAAGACTCGGGATGTTATCTCTTGCGTGGAGTGCGTCCCGAACTTGAGATTCAATTATCAACGACACAGTTAATGAGGAAAAAGGGAATAAAACCTCACACTATATTCACGGATTGTTTGAAAGATACTTGTTTGCCTGTTGAAAAATGTGGAATACCTGGTAAGACTAGAATATTTAGTATAAGTCCGGTACAGTTTACCATACCGTTTCGACAGTATTACTTAGACTTTATGGCATCCTATCGAGCTGCACGACTTAATGCTGAGCATGGTATTGGTATTGATGTTAACAGCTTAGAGTGGACAAATTTGGCAACAAGGTTGTCTAAGTATGGCACTCACAT…		-0.000456363
218	0.00456627	TTCATTAAAGCCACCTGGAACATCAGGTAAGCGATGGTTATTTGATATCGAGTTACAAGACTCGGGATGTTATCTCTTGCGTGGAATGCGTCCCGAACTTGAGATTCAATTATCAACGACACAGTTAATGAGGAAAAAGGGAATAAAACCTCACACTATATTCACGGATTGTTTGAAAGATACTTGTTTGCCTTTTGAAAAATGTAGAATACCTGGTAAGACTAGAATATTTAGTATAAGTACGGTACAGTTTACCATACCGTTTCGACAGTATTACTTAGACTTTATGGCATCCTATCGAGCTGCACGACTTAATGCTGAGCATGGTATTGGTATTGATGTTAACAGCTTAGAGTGGACAAATTTGGCAACAAGGTTGTCTAAGTATGGCACTCACAT…		-0.000456363
219	0.00456627	TTCATTAAAGCCACCTGGAACATCAGGTAAGCGATGGTTATTTGATATCGAGTTACAAGACTCGGGATGGTATCTCTTGCGTGGAATGCGTCCCGAACTTGAGATTCAATTATCAACGACACAGTTAATGAGGAAAAAGGGAATAAAACCTCACACTATATTCACGGATTGTTTGAAAGATACTTGTTTGCCTGTTGAAAAATGTAGAATACCTGGTAAGACTAGAATATTTAGTATAAGTCCGGTACAGTTTACCATACCGTTTCGACAGTATTACTTAGACTTTATGGCATCCTATCGAGCTGCACGACTTAATGCTGAGCATGGTATTGGTATTGATGTTAACAGCTTAGAGTGGACAAATTTGGCAACAAGGTTGTCTAAGTATGGCGCTCACAT…		-0.000456363
220	0.00456627	TTCATTAAAGCCACCTGGAACATCAGGTAAGCGATGGTTGTTTGATATCGAGTTACAAGACTCGGGATGTTATCTCTTGCGTGGAATGCGTCCCGAACTTGAGATTCAATTATCAACGACACAGTTAATGGGGAAAAAGGGAATAAAACCTCACACTATATTCACGGATTGTTTGAAAGATACTTGTTTGCCTGTTGAAAAATGTAGAATACCTGGTAAGACTAGAATATTTAGTATAAGTCCGGTACAGTTTACCATACCGTTTCGACAGTATTACTTAGACTTTATGGCATCCTATCGAGCTGCACGACTTAATGCTGAGCATGGTATTGGTATTGATGTTAACAGCTTAGAGTGGACAAATTTGGCAACAAGGTTGTCTAAGTATGGCACTCACAT…		-0.000456363
221	0.00456627	TTCATTACAGCCACCTGGAACATCAGGTAAGCGATGGTTATTTGATATCGAGTTACAAGACTCGGGATGTTATCTCTTGCGTGGAATGCGTCCCGAACTTGAGATTCAATTATCAACGACACAGTTAATGAGGAAAAAGGGAATAAAACCTCACACTATATTCACGGATTGTTTGAAAGATACTTGTTTGCCTGTTGAAAAATGTAGAATACCTGGTAAGACTAGAATATTTAGTATAAGTCCGGTACAGTTTACCATACCGTTTCGACAGTATTACTTAGACTTTATGGCATCCTGTCGAGCTGCACGACTTAATGCTGAGCATGGTATTGGTATTGATGTTAACAGCTTAGAGTGGACAAATTTGGCAACAAGGTTGTCTAAGTATGGCACTCACAT…		-0.000456363
222	0.00456627	TTCATTAAAGCCACCTGGAACATCAGGTAAGCGATGGTTATTTGATATCGAGTTACAAGACTCGGGATGTTATCTCTTGCGTGGAATGCGTCCCGAACTTGAGATTCAATTATCAACGACACAGTTAATGAGGAAAAAGGGAATAAAACCTCGCACTATATTCACGGATTGTTTGAAAGATACTTGTTTGCCTGTTGAAAAATGTAGAATACCTGGTAAGACTAGAATATTTAGTATAAGTCCGGTACAGTTTACCATACCGTTTCGGCAGTATTACTTAGACTTTATGGCATCCTATCGAGCTGCACGACTTAATGCTGAGCATGGTATTGGTATTGATGTTAACAGCTTAGAGTGGACAAATTTGGCAACAAGGTTGTCTAAGTATGGCACTCACAT…		-0.000456363
223	0.00425435	TTCATTACAGCCACCTGGAACATCAGGTAAGCGATGGTTATTTGATATCGAGTTACAAGACTCGGGATGTTATCTCTTGCGTGGAATGCGTCCCGAACTTGAGATTCAATTATCAACGACACAGTTAATGAGGAAAAAGGGAATAAAACCTCACACTATATTCACGGATTGTTTGAAAGATACTTGTTTGCCTGTTGAAAAATGTAGAATACCTGGTAAGACTAGAATATTTAGTATAAGTCCGGTACAGTTTACCATACCGTTTCGACAGTATTACTTAGACTTTATGGCATCCTATCGAGCTGCACGACTTAATGCCGAGCATGGTATTGGTATTGATGTTAACAGCTTAGAGTGGACAAATTTGGCAACAAGGTTGTCTAAGTATGGCACTCACAT…		-0.000428199
224	0.00348651	TTCATTAAAGCCACCTGGAACATCAGGTAAGCGATGGTTATTTGATATCGAGTTACAAGACTCGGGATGTTATCTCTTGCGTGGAATGCGTCCCGAACTTGAGATTCAATTATCAACGACACAGTTAATGAGGAAAAAGGGAATAAAACCTCACACTATATTCACGGATTGTTTGAAAGATACTTGTTTGCCTGTTGAAAAATGTAGAATACCTGGTAAGACTAGAATATTTAGTATAAGTACGGTACAGTTTACCATACCGTTTCGACAGTATTACTTTGACTTTATGGCATCCTATCGAGCTGCACGACTTAATGCTGAGCATGGTATTGGTATTGATGTTAACAGCTTAGAGTGGACAAATTTGGCAACAAGGTTGTCTAAGTATGGCACTCACAT…		-0.000357857
225	0.00348651	TTCATTAAAGCCACCTGGAACATCAGGTAAGCGATGGTTATTTGATATCGAGTTACAAGACTCGGGATGTTATCTCTTGCGTGGAATGCGTCCCGAACTTGAGATTCAATTATCAACGACACAGTTAATGAGGAAAAAGGGAATAAAACCTCACACTATATTCACGGATTGTTTGAAAGATACTTGTTTGCCTGTTGAAAAATGTAGAATACCTGGTAAGACTAGAATATTTAGTATAAGTCCGGTACAGTTTACCATACCGTTTCGACAGTATTACTTAGACTTTATGGCATCCTATCGAACTGCACGACTTAATGCTGAGCATGGTATTGGTATTTATGTTAACAGCTTAGAGTGGACAAATTTGGCAACAAGGTTGTCTAAGTATGGCACTCACAT…		-0.000357857
226	0.00348651	TTCATTAAAGCCACCTGGAACATCAGGTAAGCGATGGTTATTTGATATCGAGTTACAAGACTCGGGATGTTATCTCTTGCGTGGAATGCGTCCCGAACTTGAGATTCAATTATCAACGACACAGTTAATGAGGAAAAAGGGAATAAAACCTCACACTATATTCACGGATTGTTTGAAAGATACTTGTTTGCCTGTTGAAAAATGTAGAATACCTGGTAAGACTAGAATATTTAGTATAAGTCCGGTACAGTTTACCATACCGTTTCGACAGTATTACTTAGACGTTATGGCATCCTAGCGAGCTGCACGACTTAATGCTGAGCATGGTATTGGTATTGATGTTAACAGCTTAGAGTGGACAAATTTGGCAACAAGGTTGTCTAAGTATGGCACTCACAT…		-0.000357857
227	0.00348651	TTCATTAAAGCCACCTGGAACATCAGGTAAGCGATGGTTATTTGATATCGAGTTACAAGACTCGGGATGTTATCTCTTGCGTGGAATGCGTCCCGAACTTGAGATTCAATTATCAACGACACAGTTAATGAGGAAAAAGGGAATAAAACCTCACACTATATTCACGGATTGTTTGAAAGATACTTGTTTGCCTGTTGAAAAATGTAGAATACCTGGTAAGACTAGAATATTTAGTATAAGTCCGGTACAGTTTACCATACCGTTTCGACAGTATTACTTAGACTTTATGGCATCCTATCTGGCTGCACGACTTAATGCTGAGCATGGTATTGGTATTGATGTTAACAGCTTAGAGTGGACAAATTTGGCAACAAGGTTGTCTAAGTATGGCACTCACAT…		-0.000357857
228	0.00348651	TTCATTAAAGCCACCTGGAACATCAGGTAAGCGATGGTTATTTGATATCGAGTTACAAGACTCGGGATGTTATCTCTTGCGTGGAATGCGTCCCGAACTTGAGATTCAATTATCAACGACACAGTTAATGAGGAAAAAGGGAATAAAACCTCACACTATATTCACGGATTGTTTGAAAGATACTTGTTTGCCTGTTGAAAAATGTAGAATACCTGGTAAGACTAGAATATTTAGTATAAGTCCGGTACAGTTTACCATACCGTTTCGACAGTATTACTTAGACTTTATGGCATCCTATCGGGCTGCACGACTTAATGCTGAGCATGGTATTGGTATTGATGTTAACAGCTTAGAGTGGACAAATTTGGCAACAAGGTTGTCTAAGTATGGCACCCACAT…		-0.000357857
229	0.00304418	TTCATTAAAGCCACCTGGAACATCAGGTAAGCGATGGTTATTTGATATCGAGTTACAAGACTCGGGATGTTATCCCTTGCGTGGAATGCGTCCCGAACTTGAGATTCAATTATCAACGACACAGTTAATGAGGAAAAAGGGAATAAAACCTCACACTATATTCACGGATTGTTTGAAAGATACTTGTTTGCCTGTTGAAAAATGTAGAATACCTGGTAAGACTAGAATATTTAGTATAAGTCCGGTACAGTTTACCATACCGTTTCGACAGTATTACTTAGACGTTATGGCATCCTATCGAGCTGCACGACTTAATGCTGAGCATGGTATTGGTATTGATGTTAACAGCTTAGAGTGGACAAATTTGGCAACAAGGTTGTCTAAGTATGGCACTCACGT…		-0.000316585
230	0.00304418	TTCATTAAAGCCACCTGGAACATCAGGTAAGCGATGGTTATTTGATATCGAGTTACAAGACTCGGGATGTTATCTCTTGCGTGGAATGCGTCCCGAACTTGAGATCCAATTATCAACGACACAGTTAATGAGGAAAAAGGGAATAAAACCTCACACTATATTCACGGATTGTTTGAAAGATACTTGTTTGCCTGTTGAAAAATGTAGAATACCTGGTAAGACTAGAATATTTAGTATAAGTCCGGTACAGTTTACCATACCGTTTCGACAGTATTACTTAGACGTTATGGCATCCTATCGAGCTGCACGACTTAATGCTGAGCATGGTATTGGTATTGATGTTAACAGCTTAGAGTGGACAAATTTGGCAACAAGGTTGTCTAAGTATGGCACTCACAT…		-0.000316585
231	0.00304418	TTCATTAAAGCCACCTGGAACATCAGGTAAGCGATGGTTATTTGATATCGAGTTACAAGACTCGGGATGTTATCTCTTGCGTGGAATGCGTCCCGAACTTGAGATTCAATTATCAACGACACAGTTAATGAGGAAAAAGGGAATAAAACCTCACACTATATTCACGGATTGTTTGAAAGATACTTGTTTGCCTGTTGAAAAATGTAGAATACCTGGTAAGACTAGAATATTTAGTATAAGTCCGGTACAGTTTACCATACCGTTTCGACAGTATTACTTAGACTTTATGTCATCCTATCGAGCTTCACGACTTAATGCTGAGCATGGTATTGGTATTGATGTTAACAGCTTAGAGTGGACAAATTTGGCAACAAGGTTGTCTAAGTATGGCACTCACAT…		-0.000316585
232	0.00304418	TTCATTAAAGCCACCTGGAACATCAGGTAAGCGATGGTTATTTGATATTGAGCTACAAGACTCGGGATGTTATCTCTTGCGTGGAATGCGTCCCGAACTTGAGATTCAATTATCCACGACACAGTTAATGAGGAAAAAGGGAATAAAACCTCACACTATATTCACGGATTGTTTGAAAGATACTTGTTTGCCTGTTGAAAAATGTAGAATACCTGGTAAGACTAGAATATTTAGTATAAGTCCGGTACAGTTTACCATACCATTTCGACAGTATTACTTAGACTTTATGGCATCCTATCGAGCTGCACGACTTAATGCTGAGCATGGTAGTGGTATTGATGTTAACAGCTTAGAGTGGACAAATTTGGCAACAAGGTTGTCTAAGTATGGCACTCACAT…		-0.000316585
233	0.00304418	TTCATTAAAGCCACCTGGAACATCAGGTAAGCGATGGTTATTTGATATCGAGTTACAAGACTCGGGATGTTATCTCTTGCGTGGAATGCGTCCCGAACTTGAGATTCAATTATCAACGACACAGTTAATGAGGAAAAAGGGAATAAAACCTCACACTATATTCACGGATTGTTTGAAAGATACTTGTTTGCCTGTTGAAAAATGTAGGATACCTGGTAAGACTAGAATATTTAGTATAAGTCCGGTACAGTTTACCATACCGTTTCGACAGTATTACTTAGACTTTATGGCATCCTATCGAGCTGCACGACTTAATGCTGAGCATGGTATTGGTATTGATGTTAGCAGCTTAGAGTGGACAAATTTGGCAACAAGGTTGTCTAAGTATGGCACTCACAT…		-0.000316585
234	0.00304418	TTCATTAAAGCCACCTGGAACATCAGGTAAGCGATGGTTATTTGATATCGAGTTACAAGACTCGGGATGTTATCTCTTGCGTGGAATGCGTCCCGAACTTGAGATTCAATTATCAACGACACAGTTAATGAGGAAAAAGGGAATAAAACCTCACACTATATTCACGGATTGTTTGAAAGATACTTGTTTGCCTGTTGAAAAATGTAGAATACCTGGTAAGACTAGAATATTTAGTATAAGTCCGGTACAGTTTACCATACCGTTTCGACAGTATTACTTAGACTTTATGGCATCCTATCTAGCTGCACGAATTAATGCTGAGCATGGTATTGGTATTGATGTTAACAGCTTAGAGTGGACAAATTTGGCAACAAGGTTGTCTAAGTATGGCACTCACAT…		-0.000316585
235	0.00304418	TTCATTAAAGCCACCTGGAACATCAGGTAAGCGATGGTTATTTGATATCGAGTTACAAGACTCGGGATGTTATCTCTTGCGTGGAATGCGTCCCGAACTTGAGATTCAATTATCAACGGCACAGTTAATGAGGAAAAAGGGAATAAAACCTCACACTATATTCACGGATTGTTTGAAAGATACTTGTTTGCCTGTTGAAAAATGTAGAATACCTGTTAAGACTAGAATATTTAGTATAAGTCCGGTACAGTTTACCATACCGTTTCGACAGTATTACTTAGACTTTATGGCATCCTATCGAGCTGCACGACTTAATGCTGAGCATGGTATTGGTATTGATGTTAACAGCTTAGAGTGGACAAATTTGGCAACAAGGTTGTCTAAGTATGGCACTCACAT…		-0.000316585
236	0.00304418	TTCATTAAAGCCACCTGGAACATCAGGTAAGCGATGGTTATTTGATATCGAGTTACAAGACTCGGGATGTTATCTCTTGCGTGGAATGCGTCCCGAACTTGAGATTCAATTATCAACGACACAGTTAATGAGGAAAAAGGGAATAAAACCTCACACTATATTCACGGATTGTTTGAAAGATACTTGTTTGCCTGTTGAAAAATGTATAATACCTGGTAAGACTAGAATATTTAGTATAAGTCCGGTACAGTTTACCATACCGTTTCGACAGTATTACTTAGACTTTATGGCATCCTATCGAGCTGCACGACTTAATGCTGAGCATGGTATTGGTATTGATGTTAGCAGCTTAGAGTGGACAAATTTGGCAACAAGGTTGTCTAAGTATGGCACTCACAT…		-0.000316585
237	0.00304418	TCCATTAAAGCCACCTGGAACATCAGGCAAGCGATGGTTATTTGATATCGAGTTACAAGACTCGGGATGTTATCTCTTGCGTGGAATGCGTCCCGAACTTGAGATTCAATTATCAACGACACAGTTAATGAGGAAAAAGGGAATAAAACCTCACACTATATTCACGGATTGTTTGAAAGATACTTGTTTGCCTGTTGAAAAATGTAGAATACCTGGTAAGACTAGAATATTTAGTATAAGTCCGGTACAGTTTACCATACCGTTTCGACAGTATTACTTAGACTTTATGGCATCCTATCGAGCTGCACGACTTAATGCTGAGCATGGTATTGGTATTGATGTTAACAGCTTAGAGTGGGCAAATTTGGCAACAAGGTTGTCTAAGTATGGCACTCACAT…		-0.000316585
238	0.00304418	TTCATTAAAGCCACCTGGAACATCAGGTAAGCGATGGTTATTTGATATCGAGTTACAAGACTCGGGATGTTATCTCTTGCGTGGAATGCGTCCCGAACTTGAGATTCAATTATCAACGACACAGTTAATGAGGAAAAAGGGAATAAAACCTCACACTATATTCACGGATTGTTTGAAAGATACTTGTTTGCATGTCGAAAAATGTAGAATACCTGGTAAGACTAGAATATTTAGTATAAGTCCGGTACAGTTTACCATACCGTTTCGACAGTATTACTTAGACTTTATGGCATCCTATCGAGCTGCACGACTTAATGCTGAGCATGGTATTGGTATTGATGTTAACAGCTTAGAGTGGACAAATTTGGCAACAAGGTTGTCTAAGTATGGCACTCACAT…		-0.000316585
239	0.00304418	TTCATTAAAGCCACCTGGAACACCAGGTAAGCGATGGTTATTTGATATCGAGTTACAAGACTCGGGATGTTATCTCTTGCGTGGAATGCGTCCCGAACTTGAGATTCAATTATCAACGACACAGTTAATGAGGAAAAAGGGAATAAAACCTCACACTATATTCACGGATTGTTTGAAAGATACTTGTTTGCCTGTTGAAAAATGTAGAATACCTGGTAAGACTAGAATATTTAGTATAAGTCCGGTACAGTTTACCATACCGTTTCGACAGTATTACTTAGACTTTATGGCATCCTATCGGGCTGCACGACTTAATGCTGAGCATGGTATTGGTATTGATGTTAACAGCTTAGAGTGGACAAATTTGGCAACAAGGTTGTCTAAGTATGGCACTCACAT…		-0.000316585
240	0.00304418	TTCATTAAAGCCACCTGGAACATCAGGTAAGCGATGGTTATTTGATATCGAGTTACAAGACTCGGGATGTTATCTCTTGCGTGGAATGCGTCCCGAACTTGAGACTCAATTATCAACGACACAGTTAATGAGGAAAAAGGGAATAAAACCTCACACTATATTCACGGATTGTTTGAAAGATACTTGTTTGCCTGTTGAAAAATGTAGAATACCTGGTAAGACTAGAATATTTAGTATAAGTCCGGTACAGTTTACCATACCGTTTCGACAGTATTACTTAGACTTTATGGCATCCTATCGAGATGCACGACTTAATGCTGAGCATGGTATTGGTATTGATGTTAACAGCTTAGAGTGGACAAATTTGGCAACAAGGTTGTCTAAGTATGGCACTCACAT…		-0.000316585
241	0.00304418	TTCATTAAAGCCACCTGGAACATCAGGTAAGCGATGGTTATTTGATATCGAGTTACAAGACTCGGGATGTTATCTCTTGCGTGGAATGCGTCCCGAACTTGAGATTCAATTATCAACGACACAGTTAATGAGGAAAAAGGGAATAAAACCTCACACTATATTCACGGATTGTTTGAAAGATACTTGTTTGCCTGTTGAAAAATGTAGAATAACTGGTAAGACTAGAATATTTAGTATAAGTCCGGTACATTTTACCATACCGTTTCGACAGTATTACTTAGACTTTATGGCATCCTATCGAGCTGCACGACTTAATGCTGAGCATGGTATTGGTATTGATGTTAACAGCTTAGAGTGGACAAATTTGGCAACAAGGTTGTCTAAGTATGGCACTCACAT…		-0.000316585
242	0.00304418	TTCATTAAAGCCACCTGGAACATCAGGTAAGCGATGGTTATTTGATATCGAGTTACAAGACTCGGGATGTTATCTCTTGCGTGGAATGCGTCCCGAACTTGAGATTCAATTATCAACGACACAGTTAATGAGGAAAAAGGGAATAAAACCTCACACTATATTCACGGATTGTTTGAAAGATACTTGTTTGCCTGTTGAAAAATGTAGAATACCTGGTAAGACTAGAATATTTAGTATAAGTCCGGTACAGTTTACCATACCGTTTCGACAGTATTACTTGGACTTTATGGCATCCTATCGAGCTGCACGACTTAATGCTGAGCATGGTATTGGTATTGATGTTAGCAGCTTAGAGTGGACAAATTTGGCAACAAGGTTGTCTAAGTATGGCACTCACAT…		-0.000316585
243	0.00304418	TTCATTAAAGCCACCTGGAACATCGGGTAAGCGATGGTTATTTGATATCGAGTTACAAGACTCGGGATGTTATCTCTTGCGTGGAATGCGTCCCGAACTTGAGATTCAATTATCAACGACACAGTTAATGAGGAAAAAGGGAATAAAACCTCACACTATATTCACGGATTGTTTGAAAGATACTTGTTTGCCTGTTGAAAAATGTAGAATACCTGGTAAGACTAGAATATTTAGTATAAGTCCGGTACAGTTTACCATACCGTTTCGACAGTATTACTTAGACTTTATGGCATCCTATCGAGCTGCACGACTTAATGCTGATCATGGTATTGGTATTGATGTTAACAGCTTAGAGTTGACAAATTTGGCAACAAGGTTGTCTAAGTATGGCACTCACAT…		-0.000316585
244	0.00304418	TTCATTAAAGCCACCTGGAACATCAGGTAAGCGATGGTTATTTGATATCGAGTTACAAGACTCGGGATGTTATCTCTTGCGTGGAATGCGTCCCGAACTTGAGATTCAATTATCAACGACACAGTTAATGAGGAAAAAGGGAATAAAACCTCACACTATATTCACGGATTGTTTGAAAGATACTTGTTTACCTGTTGAAAAATGTAGAATACCTGGTAAGACTAGAATATTTAGTATAAGTCCGGTACAGTTTACCATGCCGTTTCGACAGTATTACTTAGACTTTATGGCATCCTATCGAGCTGCACGACTTAATGCTGAGCATGGTATTGGTATTGATGTTAACAGCTTAGAGTGGACAAATTTGGCAACAAGGTTGTCTAAGTATGGCACTCACAT…		-0.000316585
245	0.00304418	TTCATTAAAGCCACCTGGAACATCAGGTAAGCGATGGTTATTTGATATCGAGTTACAAGACTCGGGATGTTATCTCTTGCGTGGAATGCGTCCCGAACTTGAGATTCAATTATCAACGACACAGTTAATGAGGAAAAAGGGAATAAAACCTCACACTATATTCACGGTTTGTTTGAAAGATACTTGTTTGCCTGTTGAAAAATGTAGAATACCTGGTAAGACTAGAATATTTAGTATAAGTCCGGTACAGTTTACCATACCGTTTCGACAGTATTACTTAGACTTTATGTCATCCTATCGAGCTGCACGACTTAATGCTGAGCATGGTATTGGTATTGATGTTAACAGCTTAGAGTGGACAAATTTGGCAACAAGGTTGTCTAAGTATGGCACTCACAT…		-0.000316585
246	0.00304418	TTCATTAAAGCCACCTGGAACATCAGGTAAGCGATGGTTATTTGATATCGAGTTACAAGACTCGGGATGTTATCTCTTGCGTGGAATGCGTCCCGAACTTGAGATTCAATTATCAACGACACAGTTAATGAGGAAAAAGGGAATAAAACCTCACACTATATTCACGGATTGTTTGAAAGATACTTGTTTGCCTGTTGAAAAAGGTAGAATACCTGGTAAGACTAGAATATTTAGTATAAGTCCGGTACAGTTTACCATACCGTTTCGACAGTATTACTTAGACTTTATGGCATCCTATCGAGCTGCAAGACTTAATGCTGAGCATGGTATTGGTATTGATGTTAACAGCTTAGAGTGGACAAATTTGGCAACAAGGTTGTCTAAGTATGGCACTCACAT…		-0.000316585
247	0.00304418	TTCATTAAAGCCACCTGGAACATCAGGTAAGCGATGGTTATTTGATATCGAGTTACAAGACTCGGGATGTTATCTCTTGCGTGGAATGCGTCCCGAACTTGAGATTCAATTATCAACGACACAGTTAATGAGGAAAAAGGGAATAAAACCTCACACTATATTCACGGATTGTTTGAAAGATACTTGTTTGCCTGTTGAAAAATGTAGAATACCTGGTAAGACTAGAATATTTAGTATAATTCCGGTACAGTTTACCATACCGTTTCGACAGTATTACTTAGACTTTATGGCATCCTATCGAGCTGCACGGCTTAATGCTGAGCATGGTATTGGTATTGATGTTAACAGCTTAGAGTGGACAAATTTGGCAACAAGGTTGTCTAAGTATGGCACTCACAT…		-0.000316585
248	0.00304418	TTCATTAAAGCCACCTGGAACATCAGGTAAGCGATGGTTATTTGATATCGAGTTACAAGACTCGGGATGTTATCTCTTGCGTGGAATGCGTCCCGAACTTGAGATTCAATTATCAACGACACAGTTAATGAGGAAAAAGGGAATAAAACCTCACACTATATTCACGGATTGTTTGAAAGATACTTGTTTGCCTGTTGAAAAATGTAGAATACCTGGTAATACTAGAATATTTAGTATAAGTCCGGTACAGTTTACCATACCGTTTCGACAGTATTACTTAGACTTTATGGCATCCTATCGAGCTGCACGACTTAATGCTGAGCATGGTATTGGTATTGATGTTAGCAGCTTAGAGTGGACAAATTTGGCAACAAGGTTGTCTAAGTATGGCACTCACAT…		-0.000316585
249	0.00304418	TTCATTAAAGCCACCTGGAACATCAGGTAAGCGATGGTTATTTGATATCGAGTTACAAGACTCGGGATGTTATCTCTTGCGTGGAATGCGTCCCGAACTTGAGATTCAATTATCAACGACACAGTTAATGAGGAAAAAGGGAATAAAACCTCACACTATATTAACGGATTGTTTGAAAGATACTTGTTTGCCTGTTGAAAAATGTAGAATACCTGGTAAGACTAGAATATTTAGTATAAGTCCGGTACAGTTTACCGTACCGTTTCGACAGTATTACTTAGACTTTATGGCATCCTATCGAGCTGCACGACTTAATGCTGAGCATGGTATTGGTATTGATGTTAACAGCTTAGAGTGGACAAATTTGGCAACAAGGTTGTCTAAGTATGGCACTCACAT…		-0.000316585
250	0.00304418	TTCATTAAAGCCACCTGGAACATCAGGTAAGCGATGGTTGTTTGACATTGAGCTACAGGACTCGGGATGTTATCTCCTGCGTGGAATGCGCCCCGAACTTGAGATTCAATTATCAACGACACAGTTAATGAGGAAAAAGGGAATAAAACCTCATACTATATTCACGGATTGTTTGAAAGATACTTGTTTGCCTGTTGAAAAATGTAGAATACCTGGTAAGACTAGAATATTTAGTATAAGTCCGGTACAATTTACCATACCGTTTCGACAGTATTACTTAGACTTTATGGCATCCTATCGAGCTGCACGACTTAATGCTGAGCAGGGTATTGGTATTGATGTTAACAGCTTAGAGTGGACAAATTTGGCAACAAGGTTGTCTAAGTATGGCACTCATAT…		-0.000316585
251	0.00304418	TTCATTACAGCCACCTGGAACATCAGGTAAGCGATGGTTATTTGATATCGAGTTACAAGACTCGGGATGTTATCTCTTGCGTGGAATGCGTCCCGAACTTGAGATTCAATTATCAACGACACAGTTAATGAGGAAAAAGGGAATAAAACCTCACACTATATTCACGGATTGTTTGAAAGATACTTGTTTGCCTGTTGAAAAATGTAGAATACCTAGTAAGACTAGAATATTTAGTATAAGTCCGGTACAGTTTACCATACCGTTTCGACAGTATTACTTAGACTTTATGGCATCCTATCGAGCTGCACGACTTAATGCTGAGCATGGTATTGGTATTGATGTTAACAGCTTAGAGTGGACAAATTTGGCAACAAGGTTGTCTAAGTATGGCACTCACAT…		-0.000316585
252	0.00304418	TTCATTACAGCCACCTGGAACATCAGGTAAGCGATGGTTATTTGATATCGAGTTACAAGACTCGGGATGTTATCTCTTGCGCGGAATGCGTCCCGAACTTGAGATTCAATTATCAACGACACAGTTAATGAGGAAAAAGGGAATAAAACCTCACACTATATTCACGGATTGTTTGAAAGATACTTGTTTGCCTGTTGAAAAATGTAGAATACCTGGTAAGACTAGAATATTTAGTATAAGTCCGGTACAGTTTACCATACCGTTTCGACAGTATTACTTAGACTTTATGGCATCCTATCGAGCTGCACGACTTAATGCTGAGCATGGTATTGGTATTGATGTTAACAGCTTAGAGTGGACAAATTTGGCGACAAGGTTGTCTAAGTATGGCACTCACAT…		-0.000316585
253	0.00304418	TTCATTAAAGCCACCTGGAACATCAGGTAAGCGATGGTTATTTGATATTGAGCTACAAGACTCGGGATGTTATCTCTTGCGTGGAATGCGTCCCGAACTTGAGATTCAATTATCCACGACACAGTTAATGAGGAAAAAGGGAATAAAACCTCACACTATATTCACGGATTGTTTGAAAGATACTTGTTTGCCTGTTGAAAAATGTAGAATACCTGGTAAGACTAGAATATTTAGTATAAGTCCGGTACAGTTTACCATACCATTTCGACAGTATTACTTAGACTTTATGGCATCCTATCGAGCTGCACGGCTTAATGCTGAGCATGGTATTGGTATTGATGTTAACAGCTTAGAGTGGACAAATTTGGCAACAAGGTTGTCTAAGTATGGCACTCACAT…		-0.000316585
254	0.00304418	TTCATTAAAGCCACCTGGAACATCAGGTAAGCGATGGTTATTTGATATCGAGTTACAAGACTCGGGATGTTATCTCTTGCGTGGAATGCGTCCCGAACTTGAGATTCAATTATCAACGACACAGTTAATGAGGAAAAAGGGAATAAAACCTCACACTATATTCACGGATTGTTTGAAAGATACTTGTTTGCTTGTTGAAAAATGTAGAATACCTGGTAAGACTAGAATATTTAGTATAAGTTCGGTACAGTTTACCATACCGTTTCGACAGTATTACTTAGACTTTATGGCATCCTATCGAGCTGCACGACTTAATGCTGAGCATGGTATTGGTATTGATGTTAACAGCTTAGAGTGGACAAATTTGGCAACAAGGTTGTCTAAGTATGGCACTCACAT…		-0.000316585
255	0.00304418	TTCATTAAAGCCACCTGGAACATCAGGTAAGCGATAGTTATTTGATATCGAGTTACAAGACTCGGGATGTTATCTCTTGCGTGGAATGCGTCCCGAACTTGAGATTCAATTATCAACGACACAGTTAATGAGGAAAAAGGGAATAAAACCTCACACTATATTCACGGATTGTTTGAAAGATACTTGTTTGCCTGTTGAAAAATGTAGAATACCTGGTAAGACTAGAATATTTAGTATAAGTCCGGTACAGTTTACCATACCGTTTCGACAGTATTACTTAGACTTTATGGCATCCTATCGAGCTGCACGACTTAATGCTGAGCATGGTATTGGTATTGATGTTAGCAGCTTAGAGTGGACAAATTTGGCAACAAGGTTGTCTAAGTATGGCACTCACAT…		-0.000316585
256	0.00304418	TTCATTAAAGCCACCTGGAACATCAGGTAAGCGATGGTTATTTGATATCGAGTTACAAGACTCGGGATGTTATCTCTTGCGTGGAATGCGTCCCGAACTTGAGATTCAATTATCAACGACACAGTTAATGAGGAAAAAGGGAATAAAACCTCACACTATATTCACGGATTGTTTGAAAGATACTTGTTTGCCTGTTGAAAAATGTAGAATACCTGGTAAGACTAGAATATTTAGTATAAGTCCTGTACAGTTTACCATACCGTTTCGACAGTATTACTTAGACTTTATGGCATCCTAGCGAGCTGCACGACTTAATGCTGAGCATGGTATTGGTATTGATGTTAACAGCTTAGAGTGGACAAATTTGGCAACAAGGTTGTCTAAGTATGGCACTCACAT…		-0.000316585
257	0.00304418	TTCATTAAAGCCACCTGGAACATCAGGTAAGCGATGGTTATTTGATATCGAGTTACAAGACTCGGGATGTTATCTCTTGCGTGGAATGCGTCCCGAACTTGAGATTCAATTATCAACGACACGGTTAATGAGGAAAAAGGGAATAAAACCTCACACTATATTCACGGATTGTTTGAAAGATACTTGTTTGCCTGTTGAAAAATGTAGAATACCTGGTAAGACTAGAATATTTAGTATAAGTCCGATACAGTTTACCATACCGTTTCGACAGTATTACTTAGACTTTATGGCATCCTATCGAGCTGCACGACTTAATGCTGAGCATGGTATTGGTATTGATGTTAACAGCTTAGAGTGGACAAATTTGGCAACAAGGTTGTCTAAGTATGGCACTCACAT…		-0.000316585
258	0.00304418	TTCATTAAAGCCACCTGGAACATCAGGTAAGCGATGGTTATTTGATATCGAGTTACAAGACTCGGGATGTTATCTCTTGCGTGGAATGCGTCCCGAACTTGAGATTCAATTATCAACGACACAGTTAATGAGGAAAAAGGGAATAAAACCTCACACTATATTCACGGATTGTTTGAAAGATACTTGTTTTCCTGTTGAAAAATGTAGAATACCTGGTAAGACTAGAATATTTAGTATAAGTCCGGTACAGTTTACCATACCGTTTCGACAGTATTACTTAGACTTTATGGCATCCTATCGAGCTGCACGACTTAAGGCTGAGCATGGTATTGGTATTGATGTTAACAGCTTAGAGTGGACAAATTTGGCAACAAGGTTGTCTAAGTATGGCACTCACAT…		-0.000316585
259	0.00304418	TTCATTAAAGCCACCTGGAACATCAGGTAAGCGATGGTTATTTGATATCGAGTTACAAGACTCGGGATGTTATCTCTTGCGTGGAATGCGTCCCGAACTCGAGATTCAATTATCAACGACACAGTTAATGAGGAAAAAGGGAATAAAACCTCACACTATATTCACGGATTGTTTGAAAGATACTTGTTTGCCTGTTGAAAAATGTAGAATACCTGGTAAGACTAGAATATTTAGTATAAGTCCGGTACAGTTTACCATACCGTTTCGACAGTATTACTTAGACTTTATGGCATCCTATCGAGCTGCACGACTTAATGCTGATCATGGTATTGGTATTGATGTTAACAGCTTAGAGTGGACAAATTTGGCAACAAGGTTGTCTAAGTATGGCACTCACAT…		-0.000316585
260	0.00304418	TTCATTAAAGCCACCTGGAACATCAGGTAAGCGATGGTTATTTGATATCGAGTTACAAGACTCGGGATGTTATCTCTTGCGTGGAATGCGTCCCGAACTTGAGATTCAATTATCAACGACACAGTTAATGAGGAAAAAGGGAATAAAACCTCACACTATATTCACGGATTGTTTGAAAGATACTTGTTTGCCTGTTGAAAAATGTAGAATACCTGGTAAGACTAGAATATTTAGTATAAGCCCGGTACAGTTTACCATACCGTTTCGACAGTATTACTTATACTTTATGGCATCCTATCGAGCTGCACGACTTAATGCTGAGCATGGTATTGGTATTGATGTTAACAGCTTAGAGTGGACAAATTTGGCAACAAGGTTGTCTAAGTATGGCACTCACAT…		-0.000316585
261	0.00304418	TTCATTAAAGCCACCTGGAACATCAGGTAAGCGATGGTTGTTTGATATTGAGCTACAAGGCTCGGGATGTTATCTCTTGCGTGGAATGCGTCCCGAACTTGAAATTCAATTATCGACGACACAGTTAATGAGGAAAAAGGGAATAAAACCTCACACTATATTCACGGATTGTTTGAAAGATACTTGTTTGCCAGTTGAAAAATGTAGAATACCTGGTAAGACTAGAATATTTAGTATAAGTCCTGTACAGTTTACCATACCGTTTCGACAGTATTACTTAGACTTTATGGCATCCTATCGAGCTGCACGACTTAATGCTGAGCATGGTATTGGTATTGATGTTAACAGCTTAGAGTGGACAAATTTGGCAACAAGGTTGTCTAAATATGGCACTCACAT…		-0.000316585
262	0.0013656	TTCATTAAAGCCACCTGGAACATCAGGTAAGCGATGGTTATTTGATATCGAGTTACAAGACTCGGGATGTTATCTCTTGCGTGGAATGCGTCCCGAACTTGAGATTCAATTATCAACGACACAGTTAATGAGGAAAAAGGGAATAAAACCTCACACTATATTCACGGATTGTTTGAAAGATACTTGTTTGCCTGTTGAAAAATGTAGAATACCTGGTAAGACTAGAATATTTAGTATAAGTCCGGTACAGTTTACCATACCGTTTCGACAGTATTACTTAGACTTTATGGCATCCTATCGAGCTGCACGACTTAATGCTGAGCATGGTACTGGTATTGATGTTAACAGCTTAGAGTGGACAAATTTGGCAACAAGGTTGTCTAAGTATGGCACTCACAT…		-0.000152965
263	0.000442335	TTCATTAAAGCCACCTGGAACATCAGGTAAGCGATGGTTATTTGATATCGAGTTACAAGACTCGGGATGTTATCTCTTGCGTGGAATGCGTCCCGAACTTGAGATTCAACTATCAACGACACAGTTAATGAGGAAAAAGGGAATAAAACCTCACACTATATTCACGGATCGTTTGAAAGATACTTGTTTGCCTGTTGAAAAATGTAGAATACCTGGTAAGACTAGAATATTTAGTATAAGTCCGGTACAGTTTACCATACCGTTTCGACAGTATTACTTAGACTTTATGGCATCCTATCGAGCTGCACGACTTAATGCTGAGCATGGTATTGGTATTGATGTTAACAGCTTAGAGTGGACAAATTTGGCAACAAGGTTGTCTAAGTATGGCACTCACAT…		-5.45338e-05

## Sheet: LV6
n	%	seq		ni/N*ln(ni(N)	SDI
0	83.3011	TTCATTAAAGCCACCTGGAACATCAGGTAAGCGATGGCTATTTGATATCGAGTTACAAGACTCGGGATGTTATCTCTTGCGTGGAATGCGTCCCGAACTTGAGATTCAATTATCAACGACACAGTTAATGAGGAAAAAGGGAATAAAACCTCACACTATATTCACGGATTGTTTGAAAGATACTTGTTTGCCTGTTGAAAAATGTAGAATACCTGGTAAGACTAGAATATTTAGTATAAGTCCGGTACAGTTTACCATACCGTTTCGACAGTATTACTTAGACTTTATGGCATCCTATCGAGCTGCACGACTTAATGCTGAGCATGGTATTGGTATTGATGTTAACAGCTTAGAGTGGACAAATTTGGCAACAAGGTTGTCTAAGTATGGCACTCACAT…		-0.152198	1.21385
1	0.732658	TTCATTAAAGCCACCTGGAACATCAGGTAAGCGATGGCTATTTGATATCGAGTTACAAGACTCGGGATGTTATCTCTTGCGTGGAATGCGTCCCGAACTTGAGATTCAATTATCAACGACACAGTTAATGAGGAAAAAGGGAATAAAACCTCACACTATATTCACGGATTGTTTGAAAGATACTTGTTTGCCTGTTGAAAAATGTAGAATACCTGGTAAGACTAGAATATTTAGTATAAGTCCGGTACAGTTTACCATACCGTTTCGACAGTATTACTTAGACTGTATGGCATCCTATCGAGCTGCACGACTTAATGCTGAGCATGGTATTGGTATTGATGTTAACAGCTTAGAGTGGACAAATTTGGCAACAAGGTTGTCTAAGTATGGCACTCACAT…		-0.0360193
2	0.681856	TTCATTAAAGCCACCTGGAACATCAGGTAAGCGATGGCTATTTGATATCGAGTTACAAGACTCGGGATGTTATCTCTTGCGTGGAATGCGTCCCGAACTTGAGATTCAATTATCAACGACACAGTTAATGAGGAAAAAGGGAATAAAACCTCACACTATATTCACGGATTGTTTGAAAGATACTTGTTTGCCTGTTGAAAAATGTAGAATACCTGGTAAGACTAGAATATTTAGTATAAGTCCGGTACAGTTTACCATACCGTTTCGACAGTATTACTTAGACTTTATGGCATCCTATCGGGCTGCACGACTTAATGCTGAGCATGGTATTGGTATTGATGTTAACAGCTTAGAGTGGACAAATTTGGCAACAAGGTTGTCTAAGTATGGCACTCACAT…		-0.0340117
3	0.462861	TTCATTAAAGCCACCTGGAACATCAGGTACGCGATGGCTATTTGATATCGAGTTACAAGACTCGGGATGTTATCTCTTGCGTGGAATGCGTCCCGAACTTGAGATTCAATTATCAACGACACAGTTAATGAGGAAAAAGGGAATAAAACCTCACACTATATTCACGGATTGTTTGAAAGATACTTGTTTGCCTGTTGAAAAATGTAGAATACCTGGTAAGACTAGAATATTTAGTATAAGTCCGGTACAGTTTACCATACCGTTTCGACAGTATTACTTAGACTTTATGGCATCCTATCGAGCTGCACGACTTAATGCTGAGCATGGTATTGGTATTGATGTTAACAGCTTAGAGTGGACAAATTTGGCAACAAGGTTGTCTAAGTATGGCACTCACAT…		-0.0248811
4	0.436218	TTCATTAAAGCCACCTGGAACATCAGGTAAGCGATGGTTATTTGATATCGAGTTACAAGACTCGGGATGTTATCTCTTGCGTGGAATGCGTCCCGAACTTGAGATTCAATTATCAACGACACAGTTAATGAGGAAAAAGGGAATAAAACCTCACACTATATTCACGGATTGTTTGAAAGATACTTGTTTGCCTGTTGAAAAATGTAGAATACCTGGTAAGACTAGAATATTTAGTATAAGTCCGGTACAGTTTACCATACCGTTTCGACAGTATTACTTAGACTTTATGGCATCCTATCGAGCTGCACGACTTAATGCTGAGCATGGTATTGGTATTGATGTTAACAGCTTAGAGTGGACAAATTTGGCAACAAGGTTGTCTAAGTATGGCACTCACAT…		-0.0237075
5	0.422763	TTCATTAAAGCCACCTGGAACATCAGGTAAGCGATGGCTATTTGATATCGAGTTACAAGACTCGGGATGTTATCTCTTGCGTGGAATGCGTCCCGAACTTGAGATTCAATTATCAACGACACAGTTAATGAGGAAAAAGGGAATAAAACCTCACACTATATTCACGGATTGTTTGAAAGATACTTGTTTGCCTGTTGAAAAATGTAGAATACCTGGTAAGACTAGAATATTTAGTATAAGTCCGGTACAGTTTACCATACCGTTTCGACAGTATTACTTAGACTTTATGGCATCCTATCGAGCTGCACGACTTAAGGCTGAGCATGGTATTGGTATTGATGTTAACAGCTTAGAGTGGACAAATTTGGCAACAAGGTTGTCTAAGTATGGCACTCACAT…		-0.0231087
6	0.407231	TTCATTAAAGCCACCTGGAACATCAGGTAAGCGATGGCTATGTGATATCGAGTTACAAGACTCGGGATGTTATCTCTTGCGTGGAATGCGTCCCGAACTTGAGATTCAATTATCAACGACACAGTTAATGAGGAAAAAGGGAATAAAACCTCACACTATATTCACGGATTGTTTGAAAGATACTTGTTTGCCTGTTGAAAAATGTAGAATACCTGGTAAGACTAGAATATTTAGTATAAGTCCGGTACAGTTTACCATACCGTTTCGACAGTATTACTTAGACTTTATGGCATCCTATCGAGCTGCACGACTTAATGCTGAGCATGGTATTGGTATTGATGTTAACAGCTTAGAGTGGACAAATTTGGCAACAAGGTTGTCTAAGTATGGCACTCACAT…		-0.0224121
7	0.332333	TTCATTAAAGCCACCTGGAACATCAGGTAAGCGATGGCTATTTGATATCGAGTTACAAGACTCGGGATGTTATCTCTTGCGTGGAATGCGTCCCGAACTTGAGATTCAATTATCAACGACACAGTTAATGAGGAAAAAGGGAATAAAACCTCACACTATATTCACGGATTGTTTGAAAGATACTTGTTTGCCTGTTGAAAAATGTAGAATACCTGGTAAGACTAGAATATTTAGTATAAGTCCGGTACAGTTTACCATACCGTTTCGACAGTATTACTTAGACTTTATGGCATCCTATCGAGCTGCACGACTTAATGCTGAGCATGGTATTGGTATTGATGTGAACAGCTTAGAGTGGACAAATTTGGCAACAAGGTTGGCGAAGTATGGCACTCACAT…		-0.0189656
8	0.299421	TTCATTAAAGCCACCTGGAACATCAGGTAAGCGATGGCTATTTGATATCGAGTTACAAGACTCGGGATGTTATCTCTTGCGTGGAATGCGTCCCGAACTTGAGATTCAATTATCAACGACACAGTTAATGAGGAAAAAGGGAATAAAACCTCACACTATATTCACGGATTGTTTGAAAGATACTTGTTTGCCTGTTGAAAAATGTAGAATACCTGGTAAGACTAGAATATTTAGTATAAGTCCGTTACAGTTTACCATACCGTTTCGACAGTATTACTTAGACTTTATGGCATCCTATCGAGCTGCACGACTTAATGCTGAGCATGGTATTGGTATTGATGTTAACAGCTTAGAGTGGACAAATTTGGCAACAAGGTTGTCTAAGTATGGCACTCACAT…		-0.0173996
9	0.281596	TTCATTAAAGCCACCTGGAACATCAGGTAAGCGATGGCTATTTGATATCGAGTTACAAGACTCGGGATGTTATCTCTTGCGTGGAATGCGTCCCGAACTTGAGATTCAATTATCAACGACACAGTTAATGAGGAAAAAGGGAATAAAACCTCACACTATATTCACGGATTGTTTGAAAGATACTTGTTTGCCTGTTGAAAAATGTAGAATACCTGGTAAGACTAGAATATTTAGTATAAGTACGGTACAGTTTACCATACCGTTTCGACAGTATTACTTAGACTTTATGGCATCCTATCGAGCTGCACGACTTAATGCTGAGCATGGTATTGGTATTGATGTTAACAGCTTAGAGTGGACAAATTTGGCAACAAGGTTGTCTAAGTATGGCACTCACAT…		-0.0165366
10	0.280844	TTCATTAAAGCCACCTGGAACATCAGGTAAGCGATGGCTATTTGCTATCGAGTTACAAGACTCGGGATGTTATCTCTTGCGTGGAATGCGTCCCGAACTTGAGATTCAATTATCAACGACACAGTTAATGAGGAAAAAGGGAATAAAACCTCACACTATATTCACGGATTGTTTGAAAGATACTTGTTTGCCTGTTGAAAAATGTAGAATACCTGGTAAGACTAGAATATTTAGTATAAGTCCGGTACAGTTTACCATACCGTTTCGACAGTATTACTTAGACTTTATGGCATAATATCGAGCTGCACGACTTAAGGCTGAGCATGGTATTGGTATTGATGTTAACAGCTTAGAGTGGACAAATTTGGCAACAAGGTTGTCTAAGTATGGCACTCACAT…		-0.0164999
11	0.269083	TTCATTAAAGCCACCTGGAACATCAGGTAAGCGATGGCTATTTGATATCGAGTTACAAGACTCGGGATGTTATCTCTTGCGTGGAATGCGTCCCGAACTTGAGATTCAATTATCAACGACACAGTTAATGAGGAAAAAGGGAATAAAACCTCACACTATATTCACGGATTGTTTGAAAGATACTTGTTTGCCTGTTGAAAAATGTAGAATACCTGGTAAGACTAGAATATTTAGTATAAGTCCGGTACAGTTTACCATACCGTTTCGACAGTATTACTTAGACTTTATTGCATCCTATCGAGCTGCACGACTTAATGCTGAGCATGGTATTGGTATTGATGTTAACAGCTTAGAGTGGACAAATTTGGCAACAAGGTTGTCTAAGTATGGCACTCACAT…		-0.0159241
12	0.264751	TTCATTAAAGCCACCTGGAACATCAGGTAAGCGATGGCTATTTGATATCGAGTTACAAGACTCGGGATGTTATCTCTTGCGTGGAATGCGTCCCGAACTTGAGATTCAATTATCAACGACACAGTTAATGAGGAAAAAGGGAATAAAACCTCACACTATATTCACGGATTGTTTGAAAGATACTTGTTTGCCTGTTGAAAAATGTAGAATACCTGGTAAGACTAGAATATTTAGTATAAGTCCGGTACAGTTTACCATACCGTTTCGACAGTATTACTTAGACTTTATGGCATCCGATCGAGCTGCACGACTTAATGCTGAGCATGGTATTGGTATTGATGTTAACAGCTTAGAGTGGACAAATTTGGCAACAAGGTTGTCTAAGTATGGCACTCACAT…		-0.0157107
13	0.264267	TTCATTAAAGCCACCTGGAACATCAGGTAAGCGATGGCTATTTGATATCGAGTTACAAGACTCGGGATGTTATCTCTTGCGTGGAATGCGTCCCGAACTTGAGATTCAATTATCAACGACACAGTTAATGAGGAAAAAGGGAATAAAACCTCACACTATATTCACGGATTGTTTGAAAGATACTTGTTTGCCTGTTGAAAAATGTAGAATACCTGGTAAGACTAGAATATTTAGTATAAGTCAGGTACAGTTTACCATACCGTTTCGACAGTATTACTTAGACTTTATGGCATCCTATCGAGCTGCACGACTTAATGCTGAGCATGGTATTGGTATTGATGTTAACAGCTTAGAGTGGACAAATTTGGCAACAAGGTTGTCTAAGTATGGCACTCACAT…		-0.0156868
14	0.251894	TTCATTAAAGCCACCTGGAACATCAGGTAAGCGATGGCTATTTGATATCGAGTTACAAGACTCGGGATGTTATCTCTTGCGTGGAATGCGTCCCGAACTTGAGATTCAATTATCAACGACACAGTTAATGAGGAAAAAGGGAATAAAACCTCACACTATATTCACGGATTGTTTGAAAGATACTTGTTTGCCTGTTGAAAAATGTAGAATACCTGGTAAGACTAGAATATTTAGTATAAGTCCGGTACAGTTTACCATACCGTTTCGACAGTATTACTTAGACTTTATGGCATCCTATCGAGCTGCACGACTTAATGCTGAGCATGGTATTGGTATTGATGGTAACAGCTTAGAGTGGACAAATTTGGCAACAAGGTTGTCTAAGTATGGCACGCACAT…		-0.0150731
15	0.227927	TTCATTAAAGCCACCTGGAACATCAGGTAAGCGATGGCTATTTGATATCGAGTTACAAGACTCGGGATGTTATCTCTTGCGTGGAATGCGTCCCGAACTTGAGATTCAATTATCAACGACACAGTTAATGAGGAAAAAGGGAATAAAACCTCACACTATATTCACGGATTGTTTGAAAGATACTTGTTTGCCTGTTGAAAAATGTATAATACCTGGTAAGACTAGAATATTTAGTATAAGTCCGGTACAGTTTACCATACCGTTTCGACAGTATTACTTAGACTTTATGGCATCCTATCGAGCTGCACGACTTAATGCTGAGCATGGTATTGGTATTGATGTTAACAGCTTAGAGTGGACAAATTTGGCAACAAGGTTGTCTAAGTATGGCACTCACAT…		-0.0138668
16	0.207947	TTCATTAAAGCCACCTGGAACATCAGGTAAGCGATGGCTATTTGATATCGAGTTACAAGACTCGGGATGTTATCCCTTGCGTGGAATGCGTCCCGAACTTGAGATTCAATTATCAACGACACAGTTAATGAGGAAAAAGGGAATAAAACCTCACACTATATTCACGGATTGTTTGAAAGATACTTGTTTGCCTGTTGAAAAATGTAGAATACCTGGTAAGACTAGAATATTTAGTATAAGTCCGGTACAGTTTACCATACCGTTTCGACAGTATTACTTAGACTTTATGGCATCCTATCGAGCTGCACGACTTAATGCTGAGCATGGTATTGGTATTGATGTTAACAGCTTAGAGTGGACAAATTTGGCAACAAGGTTGTCTAAGTATGGCACTCACAT…		-0.0128421
17	0.205781	TTCATTACAGCCACCTGGAACATCAGGTAAGCGATGGCTATTTGATATCGAGTGACACGACTCGGGATGTTATCTCTTGCGTGGAATGCGTCCCGAACTTGAGATTCAATTATCAACGACACAGTTAATGAGGAAAAAGGGAATAAAACCTCACACTATATTCACGGATTGTTTGAAAGATACTTGTTTGCCTGTTGAAAAATGTAGAATACCTGGTAAGACTAGAATATTTAGTATAAGTCCGGTACAGTTTACCATACCGTTTCGACAGTATTACTTAGACTTTATGGCATCCTAGCGAGCTGCACGACTTAATGATGAGCATGGTATTGGTATTGATGTTAACAGCTTAGAGTGGACAAATTTGGCAACAAGGTTGTCTAAGGATGGCACTCACAT…		-0.0127299
18	0.191103	TTCATTAAAGCCACCTGGAACATCAGGTAAGCGATGGCTATTTGATATCGAGTTACAAGACTCGGGATGTTATCTCTTGCGTGGAATGCGTCCCGAACTTGAGATTCAATTATCAACGACACAGTTAATGAGGAAAAAGGGAATAAAACCTCACACTATATTCACGGATTGTTTGAAAGATACTTGTTTGCCTGTTGAAAAATGTAGAATACCTGGTAAGACTAGAATATTTAGTATAAGTCCGGTACAGTTTACCATACCGTTTCGACAGTATTACTTAGACTTTATGGCATCCTATCGAGCTGCACGACTTGATGCTGAGCATGGTATTGGTATTGATGTTAACAGCTTAGAGTGGACAAATTTGGCAACAAGGTTGTCTAAGTATGGCACTCACAT…		-0.0119632
19	0.190619	TTCATTAAAGCCACCTGGAACATCAGGTAAGCGATGGCTATTTGATATCGAGTTACAAGACTCGGGATGTTATCTCTTGCGTGGAATGCGTCCCGAACTTGAGATTCAATTATCAACGACACAGTTAATGAGGAAAAAGGGAATAAAACCTCACACTATATTCACGGATTGTTTGAAAGATACTTGTTTGCCTGTTGAAAAATGTAGAATACCTGGTAAGACTAGAATATTTAGTATAAGTCCGGTACAGTTTACCATACCGTTTCGACAGTATTACTTAGACTTTATGGCATCCTATCGAGCTGCACGACTTAATGCTGGGCATGGTATTGGTATTGATGTTAACAGCTTAGAGTGGACAAATTTGGCAACAAGGTTGTCTAAGTATGGCACTCACAT…		-0.0119378
20	0.186286	TTCATTAAAGCCACCTGGAGCATCAGGTAAGCGATGGCTATTTGATATCGAGTTACAAGACTCGGGATGTTATCTCTTGCGTGGAATGCGTCCCGAACTTGAGATTCAATTATCAACGACACAGTTAATGAGGAAAAAGGGAATAAAACCTCACACTATATTCACGGATTGTTTGAAAGATACTTGTTTGCCTGTTGAAAAATGTAGAATACCTGGTAAGACTAGAATATTTAGTATAAGTCCGGTACAGTTTACCATACCGTTTCGACAGTATTACTTAGACTTTATGGCATCCTATCGAGCTGCACGACTTAATGCTGAGCATGGTATTGGTATTGATGTTAACAGCTTAGAGTGGACAAATTTGGCAACAAGGTTGTCTAAGTATGGCACTCACAT…		-0.0117093
21	0.184935	TTCATTAAAGCCACCTGGAACATCAGGTAAGCGATGGCTATTTGATATCGAGTTACAAGACTCGGGATGTTATCTCTTGCGTGGAATGCGTCCCGAACTTGAGATTCAATTATCAACGACACAGTTAATGAGGAAAAAGGGAATAAAACCTCACACTATATTCACGGATTGTTTGAAAGATACTTGTTTGCCTTTTGAAAAATGTAGAATACCTGGTAAGACTAGAATATTTAGTATAAGTCCGGTACAGTTTACCATACCGTTTCGACAGTATTACTTAGACTTTATGGCATCCTATCGAGCTGCACGACTTAATGCTGAGCATGGTATTGGTATTGATGTTAACAGCTTAGAGTGGACAAATTTGGCAACAAGGTTGTCTAAGTATGGCACTCACAT…		-0.0116378
22	0.181954	TTCATTAAAGCCACCTGGAACATCAGGTAAGCGATGGCTATTTGATATCGAGTTACAAGACTCGGGATGTTATCTCTTGCGTGGAATGCGTCCCGAACTTGGGATTCAATTATCAACGACACAGTTAATGAGGAAAAAGGGAATAAAACCTCACACTATATTCACGGATTGTTTGAAAGATACTTGTTTGCCTGTTGAAAAATGTAGAATACCTGGTAAGACTAGAATATTTAGTATAAGTCCGGTACAGTTTACCATACCGTTTCGACAGTATTACTTAGACTTTATGGCATCCTATCGAGCTGCACGACTTAATGCTGAGCATGGTATTGGTATTGATGTTAACAGCTTAGAGTGGACAAATTTGGCAACAAGGTTGTCTAAGTATGGCACTCACAT…		-0.0114798
23	0.180272	TTCATTAAAGCCACCTGGAACATCAGGTAAGCGATGGCTATTTGATATCGAGTTACAAGACTCGGGATGTTATCTCTTGCGTGGAATGCGTCCCGAACTTGAGATTCAATTATCAACGACACAGTTAATGAGGAAAAAGGGAGTAAAACCTCACACTATATTCACGGATTGTTTGAAAGATACTTGTTTGCCTGTTGAAAAATGTAGAATACCTGGTAAGACTAGAATATTTAGTATAAGTCCGGTACAGTTTACCATACCGTTTCGACAGTATTACTTAGACTTTATGGCATCCTATCGAGCTGCACGACTTAATGCTGAGCATGGTATTGGTATTGATGTTAACAGCTTAGAGTGGACAAATTTGGCAACAAGGTTGTCTAAGTATGGCACTCACAT…		-0.0113904
24	0.179788	TTCATTAAAGCCACCTGGAACATCAGGTAAGCGATGGCTATTTGATATCGAGTTACAAGACTCGGGATGTTATCTCTTGCGTGGAATGCGTCCCGAACTTGAGATTCAATTATCAACGACACAGTTAATGAGGAAAAAGGGAATAAAACCTCACACTATATTCACGGATTGTTTGAAAGATACTTGTTTGCCTGTTGAAAAATGTAGAATACCTGGTAATACTAGAATATTTAGTATAAGTCCGGTACAGTTTACCATACCGTTTCGACAGTATTACTTAGACTTTATGGCATCCTATCGAGCTGCACGACTTAATGCTGAGCATGGTATTGGTATTGATGTTAACAGCTTAGAGTGGACAAATTTGGCAACAAGGTTGTCTAAGTATGGCACTCACAT…		-0.0113647
25	0.179788	TTCATTAAAGCCACCTGGAACATCAGGTAAGCGATGGCTATTTGCTATCGAGTTACAAGACTCGGGATGTTATCTCTTGCGTGGAATGCGTCCCGAACTTGAGATTCAATTATCAACGACACAGTTAATGAGGAAAAAGGGAATAAAACCTCACACTATATTCACGGATTGTTTGAAAGATACTTGTTTGCCTGTTGAAAAATGTAGAATACCTGGTAAGACTAGAATATTTAGTATAAGTCCGGTACAGTTTACCATACCGTTTCGACAGTATTACTTAGACTTTATGGCATCCTATCGAGCTGCACGACTTAATGCTGAGCATGGTATTGGTATTGATGTTAACAGCTTAGAGTGGACAAATTTGGCAACAAGGTTGTCTAAGTATGGCACTCACAT…		-0.0113647
26	0.176755	TTCATTAAAGCCACCTGGAACATCAGGTAAGCGATGGCTATTTGATATCGAGTTACAAGACTCGGGATGTTATCTCTTGCGTGGAATGCGTCCCGAACTTGAGATTCAATTACCAACGACACAGTTAATGAGGAAAAAGGGAATAAAACCTCACACTATATTCACGGATTGTTTGAAAGATACTTGTTTGCCTGTTGAAAAATGTAGAATACCTGGTAAGACTAGAATATTTAGTATAAGTCCGGTACAGTTTACCATACCGTTTCGACAGTATTACTTAGACTTTATGGCATCCTATCGAGCTGCACGACTTAATGCTGAGCATGGTATTGGTATTGATGTTAACAGCTTAGAGTGGACAAATTTGGCAACAAGGTTGTCTAAGTATGGCACTCACAT…		-0.011203
27	0.173863	TTCATTAAAGCCACCTGGAACATCAGGTAAGCGATGGCTATTTGATATCGAGTTACAAGACTCGGGATGTTATCTCTTGCGTGGAATGCGTCCCGAACTTGAGATTCAATTATCAACGACACAGTTAATGAGGAAAAAGGGAATAAAACCTCACACTATATTCACGGATTGTTTGAAAGATACTTGTTTGCCTGCTGAAAAATGTAGAATACCTGGTAAGACTAGAATATTTAGTATAAGTCCGGTACAGTTTACCATACCGTTTCGACAGTATTACTTAGACTTTATGGCATCCTATCGAGCTGCACGACTTAATGCTGAGCATGGTATTGGTATTGATGTTAACAGCTTAGAGTGGACAAATTTGGCAACAAGGTTGTCTAAGTATGGCACTCACAT…		-0.0110484
28	0.17329	TTCATTAAAGCCACCTGGAACATCAGGTAAGCGATGGCTATTTGATATCGAGTTACAAGACTCGGGATGTTATCTCTTGCGTGGAATGCGTCCCGAACTTGAGATTCAATTATCAACGACACAGTTAATGAGGAAAAAGGGAATAAAACCTCACACTATATTCACGGATTGTTTGAAAGATACTTGTTTGCCTGTTGAAAAATGTAGAATACCTGGTAAGACTAGAATATTTAGTATAAGTCCGGTACAGTTTACCATACCGTTTCGACAGTATTACTTAGACTTTATGGCATCCTATCGAGCTGCACGACTTAATGCTGAGCATGGTATTGGTATTGATGTTAACAGCTTAGAGTGGACAAATTTGGCAACAAGGTTGTCTAAGGATGGCACTCACAT…		-0.0110177
29	0.171123	TTCATTAAAGCCACCTGGAACATCAGGTAAGCGATGGCTATTTGATATCGAGTTACAAGACTCGGGATGTTATCTCTTGCGTGGAATGCGTCCCGAACTTGAGATTCAATTATCAACGACACAGTTAATGAGGAAAAAGGGAATAAAACCTCACACTATATTCACGGATTGTTTGAAAGATACTTGTTTGCCTGTTGAAAAATGTAGAATACCTGGTAAGACTAGAATATTTAGTATAATTCCGGTACAGTTTACCATACCGTTTCGACAGTATTACTTAGACTTTATGGCATCCTATCGAGCTGCACGACTTAATGCTGAGCATGGTATTGGTATTGATGTTAACAGCTTAGAGTGGACAAATTTGGCAACAAGGTTGTCTAAGTATGGCACTCACAT…		-0.0109015
30	0.160293	TTCATTAAAGCCACCTGGAACATCAGGTAAGCGATGGCTATTTGATATCGAGTTACAAGACTCGGGATGTTATCTCTTGCGTGGAATGCGTCCCGAACTTGAGATTCAATTATCAACGACACAGTTAATGAGGAAAAAGGGAATAAAACCTCACACTATATTCACGGATTGTTTGAAAGATACTTGTTTGCCTGTTGAAAAATGTAGAATACCTGGTAAGACTAGAATATTTAGTATAAGTCCGGTACAGTTTACCATACCGTTTCGACAGTATTACTTAGACTTTATGGCATCCTATCGAGCTGCACGACTTAGTGCTGAGCATGGTATTGGTATTGATGTTAACAGCTTAGAGTGGACAAATTTGGCAACAAGGTTGTCTAAGTATGGCACTCACAT…		-0.0103163
31	0.155565	TTCATTAAAGCCACCTGGAACATCAGGTAAGCGATGGCTATTTGATATCGAGTTACAAGACTCGGGATGTTATCTCTTGCGTGGAATGCGTCCCGAACTTGAGATTCAATTATCAACGACACAGTTAATGAGGAAAAAGGGAATAAAACCTCAAACTATATTCACGGATTGTTTGAAAGATACTTGTTTGCCTGTTGAAAAATGTAGAATACCTGGTAAGACTAGAATATTTAGTATAAGTCCGGTACAGTTTACCATACCGTTTCGACAGTATTACTTAGACTTTATGGCATCCTATCGAGCTGCACGACTTAATGCTGAGCATGGTATTGGTATTGATGTTAACAGCTTAGAGTGGACAAATTTGGCAACAAGGTTGTCTAAGTATGGCACTCACAT…		-0.0100586
32	0.154126	TTCATTCAAGCCACCTGGAACATCAGGTAAGCGATGGCTATTTGATATCGAGTTACAAGACTCGGGATGTTATCTCTTGCGTGGAATGCGTCCCGAACTTGAGATTCAATTATCAACGACACAGTTAATGAGGAAAAAGGGAATAAAACCTCACACTATATTCACGGATTGTTTGAAAGATACTTGTTTGCCTGTTGAAAAATGTAGAATACCTGGTAAGACTAGAATATTTAGTATAAGTCCGGTACAGTTTACCATACCGTTTCGACAGTATTACTTAGACTTTATGGCATCCTATCGAGCTGCACGACTTAATGCTGAGCATGGTATTGGTATTGATGTGAACAGCTTAGAGGGGACAAATTTGGCAACAAGGGTGTCGAAGTATGGCACGCACAT…		-0.00997988
33	0.152711	TTCATTACAGCCACCTGGAACATCAGGTACGCGATGGCTATTTGATATCGAGTTACAAGACTCGGGATGTTATCTCTTGCGTGGAATGCGTCCCGAACTTGAGATTCAATTATCAACGACACAGTTAATGAGGAAAAAGGGAATAAAACCTCACACTATATTCACGGATTGTTTGAAAGATACTTGTTTGCCTGTTGAAAAATGTAGAATACCTGGTAAGACTAGAATATTTAGTATAAGTCCGGTACAGGTTACCATACCGTTTCGACAGTATTACTTAGACTTTATGGCATCCTATCGAGCTGCACGACTTAATGCTGAGCATGGTATTGGTATTGATGTTAACAGCTTAGAGTGGACAAATTTGGCAACAAGGTTGTCTAAGTATGGCACTCACAT…		-0.00990237
34	0.152113	TTCATTAAAGCCACCTGGAACATCAGGTAAGCGATGGCTATTTGATATCGAGTTACAAGACTCGGGATGTTATCTCTTGCGTGGAATGCGTCCCGAACTTGAGATTCAATTATCAACGACACAGTTAATGAGGAAAAAGGGAATAAAACCTCACACTATATTCACGGATTGTTTGAAAGATACTTGTTTGCCTGTTGAAAAATGTAGGATACCTGGTAAGACTAGAATATTTAGTATAAGTCCGGTACAGTTTACCATACCGTTTCGACAGTATTACTTAGACTTTATGGCATCCTATCGAGCTGCACGACTTAATGCTGAGCATGGTATTGGTATTGATGTTAACAGCTTAGAGTGGACAAATTTGGCAACAAGGTTGTCTAAGTATGGCACTCACAT…		-0.00986953
35	0.151628	TTCATTAAAGCCACCTGGAACATCAGGTAAGCGATGGCTATTTGATATCGAGTTACAAGACTCGGGATGTTATCTCTTGCGTGGAATGCGTCCCGAACTTGAGGTTCAATTATCAACGACACAGTTAATGAGGAAAAAGGGAATAAAACCTCACACTATATTCACGGATTGTTTGAAAGATACTTGTTTGCCTGTTGAAAAATGTAGAATACCTGGTAAGACTAGAATATTTAGTATAAGTCCGGTACAGTTTACCATACCGTTTCGACAGTATTACTTAGACTTTATGGCATCCTATCGAGCTGCACGACTTAATGCTGAGCATGGTATTGGTATTGATGTTAACAGCTTAGAGTGGACAAATTTGGCAACAAGGTTGTCTAAGTATGGCACTCACAT…		-0.00984295
36	0.147615	TTCATTAAAGCCACCTGGAACATCAGGTAAGCGATGGCTATTTGATATCGAGTTACAAGACTCGGGATGTTATCTCTTGCGTGGAATGCGTCCCGAACTTGAGATTCAATTATCAACGACACAGTTAATGAGGAAAAAGGGAATAAAACCTCACACTATATTCACGGGTTGTTTGAAAGATACTTGTTTGCCTGTTGAAAAATGTAGAATACCTGGTAAGACTAGAATATTTAGTATAAGTCCGGTACAGTTTACCATACCGTTTCGACAGTATTACTTAGACTTTATGGCATCCTATCGAGCTGCACGACTTAATGCTGAGCATGGTATTGGTATTGATGTTAACAGCTTAGAGTGGACAAATTTGGCAACAAGGTTGTCTAAGTATGGCACTCACAT…		-0.00962199
37	0.145933	TTCATTAAAGCCACCTGGAACATCAGGTAAGCGATGGCTATTTGATATCGAGTTACAAGACTCGGGATGTTATCTCTTGCGTGGAATGCGTCCCGAACTTGAGATTCAATTATCAACGACACAGTTAATGAGGAAAAAGGGAATAAAACCTCACACTATATTCACGGATTGTTTGAAAGATACTTGTTTGCCTGTTGAAAAATGTAGAATACCTGGTAAGACTAGAATATTTAGTATAAGTCCGGTACAGTTTACCATACCGTTTCGACAGTATTACTTAGACTTTATGGCATCCTATCGAGCTGAACGACTTAATGCTGAGCATGGTATTGGTATTGATGTTAACAGCTTAGAGTGGACAAATTTGGCAACAAGGTTGTCTAAGTATGGCACTCACAT…		-0.00952908
38	0.142964	TTCATTACAGCCACCTGGAACATCAGGTAAGCGATGGCTATTTGATATCGAGTTACAAGACTCGGGATGTTATCTCTTGCGTGGAATGCGTCCCGAACTTGAGATTCAATTATCAACGACACAGTTAATGAGGAAAAAGGGAATAAAACCTCACACTATATTCACGGATTGTTTGAAAGATACTTGTTTGCCTGTTGAAAAATGTAGAATACCTGGTAAGACTAGAATATTTAGTATAAGTCCGGTACAGTTTACCATACCGTTTCGACAGTATTACTTAGACTTTATGGCATCCTATCGAGCTGCACGACTTAATGCTGAGCATGGTATTGGTATTGATGTTAACATCTTAGAGTGGACAAATTTGGCAACAAGGTTGTCTAAGTATGGCACTCACAT…		-0.00936461
39	0.142964	TTCATTAAAGCCACCTGGAACATCAGGTAAGCGATGGCTATTTGATATCGAGTTACAAGACTCGGGATGCTATCTCTTGCGTGGAATGCGTCCCGAACTTGAGATTCAATTATCAACGACACAGTTAATGAGGAAAAAGGGAATAAAACCTCACACTATATTCACGGATTGTTTGAAAGATACTTGTTTGCCTGTTGAAAAATGTAGAATACCTGGTAAGACTAGAATATTTAGTATAAGTCCGGTACAGTTTACCATACCGTTTCGACAGTATTACTTAGACTTTATGGCATCCTATCGAGCTGCACGACTTAATGCTGAGCATGGTATTGGTATTGATGTTAACAGCTTAGAGTGGACAAATTTGGCAACAAGGTTGTCTAAGTATGGCACTCACAT…		-0.00936461
40	0.1416	TTCATTAAAGCCACCTGGAACATCAGGTAAGCGATGGCTATTTGATATCGAGTTACAAGACTCGGGATGTTATCTCTTGCGTGGAATGCGTCCCGAACTTGAGATTCAATTATCAACGGCACAGTTAATGAGGAAAAAGGGAATAAAACCTCACACTATATTCACGGATTGTTTGAAAGATACTTGTTTGCCTGTTGAAAAATGTAGAATACCTGGTAAGACTAGAATATTTAGTATAAGTCCGGTACAGTTTACCATACCGTTTCGACAGTATTACTTAGACTTTATGGCATCCTATCGAGCTGCACGACTTAATGCTGAGCATGGTATTGGTATTGATGTTAACAGCTTAGAGTGGACAAATTTGGCAACAAGGTTGTCTAAGTATGGCACTCACAT…		-0.00928887
41	0.140798	TTCATTAAAGCCACCTGGAACATCAGGTAAGCGATGGCTATTTGATATCGAGTTACAAGACTCGGGATGTTATCTCTTGCGTGGAATGCGTCCCGAACTTGAGATTCAATTATCAACGACACAGTTAATGAGGAAAAAGGGAATAAAACCTCACACTATATTCACGGATTGTTTGAAAGATACTTGTTTGCCTGTTGAAAAATGTAGAATACCTGGTAAGACTAGAGTATTTAGTATAAGTCCGGTACAGTTTACCATACCGTTTCGACAGTATTACTTAGACTTTATGGCATCCTATCGAGCTGCACGACTTAATGCTGAGCATGGTATTGGTATTGATGTTAACAGCTTAGAGTGGACAAATTTGGCAACAAGGTTGTCTAAGTATGGCACTCACAT…		-0.00924422
42	0.137268	TTCATTAAAGCCACCTGGAACATCAGGTAAGCGATGGCTATTTGATATCGAGTTACAAGACTCGGGATGTTATCTCTTGCGTGGAATGCGTCCCGAACTTGAGATTCAATTATCAACGACACAGTTAATGAGGAAAAAGGGAATAAAACCTCACACTATATTCACGGATTGTTTGAAAGATACTTGTTTGCCTGTTGAAAAATGTAGAATACCTGGTAAGACTAGAATATTTAGTATAAGTCCGGTACAGTTTACCATACCGTTTCGACAGTATTACTTAGACTTTATGGCATCCTATCGAGCTGCACGACTTAATGCTGAGCATGGTATTGGTATTGATGGTAACAGCTTAGAGTGGACAAATTTGGCAACAAGGTTGTCGAAGTATGGCACGCACAT…		-0.00904733
43	0.136466	TTCATTAAAGCCACCTGGAACATCAGGTAAGCGATGGCTATTTGATATCGAGTTACAAGACTCGGGATGTTATCTCTTGCGTGGAATGCGTCCCGAACTTGAGATTCAATTATCAACGACACGGTTAATGAGGAAAAAGGGAATAAAACCTCACACTATATTCACGGATTGTTTGAAAGATACTTGTTTGCCTGTTGAAAAATGTAGAATACCTGGTAAGACTAGAATATTTAGTATAAGTCCGGTACAGTTTACCATACCGTTTCGACAGTATTACTTAGACTTTATGGCATCCTATCGAGCTGCACGACTTAATGCTGAGCATGGTATTGGTATTGATGTTAACAGCTTAGAGTGGACAAATTTGGCAACAAGGTTGTCTAAGTATGGCACTCACAT…		-0.00900243
44	0.136058	TTCATTAAAGCCACCTGGAACATCAGGTAAGCGATGGCTATTTGATATCGAGTTACAAGACTCGGGATGTTATCTCTTGCGTGGAATGCGTCCCGAACTTGAGATTCAATTATCAACGACACAGTTAATGAGGAAAAAGGGAATAAAACCTCACACTATATTCACGGATTGTTTGAAAGATACTTGTTTGCCTGTTGAAAAATGTAGAATACCTGGTAAGACTAGAATATTTAGTATAAGTTCGGTACAGTTTACCATACCGTTTCGACAGTATTACTTAGACTTTATGGCATCCTATCGAGCTGCACGACTTAATGCTGAGCATGGTATTGGTATTGATGTTAACAGCTTAGAGTGGACAAATTTGGCAACAAGGTTGTCTAAGTATGGCACTCACAT…		-0.0089796
45	0.134299	TTCATTAAAGCCACCTGGAACATCAGGTAAGCGATGGCTATTTGATATCGAGTTACAAGACTCGGGATGTTATCTCTTGCGCGGAATGCGTCCCGAACTTGAGATTCAATTATCAACGACACAGTTAATGAGGAAAAAGGGAATAAAACCTCACACTATATTCACGGATTGTTTGAAAGATACTTGTTTGCCTGTTGAAAAATGTAGAATACCTGGTAAGACTAGAATATTTAGTATAAGTCCGGTACAGTTTACCATACCGTTTCGACAGTATTACTTAGACTTTATGGCATCCTATCGAGCTGCACGACTTAATGCTGAGCATGGTATTGGTATTGATGTTAACAGCTTAGAGTGGACAAATTTGGCAACAAGGTTGTCTAAGTATGGCACTCACAT…		-0.00888102
46	0.134299	TTCATTAAAGCCACCTGGAACATCAGGTAAGCGATGGCTATTTGATATCGAGTTACAAGACTCGGGATGTTATCTCTTGCGTGGAATGCGTCCCGAACTTGAGATTCAATTATCAACGACACAGTTAATGAGGAAAAAGGGAATAAAACCTCACACTATATTCACGGATTGTTTGAAAGATACTTGTTTGCCTGTTGAAAAATGTAGAATACCTGGTAAGACTAGAATATTTAGTATAAGTCCGGTACAGTTTACCATACCGTTTCGACAGTATTACTTAGACTTTATGGCATCCTATCGAGCTGCACGACTTAATGCTGAGCATGGTATTGGTATTGATGTTAACGGCTTAGAGTGGACAAATTTGGCAACAAGGTTGTCTAAGTATGGCACTCACAT…		-0.00888102
47	0.132617	TTCATTAAAGCCACCTGGAACATCAGGTAAGCGATGGCTATTTGATATCGAGTTACAAGACTCGGGATGTTATCTCTTGCGTGGAATGCGTCCCGAACTTGAGATTCAATTATCAACGACACAGTTAATGAGGAAAAAGGGAATAAAACCTCACACTATATTCACGGATTGTTTGAAAGATACTTGTTTGCCTGTTGAAAAATGTAGAATACCTGGTAAGACTAGAATATTTAGTATAAGTCCGGTACAGTTTACCATACCGTTTCGACGGTATTACTTAGACTTTATGGCATCCTATCGAGCTGCACGACTTAATGCTGAGCATGGTATTGGTATTGATGTTAACAGCTTAGAGTGGACAAATTTGGCAACAAGGTTGTCTAAGTATGGCACTCACAT…		-0.00878651
48	0.132133	TTCATTAAAGCCACCTGGAACATCAGGTAAGCGATGGCTATTTGATATCGAGTTACAAGACTCGGGATGTTATCTCTTGCGTGGAATGCGTCCCGAACTTGAGATTCAATTATCAACGACACAGTTAATGAGGAAAAAGGGAATAAAACCTCACACTATATTCACGGATTGTTTGAAAGATACTTGTTTGCATGTTGAAAAATGTAGAATACCTGGTAAGACTAGAATATTTAGTATAAGTCCGGTACAGTTTACCATACCGTTTCGACAGTATTACTTAGACTTTATGGCATCCTATCGAGCTGCACGACTTAATGCTGAGCATGGTATTGGTATTGATGTTAACAGCTTAGAGTGGACAAATTTGGCAACAAGGTTGTCTAAGTATGGCACTCACAT…		-0.00875927
49	0.132133	TTCATTAAAGCCACCTGGAACATCAGGTAAGCGATGGCTATTTGATATCGAGTTACAAGACTCGGGATGTTATCTCTTGCGTGGAATGCGTCCCGAACTTGAGACTCAATTATCAACGACACAGTTAATGAGGAAAAAGGGAATAAAACCTCACACTATATTCACGGATTGTTTGAAAGATACTTGTTTGCCTGTTGAAAAATGTAGAATACCTGGTAAGACTAGAATATTTAGTATAAGTCCGGTACAGTTTACCATACCGTTTCGACAGTATTACTTAGACTTTATGGCATCCTATCGAGCTGCACGACTTAATGCTGAGCATGGTATTGGTATTGATGTTAACAGCTTAGAGTGGACAAATTTGGCAACAAGGTTGTCTAAGTATGGCACTCACAT…		-0.00875927
50	0.132133	TTCATTAAAGCCACCTGGAACATCAGGTAAGCGATGGCTATTTGATATCGAGTTACAAGACTCGGGATGTTATCTCTGCGTGGAATGCGTCCCGAACTTGAGATTCAATTATCAACGACACAGTTAATGAGGAAAAAGGGAATAAAACCTCACACTATATTCACGGATTGTTTGAAAGATACTTGTTTGCCTGTTGAAAAATGTAGAATACCTGGTAAGACTAGAATATTTAGTATAAGTCCGGTACAGTTTACCATACCGTTTCGACAGTATTACTTAGACTTTATGGCATCCTATCGAGCTGCACGACTTAATGCTGAGCATGGTATTGGTATTGATGTTAACAGCTTAGAGTGGACAAATTTGGCAACAAGGTTGTCTAAGTATGGCACTCACATT…		-0.00875927
51	0.129967	TTCATTAAAGCCACCTGGAACATCAGGTAAGCGATGGCTATTTGATATCGAGTTACAAGACTCGGGATGTTATCTCTTGCGTGGAATGCGTCCCGAACTTGAGATTCAATTATCAACGACACAGTTAATGAGGAAAAAGGGAATAAAACCTCACACTATATTCACGGATTGTTTGAAAGATACTTGTTTGCCTGTTGAAAAATGTAGAATACCTGGTAAGACTATAATATTTAGTATAAGTCCGGTACAGTTTACCATACCGTTTCGACAGTATTACTTAGACTTTATGGCATCCTATCGAGCTGCACGACTTAATGCTGAGCATGGTATTGGTATTGATGTTAACAGCTTAGAGTGGACAAATTTGGCAACAAGGTTGTCTAAGTATGGCACTCACAT…		-0.00863716
52	0.127635	TTCATTAAAGCCACCTGGAACATCAGGTAAGCGATGGCTATTTGATATCGAGTTACAAGACTCGGGATGTTATCTCTTGCGTGGAATGCGTCCCGAACTTGAGATTCAATTATCAACGACACAGTTAATGAGGAAAAAGGGAATAAAACCTCACACTATATTCACGGATTGTTTGAAAGATACCTGTTTGCCTGTTGAAAAATGTAGAATACCTGGTAAGACTAGAATATTTAGTATAAGTCCGGTACAGTTTACCATACCGTTTCGACAGTATTACTTAGACTTTATGGCATCCTATCGAGCTGCACGACTTAATGCTGAGCATGGTATTGGTATTGATGTTAACAGCTTAGAGTGGACAAATTTGGCAACAAGGTTGTCTAAGTATGGCACTCACAT…		-0.00850529
53	0.120882	TTCATTAAAGCCACCTGGAACATCAGGTAAGCGATGGCTATTTGATATCGAGTTACAAGACTCGGGATGTTATCTCTTGCGTGGAATGCGTCCCGAACTTGAGATTCAATTATCAACGACACAGTTAATGAGGAAAAAGGGAATAAAACCTCACGCTATATTCACGGATTGTTTGAAAGATACTTGTTTGCCTGTTGAAAAATGTAGAATACCTGGTAAGACTAGAATATTTAGTATAAGTCCGGTACAGTTTACCATACCGTTTCGACAGTATTACTTAGACTTTATGGCATCCTATCGAGCTGCACGACTTAATGCTGAGCATGGTATTGGTATTGATGTTAACAGCTTAGAGTGGACAAATTTGGCAACAAGGTTGTCTAAGTATGGCACTCACAT…		-0.00812099
54	0.119137	TTCATTACAGCCACCTGGAACATCAGGTAAGCGATGGCTATTTGATATCGAGTTACAAGACTCGGGATGTTATCTCTTGCGTGGAATGCGTCCCGAACTTGAGATTCAATTATCAACGACACAGTTAATGAGGAAAAAGGGAATAAAACCTCACACTATATTCACGGATTGTTTGAAAGATACTTGTTTGCCTGTTGAAAAATGTAGAATACCTGGTAAGACTAGAATATTTAGTATAAGTCCGGTACAGTTTACCATACCGTTTCGACAGTATTACTTAGACTTTATGGCATCCTATCGAGCTGCACGACTTAATGCTGAGCATGGTATTGGTATTGATGTTAACAGCTTAGAGTGGACAAATTTGGCAGCAAGGTTGTCTAAGTATGGCACTCACAT…		-0.00802105
55	0.11697	TTCATTAAAGCCACCTGGAACATCAGGTAAGCGATGGCTATTTGATATCGAGTTACAAGACTCGGGATGTTATCTCTTGCGTGGAATGTGTCCCGAACTTGAGATTCAATTATCAACGACACAGTTAATGAGGAAAAAGGGAATAAAACCTCACACTATATTCACGGATTGTTTGAAAGATACTTGTTTGCCTGTTGAAAAATGTAGAATACCTGGTAAGACTAGAATATTTAGTATAAGTCCGGTACAGTTTACCATACCGTTTCGACAGTATTACTTAGACTTTATGGCATCCTATCGAGCTGCACGACTTAATGCTGAGCATGGTATTGGTATTGATGTTAACAGCTTAGAGTGGACAAATTTGGCAACAAGGTTGCCTAAGTATGGCACTCACAT…		-0.00789668
56	0.114804	TTCATTAAAGCCACCTGGAACATCAGGTAAGCGATGGCTATTTGATATTGAGTTACAAGACTCGGGATGTTATCTCTTGCGTGGAATGCGTCCCGAACTTGAGATTCAATTATCAACGACACAGTTAATGAGGAAAAAGGGAATAAAACCTCACACTATATTCACGGATTGTTTGAAAGATACTTGTTTGCCTGTTGAAAAATGTAGAATACCTGGTAAGACTAGAATATTTAGTATAAGTCCGGTACAGTTTACCATACCGTTTCGACAGTATTACTTAGACTTTATGGCATCCTATCGAGCTGCACGACTTAATGCTGAGCATGGTATTGGTATTGATGTTAACAGCTTAGAGTGGACAAATTTGGCAACAAGGTTGTCTAAGTATGGCACTCACAT…		-0.00777191
57	0.111799	TTCATTAAAGCCACCTGGAACATCAGGTAAGCGATGGCTATTTGATATCGAGTTACAAGACTCGGGATGTTATCTCTTGCGTGGAATGCGTCCCGAACTTGAGATTCAATTATCAACGACACAGTTAATGAGGAAAAAGGGAATAAAACCTCACACTATATTCACGGATTGTTTGAAAGATACTTGTTTGCCTGTTGAAAAATGTAGAATACCTGGTAAGACTAGAATATTTAGTATAAGTCCGGTACAGTTTACCATACCGTTTCGACAGTATTACTTAGACTTTATGGCATCCTATCGAGCTGCACGACTTAATGCTGAGCATGGTAGTGGTATTGATGTTAACAGCTTAGAGTGGACAAATTTGGCAACAAGGTTGTCTAAGTATGGCACTCACAT…		-0.00759808
58	0.110472	TTCATTAAAGCCACCTGGAACATCAGGTAAGCGATGGCTATTTGATATCGAGTTACAAGACTCGGGATGTTATCTCTTGCGTGGAATGCGTCCCGAACTTGAGATTCAATTATCAACGACACAGTTAATGAGGAAAAAGGGAATAAAACCTCACACTATATTCACGGATTGTTTGAAAGATACTTGTTTGCCTGTTGAAAAATGTAGAATACCTGGTAAGACTAGAATATTTAGTATAAGTCCGGTACAGTTTACCATACCGTTTCGACAGTATTACTTAGACTTTACGGCATCCTATCGAGCTGCACGACTTAATGCTGAGCATGGTATTGGTATTGATGTTAACAGCTTAGAGTGGACAAATTTGGCAACAAGGTTGTCTAAGTATGGCACTCACAT…		-0.00752112
59	0.110472	TTCATTAAAGCCACCTGGAACATCAGGTAAGCGATGGCTATTTGATATCGAGTTACAAGACTCGGGATGTTATCTCTTGCGTGGAATGCGTCCCGAACTTGAGATTCAATTATCAACGACACAGTTAATGAGGAAAAAGGGAATAAAACCTCACACTATATTCACGGATTGTTTGAAAGATACTTGTTTGCCTGTTGAAAAATGTAGCATACCTGGTAAGACTAGAATATTTAGTATAAGTCCGGTACAGTTTACCATACCGTTTCGACAGTATTACTTAGACTTTATGGCATCCTATCGAGCTGCACGACTTAATGCTGAGCATGGTATTGGTATTGATGTTAACAGCTTAGAGTGGACAAATTTGGCAACAAGGTTGTCTAAGTATGGCACTCACAT…		-0.00752112
60	0.110472	TTCATTAAAGCCACCTGGAACATCAGGTAAGCGATGGCTATGTGATATCGAGGGACCCGACTCGGGATGTTATCTCTTGCGTGGAATGCGTCCCGAACTTGAGATTCAATTATCAACGACACAGTTAATGAGGAAAAAGGGAATAAAACCTCACACTATATTCACGGATTGTTTGAAAGATACTTGTTTGCCTGTTGAAAAATGTAGAATACCTGGTAAGACTAGAATATTTAGTATAAGTCCGGTACAGTTTACCATACCGTTTCGACAGTATTACTTAGACTTTATGGCATCCTATCGAGCTGCACGACTTAATGCTGAGCATGGTATTGGTATTGATGTTAACAGCTTAGAGTGGACAAATTTGGCAACAAGGTTGTCTAAGTATGGCACTCACAT…		-0.00752112
61	0.10879	TTCATTAAAGCCACCTGGAACATCAGGTAAGCGATGGTTGTTTGATATTGAGCTACAAGACTCGGGATGTTATCTCTTGCGTGGAATGCGTCCCGAACTTGAGATTCAATTATCAACGACACAGTTAATGAGGAAAAAGGGAATAAAACCTCACACTATATTCACGGATTGTTTGAAAGATACTTGTTTGCCTGTTGAAAAATGTAGAATACCTGGTAAGACTAGAATATTTAGTATAAGTCCGGTACAGTTTACCATACCGTTTCGACAGTATTACTTAGACTTTATGGCATCCTATCGAGCTGCACGACTTAATGCTGAGCATGGTATTGGTATTGATGTTAACAGCTTAGAGTGGACAAATTTGGCAACAAGGTTGTCTAAGTATGGCACTCACAT…		-0.0074233
62	0.108395	TTCATTCAAGCCACCTGGAACATCAGGTAAGCGATGGCTATTTGCTATCGAGTTACAAGACTCGGGATGTTATCTCTTGCGTGGAATGCGTCCCGAACTTGAGATTCAATTATCAACGACACAGTTAATGAGGAAAAAGGGAATAAAACCTCACACTATATTCACGGATTGTTTGAAAGATACTTGTTTGCCTGTTGAAAAATGTAGAATACCTGGTAAGACTAGAATATTTAGTATAAGTCCGGTACAGTTTACCATACCGTTTCGACAGTATTACTTAGACTTTATGGCATACTATCGAGCTGCACGACTTAAGGCTGAGCATGGTATTGGTATTGATGTTAACAGCTTAGAGTGGACAAATTTGGCAACAAGGTTGTCTAAGTATGGCACTCACAT…		-0.00740028
63	0.10837	TTCATTAAAGCCACCTGGAACATCAGGTAAGCGATGGCTATTTGATATCGAGTTACAAGACTCGGGATGTTATCTCTTGCGTGGAATGCGTCCCGAACTTGAGATTCAATTATCAACGACACAGTTAGTGAGGAAAAAGGGAATAAAACCTCACACTATATTCACGGATTGTTTGAAAGATACTTGTTTGCCTGTTGAAAAATGTAGAATACCTGGTAAGACTAGAATATTTAGTATAAGTCCGGTACAGTTTACCATACCGTTTCGACAGTATTACTTAGACTTTATGGCATCCTATCGAGCTGCACGACTTAATGCTGAGCATGGTATTGGTATTGATGTTAACAGCTTAGAGTGGACAAATTTGGCAACAAGGTTGTCTAAGTATGGCACTCACAT…		-0.0073988
64	0.108306	TTCATTAAAGCCACCTGGAACATCAGGTAAGCGATGGCTATTTGATATCGAGTTACAAGACTCGGGATGTTATCTCTTGCGTGGAATGCGTCCCGAACTTGAGATTCAATTATCAACGACACAGTTAATGAGGAAAAAGGGAATAAAACCTCACACTATATTCACGGATTGTTTGAAAGATACTTGTTTGCCTGTTGAAAAATGTAGAATACCTGGTAAGACTAGAATATTTAGTATAAGTCCGGTACAGTTTACCATACCGTTTCGACAGTATTACTTAGACTTTATGGCATCCTATCGAGCTGCACGACTTAATGCTGAGCATGGTATTGGTATTGATTTTAACAGCTTAGAGTGGACAAATTTGGCAACAAGGTTGTCTAAGTATGGCACTCACAT…		-0.00739509
65	0.108306	TTCATTAAAGCCACCTGGAACATCAGGTAAGCGATGGCTATTTGATATCGAGTTACAAGACTCGGGATGTTATCTCTTGCGTGGAATGCGTCCCGAACTTGAGATTCAATTATCAACGACACAGTTAATGAGGAAAAAGGGAATAAAACCTCACACTATATTCACGGATTGTTTGAAAGATACTTGTTTGCCTGTCGAAAAATGTAGAATACCTGGTAAGACTAGAATATTTAGTATAAGTCCGGTACAGTTTACCATACCGTTTCGACAGTATTACTTAGACTTTATGGCATCCTATCGAGCTGCACGACTTAATGCTGAGCATGGTATTGGTATTGATGTTAACAGCTTAGAGTGGACAAATTTGGCAACAAGGTTGTCTAAGTATGGCACTCACAT…		-0.00739509
66	0.107401	TTCATTAAAGCCACCTGGAACATCAGGTAAGCGATGGCTATTTGATATCGAGTTACAAGACTCGGGATGTTATCTCTTGCGTGGAATGCGTCCCGAACTTGAGATTCAATTATCAACGACACAGTTAATGAGGAAAAAGGGAATAAAACCTCACACTATATTCACGGATTGTTTGAAAGATACTTGTTTGCCTGTTGAAAAATGTAGAATACCTGGTAAGACTAGAATATTTAGTATAAGTCCGGTACAGTTTACCATACCGTTTCGACAGTACTACTTAGACTTTATGGCATCCTATCGAGCTGCACGACTTAATGCTGAGCATGGTATTGGTATTGATGTTAACAGCTTAGAGTGGACAAATTTGGCAACAAGGTTGTCTAAGTATGGCACTCACAT…		-0.00734233
67	0.10614	TTCATTAAAGCCACCTGGAACATCAGGTAAGCGATGGCTATTTGATATCGAGTTACAAGACTCGGGATGTTATCTCTTGCGTGGAATGCGTCCCGAACTTGAGATTCAATTATCAACGACACAGTTAATGAGGAAAAAGGGAATAAAACCTCACACTATATTCACGGATTGTTTGAAAGATACTTGTTTGCCTGTTGAAAAATGTAGAATACCCGGTAAGACTAGAATATTTAGTATAAGTCCGGTACAGTTTACCATACCGTTTCGACAGTATTACTTAGACTTTATGGCATCCTATCGAGCTGCACGACTTAATGCTGAGCATGGTATTGGTATTGATGTTAACAGCTTAGAGTGGACAAATTTGGCAACAAGGTTGTCTAAGTATGGCACTCACAT…		-0.00726864
68	0.102101	TTCATTAAAGCCACCTGGAACATCAGGTAAGCGATGGCTATTTGATATCGAGTTACAAGACTCGGGATGTTATCTCTTGCGTGGAATGCGTCCCGAACTTGAGATTCAATTATCAACGACACAGTTAATGAGGAAAAAGGGAATAAAACCTCACACTATATTCACGGATTGTTTGAAAGATACTTGTTTGCCTGTTGAAAAATGTAGAATACCTGGTAAGACTAGAATATTTAGTATAAGTCCGGTGCAGTTTACCATACCGTTTCGACAGTATTACTTAGACTTTATGGCATCCTATCGAGCTGCACGACTTAATGCTGAGCATGGTATTGGTATTGATGTTAACAGCTTAGAGTGGACAAATTTGGCAACAAGGTTGTCTAAGTATGGCACTCACAT…		-0.00703163
69	0.0996415	TTCATTAAAGCCACCTGGAACATCAGGTAAGCGATGGCTATTTGATACCGAGTTACAAGACTCGGGATGTTATCTCTTGCGTGGAATGCGTCCCGAACTTGAGATTCAATTATCAACGACACAGTTAATGAGGAAAAAGGGAATAAAACCTCACACTATATTCACGGATTGTTTGAAAGATACTTGTTTGCCTGTTGAAAAATGTAGAATACCTGGTAAGACTAGAATATTTAGTATAAGTCCGGTACAGTTTACCATACCGTTTCGACAGTATTACTTAGACTTTATGGCATCCTATCGAGCTGCACGACTTAATGCTGAGCATGGTATTGGTATTGATGTTAACAGCTTAGAGTGGACAAATTTGGCAACAAGGTTGTCTAAGTATGGCACGCACAT…		-0.00688657
70	0.0996415	TTCATTAAAGCCACCTGGAACATCAGGTAAGCGATGGCTATTTGATATCGAGTTACAAGACTCGGGATGTTATCTCTTGCGTGGAATGCGTCCCGAACTTGAGATTCGATTATCAACGACACAGTTAATGAGGAAAAAGGGAATAAAACCTCACACTATATTCACGGATTGTTTGAAAGATACTTGTTTGCCTGTTGAAAAATGTAGAATACCTGGTAAGACTAGAATATTTAGTATAAGTCCGGTACAGTTTACCATACCGTTTCGACAGTATTACTTAGACTTTATGGCATCCTATCGAGCTGCACGACTTAATGCTGAGCATGGTATTGGTATTGATGTTAACAGCTTAGAGTGGACAAATTTGGCAACAAGGCTGTCTAAGTATGGCACTCACAT…		-0.00688657
71	0.0987367	TTCATTAAAGCCACCTGGAACATCAGGTAAGCGATGGCTATTTGATATCGAGTTACAAGACTCGGGATGTTATCTCTTGCGTGGAATGCGTCCCGAACTTGAGATTCAATTATCAACGACACAGTTAATGAGGAAAAAGGGAATAAAACCTCACACTATATTCACGGATTGTTTGAAAGATACTTGTTTGCCTGTTGAAAAATGTAGAATACCTGGTAAGACTAGAATATTTAGTATAAGTCCGGTACAGTTTACCATACCGTTTCGACAGTATTACTTAGACTTTATGGCATCCTGTCGAGCTGCACGACTTAATGCTGAGCATGGTATTGGTATTGATGTTAACAGCTTAGAGTGGACAAATTTGGCAACAAGGTTGTCTAAGTATGGCACTCACAT…		-0.00683304
72	0.0982525	TTCATTAAAGCCACCTGGAACATCAGGTAAGCGATGGCTATTTGATATCGAGTTACAAGACTCGGGATGTTATCTCTTGCGTGGAATGCGTCCCGAACTTGAGATTCAATTATCAACGACACAGTTAATGAGGAAAAAGGGAATAAAACCTCACACTATATTCACGGATTGTTTGAAAGATACTTGTTTGCCTGTTGAAAAACGTAGAATACCTGGTAAGACTAGAATATTTAGTATAAGTCCGGTACAGTTTACCATACCGTTTCGACAGTATTACTTAGACTTTATGGCATCCTATCGAGCTGCACGACTTAATGCTGAGCATGGTATTGGTATTGATGTTAACAGCTTAGAGTGGACAAATTTGGCAACAAGGTTGTCTAAGTATGGCACTCACAT…		-0.00680437
73	0.0974754	TTCATTAAAGCCACCTGGAACATCAGGTAAGCGATGGCTATTTGATATCGAGTTACAAGACTCGGGACGTTATCTCTTGCGTGGAATGCGTCCCGAACTTGAGATTCAATTATCAACGACACAGTTAATGAGGAAAAAGGGAATAAAACCTCACACTATATTCACGGATTGTTTGAAAGATACTTGTTTGCCTGTTGAAAAATGTAGAATACCTGGTAAGACTAGAATATTTAGTATAAGTCCGGTACAGTTTACCATACCGTTTCGACAGTATTACTTAGACTTTATGGCATCCTATCGAGCTGCACGACTTAATGCTGAGCATGGTATTGGTATTGATGTTAACAGCTTAGAGTGGACAAATTTGGCAACAAGGTTGTCTAAGTATGGCACTCGCAT…		-0.00675829
74	0.0974754	TTCATTAAAGCCACCTGGAACATCAGGTAAGCGATGGCTATTTGATATCGAGTTACAGGACTCGGGATGTTATCTCTTGCGTGGAATGCGTCCCGAACTTGAGATTCAATTATCAACGACACAGTTAATGAGGAAAAAGGGAATAAAACCTCACACTATATTCACGGATTGTTTGAAAGATACTTGTTTGCCTGTTGAAAAATGTAGAATACCTGGTAAGACTAGAATATTTAGTATAAGTCCGGTACAGTTTACCATACCGTTTCGACAGTATTACTTAGACTTTATGGCATCCTATCGAGCTGCACGACTTAATGCTGAGCATGGTATTGGTATTGATGTTAACAGCTTAGAGTGGACAAATTTGGCAACAAGGTTGTCTAAGTATGGCACTCACAT…		-0.00675829
75	0.0960864	TTCATTAAAGCCACCTGGAACATCAGGTAAGCGATGGCTATTTGATATCGAGTTACAAGACTCGGGATGTTATCTCTTGCGTGGAATGCGTCCCGAACTTGAGATTCAATTATCAACGACACAGTTAATGAGGAAAAAGGGAATAAAACCTCACACTATATTCACGGATTGTTTGAAAGATACTTGTTTGCCTGTTGAAAAATGTAGAATACCTGGTAAGACTAGAATATTTAGTATAAGTCCGGTACAGTTTACCACACCGTTTCGACAGTATTACTTAGACTTTATGGCATCCTATCGAGCTGCACGACTTAATGCTGAGCATGGTATTGGTATTGATGTTAACAGCTTAGAGTGGACAAATTTGGCAACAAGGTTGTCTAAGTATGGCACTCACAT…		-0.00667577
76	0.0931431	TTCATTAAAGCCACCTGGAACATCAGGTAAGCGATGGCTATTTGATATCGAGTTACAAGACTCGGGATGTTATCTCTTGCGTGGAATGCGTCCCGAACTTGAGATTCAATTATCAACGACACAGTTAATGAGGAAAAAGGGAATAAAACCTCACACTATATTCACGGATTGTTTGAAAGATACTTGTTTGCCTGTTGAAAAATGTAGAATACCTGGTAAGACTAGAATATTTAGTATAAGTCCGGTACAGTTTACCATACCGTTTCGATAGTATTACTTAGACTTTATGGCATCCTATCGAGCTGCACGACTTAATGCTGAGCATGGTATTGGTATTGATGTTAACAGCTTAGAGTGGACAAATTTGGCAACAAGGTTGTCTAAGTATGGCACTCACAT…		-0.00650026
77	0.0929519	TTCATTAAAGCCACCTGGAACATCAGGTAAGCGATGGCTATTTGATATCGAGTTACAAGACTCGGGATGTTATCTCTTGCGTGGAATGCGTCCCGAACTTGAGATTCAATTATCAACGACACAGTTAATGAGGAAAAAGGGAATAAAACCTCACACTATATTCACGGATTGTTTGAAAGATACTCGTTTGCCTGTTGAAAAATGTAGAATACCTGGTAAGACTAGAATATTTAGTATAAGTCCGGTACAGTTTACCATACCGTTTCGACAGTATTACTTAGACTTTATGGCATCCTATCGAGCTGCACGACTTAATGCTGAGCATGGTATTGGTATTGATGTTAACAGCTTAGAGTGGACAAATTTGGCAACAAGGTTGTCTAAGTATGGCACTCACAT…		-0.00648883
78	0.090977	TTCATTACAGCCACCTGGAACATCAGGTACGCGATTGCTATGTGCTATCGAGTTACCCGACTCGGGATGTTATCTCTTGCGTGGAATGCGTCCCGAACTTGAGATTCAATTATCAACGACACAGTTAATGAGGAAAAAGGGAATAAAACCTCACACTATATTCACGGATTGTTTGAAAGATACTTGTTTGCCTGTTGAAAAATGTAGAATACCTGGTAAGACTAGAATATTTAGTATAAGTCCGGTACAGTTTACCATACCGTTTCGACAGTATTACTTAGACTTTATGGCAGCCTATCGAGCTGCACGACTTAATGCTGAGCATGGTATTGGTATTGATGTTAACAGCTTAGAGTGGACAAATTTGGCAACAAGGTTGTCTAAGTATGGCACTCACAT…		-0.0063705
79	0.090977	TTCATTAAAGCCACCTGGAACATCAGGTAAGCGATGGCTATTTGATATCGAGTTACAAGACTCGGGATGTTATCTCTTGCGTGGAATGCGTCCCGAACTTGAGATTCAATTATCAACGACACAGTTAATGAGGAAAAAGGGAATAAAACCTCACACTATATTCACGGATTGTTTGAAAGATACTTGTTTGCCTGTTGAAAAATGTAGAATACCTGGTAAGACTAGAATATTTAGTATAAGTCCGGTACAGTTTACCATACCGTTTCGACAGTATTACTTAGACTTTATGGCATCCTACCGAGCTGCACGACTTAATGCTGAGCATGGTATTGGTATTGATGTTAACAGCTTAGAGTGGACAAATTTGGCAACAAGGTTGTCTAAGTTGGCACTCACATC…		-0.0063705
80	0.090977	TTCATTAAAGCCACCTGGAACATCAGGTAAGCGATGGCTATTTGATATCGAGTTACAAGACTCGGGATGTTATCTCTTGCGTGGAATGCGTCCCGAACTTGAGATTCAATTATCAACGACACAGTTAATGAGGAAAAAGGGAATAAAACCTCACACTATATTCACGGATTGTTTGAAAGATACTTGTTTGCCTGTTGAAAAATGTAGAATACCTGGTAAGACTAGAATATTTAGTATAAGTCCGGTACAGTTTACCATACCGTTTCGACAGTATTACTTAGACTTTATGGCATCCTATCGAGCTGCACGACTTAATGCTGAGCACGGTATTGGTATTGATGTTAACAGCTTAGAGTGGACAAATTTGGCAACAAGGTTGTCTAAGTATGGCACTCACAT…		-0.0063705
81	0.090977	TTCATTAAAGCCACCTGGAACATCAGGTAAGCGATGGCTATTTGATATCGAGTTACAAGACTCGGGATGTTATCTCTTGCGTGGAATGCGTCCCGAACTTGAGATTCAATTATCAACGACACAGTTAATGAGGAAAAAGGGAATAAAACCTCACACTATATTCACGGATTGTTTGAAAGATACTTGTTTGCCTGTTGAAAAATGTAGAATACCTGGTGAGACTAGAATATTTAGTATAAGTCCGGTACAGTTTACCATACCGTTTCGACAGTATTACTTAGACTTTATGGCATCCTATCGAGCTGCACGACTTAATGCTGAGCATGGTATTGGTATTGATGTTAACAGCTTAGAGTGGACAAATTTGGCAACAAGGTTGTCTAAGTATGGCACTCACAT…		-0.0063705
82	0.0902507	TTCATTAAAGCCACCTGGAACATCAGGTAAGCGATGGCTATTTGATATCGAGTTACAAGACTCGGGATGTTATCTCTTGCGTGGAATGCGTCCCGAACTTGAGATTCAATTATCAACGACACAGTTAATGAGGAAAAAGGGAATAAAACCTCACACTATATTCACGGATTGTTTGAAAGATACTTGTTTGCCTGTTGAAAAATGTAGAATACCTGGTAAGACTAGAATATTTAGTATAAGTCCGGTACAGTTTACCATACCGTTTCGACAGTATTACTTAGACTTTATGGCATCCTATCGAGCTGCACGACTTAACGCTGAGCATGGTATTGGTATTGATGTTAACAGCTTAGAGTGGACAAATTTGGCAACAAGGTTGTCTAAGTATGGCACTCACAT…		-0.00632688
83	0.0888109	TTCATTAAAGCCACCTGGAACATCAGGTAAGCGATGGCTATTTGATATCGAGTCACAAGACTCGGGATGTTATCTCTTGCGTGGAATGCGTCCCGAACTTGAGATTCAATTATCAACGACACAGTTAATGAGGAAAAAGGGAATAAAACCTCACACTATATTCACGGATTGTTTGAAAGATACTTGTTTGCCTGTTGAAAAATGTAGAATACCTGGTAAGACTAGAATATTTAGTATAAGTCCGGTACAGTTTACCATACCGTTTCGACAGTATTACTTAGACTTTATGGCATCCTATCGAGCTGCACGACTTAATGCTGAGCATGGTATTGGTATTGATGTTAACAGCTTAGAGTGGACAAATTTGGCAACAAGGTTGTCTAAGTATGGCACTCACAT…		-0.00624022
84	0.0866448	TTCATTAAAGCCACCTGGAACATCAGGTAAGCGATGGCTATTTGATATCGAGTTACAAGACTCGGGATGTTATCTCTTGCGTGGAATGCGTCCCGAACTTGAGATTCAATTATCAACGACACAGTCAATGAGGAAAAAGGGAATAAAACCTCACACTATATTCACGGATTGTTTGAAAGATACTTGTTTGCCTGTTGAAAAATGTAGAATACCTGGTAAGACTAGAATATTTAGTATAAGTCCGGTACAGTTTACCATACCGTTTCGACAGTATTACTTAGACTTTATGGCATCCTATCGAGCTGCACGACTTAATGCTGAGCATGGTATTGGTATTGATGTTAACAGCTTAGAGTGGACAAATTTGGCAACAAGGTTGTCTAAGTATGGCACTCACAT…		-0.00610942
85	0.0866448	TTCATTAAAGCCACCTGGGACATCAGGTAAGCGATGGCTATTTGATATCGAGTTACAAGACTCGGGATGTTATCTCTTGCGTGGAATGCGTCCCGAACTTGAGATTCAATTATCAACGACACAGTTAATGAGGAAAAAGGGAATAAAACCTCACACTATATTCACGGATTGTTTGAAAGATACTTGTTTGCCTGTTGAAAAATGTAGAATACCTGGTAAGACTAGAATATTTAGTATAAGTCCGGTACAGTTTACCATACCGTTTCGACAGTATTACTTAGACTTTATGGCATCCTATCGAGCTGCACGACTTAATGCTGAGCATGGTATTGGTATTGATGTTAACAGCTTAGAGTGGACAAATTTGGCAACAAGGTTGTCTAAGTATGGCACTCATAT…		-0.00610942
86	0.0866448	TTCATTAAAGCCACCTGGAACATCAGGTAAGCGATGGCTATTTGATATCGAGTTACAAGACTCGGGATGTTATCTCTTGCGTGGAATGCGTCCCGAACTTGAGATTCAATTATCAACGACACAGTTAATGAGGAAAAAGGGAATAAAACCTCACACTATATTCACGGATTGTTTGAAAGATACTTGTTTGCCTGTTGAAAAATGTAGAATACCTGGTAAGACTAGAATATTTAGTATAAGTCCGGTACAGTTTACCATACCGTTTCGACAGTATTACTTAGACTTTATGGCATCCTATCGAGCTGCACGACTTAATGCTGAGCATGGTATTGGTATTGATGTTAACAGCTTAGAGTGGACAAATTTGGCAACAAGGTTGTCTAAGTGTGGCACTCACAT…		-0.00610942
87	0.0862115	TTCATTAAAGCCACCTGGAACATCAGGTAAGCGATGGCTATTTGATATCGAGTTACAAGACTCGGGATGTTATCTCTTGCGTGGAATGCGTCCCGAACTTGAGATTCAATTATCAACGACACAGTTAATGAGGAAAAAGGGAATAAAACCTCACACTATATTCACGGATTGTTTGAAAGATACTTGTTTGCCTGTTGAAAAATGTAGAATACCTGGTAAGACTAGAATATTTAGTATAAGTCCGGTACAGTTTACCATACCGTTTCGACAGTATTACTTAGACTTTATGGCATCCTATCGAGCTGCACGACTTAATGCTGAGCATGGTATTGGTATTGACGTTAACAGCTTAGAGTGGACAAATTTGGCAACAAGGTTGTCTAAGTATGGCACTCACAT…		-0.00608319
88	0.0842874	TTCATTAAAGCCACCTGGAACATCAGGTAAGCGATGGCTATTTGATATCGAGTTACAAGACTCGGGATGTTATCTCTTGCGTGGAATGCGTCCCGAACTTGAGATTCAATTATCAACGACACAGTTAATGAGGAAAAAGGGAATAAAACCTCACACTATATTCACGGATTGTTTGAAAGATACTTGTTTGCCTGTTGAAAAATGTAGAATACCTGGTAAGACTAGAATATTTAGTATAAGTCCGGTACAGTTTGCCATACCGTTTCGACAGTATTACTTAGACTTTATGGCATCCTATCGAGCTGCACGACTTAATGCTGAGCATGGTATTGGTATTGATGTTAACAGCTTAGAGTGGACAAATTTGGCAACAAGGTTGTCTAAGTATGGCACTCACAT…		-0.00596645
89	0.0823125	TTCATTAAAGCCACCTGGAACATCAGGTAAGCGATGGCTATTTGATATCGAGTTACAAGACTCGGGATGTTATCTCTTGCGTGGAATGCGTCCCGAACTTGAGATTCAATTATCAACGACACAGTTAATGAGGAAAAAGGGAATAAAACCTCACACTATATTCACGGATTGTTTGAAAGATACTTGTTTGCCTGTTGAAAAATGTAGAATACCTGGTAAGACTAGAATATTTAGTATAAGTCCGGTACAGTTTACCATGCCGTTTCGACAGTATTACTTAGACTTTATGGCATCCTATCGAGCTGCACGACTTAATGCTGAGCATGGTATTGGTATTGATGTTAACAGCTTAGAGTGGACAAATTTGGCAACAAGGTTGTCTAAGTATGGCACTCACAT…		-0.00584617
90	0.0823125	TTCATTAAAGCCACCTGGAACATCAGGTAAGCGATGGCTATTTGATATCGAGTTACAAGACTCGGGATGTTATCTCTTGCGTGGAATGCGTCCCGAACTTGAGATTCAATTATCAACGACACAGTTAATGAGGAAAAAGGGAATAAAACCTCACACTATATTCACGGATTGTTTGAAAGATACTTGTTTGCCTGTTGAAAAATGTAGAATACCTGGTAAGACTAGAATATTTAGTATAAGTCCGGTACAGTTTACCATACCGTTTCGACAGTATTACTTAGACTTTATGGCATCCTATCGAGCTGCACGACTTAATGCTTAGCATGGTATTGGTATTGATGTTAACAGCTTAGAGTGGACAAATTTGGCAACAAGGTTGTCTAAGTATGGCACTCACAT…		-0.00584617
91	0.0818792	TTCATTAAAGCCACCTGGAACATCAGGTAAGCGATGGCTATTTGATATCGAGTTACAAGACTCGGGATGTTATCTCTTGCGTGGAATGCGTCCCGAACTTGAGATTCAATTATCAACGACACAGTTAATGAGGAAAAAGGGAATAAAACCTCACACTATATTCACGGATTGTTTGAAAGATACTTGTTTGCCTGTTGAAAAATGTAGAATACCTGGTAAGACTAGAATATTTAGTATAAGTCCGGTACAGTTTACCATACCGTTTCGACAGTATTACTTAGACTTTATGGCATCCTATCGAGCTGCACGACTTAATGCTGAGCATGGTATTGGTATTGATGGTAACAGCTTAGAGTGGACAAATTTGGCAACAAGGTTGTCGAAGTATGGCACGCACAT…		-0.00581971
92	0.0801464	TTCATTAAAGCCACCTGGAACATCAGGTAAGCGATGGCTATTTGATATCGAGTTACAAGACTCGGGATGTTATCTCTTGCGTGGAATGCGTCCCGAACTTGAGATTCAATTATCAACGACACAGTTAATGAGGAAAAAGGGAATAAAACCTCACACTATATTCACGGATTGTTTGAAAGATACTTGTTTGCCTGTTGAAAAATGTAGAATACCTAGTAAGACTAGAATATTTAGTATAAGTCCGGTACAGTTTACCATACCGTTTCGACAGTATTACTTAGACTTTATGGCATCCTATCGAGCTGCACGACTTAATGCTGAGCATGGTATTGGTATTGATGTTAACAGCTTAGAGTGGACAAATTTGGCAACAAGGTTGTCTAAGTATGGCACTCACAT…		-0.0057137
93	0.079471	TTCATTAAAGCCACCTGGAACATCAGGTAAGCGATGGCTATTTGATATCGAGTTACAAGACTCGGGATGTTATCTCTTGCGTGGAATGCGTCCCGAACTTGAGATTCAATTATCAACGACACAGTTAATGAGGAAAAAGGGAATAAAACCTCACACTATATTCACGGATTGTTTGAAAGATACTTGTTTGCCTGTTGAAAAATGTAGAATACCTGGTAAGACTAGAATATTTAGTATAAGTCCGGTACAGTTTACCATACCGTTTCGACAGTATTACTTAGACTTTATGGCATCCTATCGAGCTGCACGACTTAATGCTGAGCATGGTATTGGTATTGATGTGAACAGCTTAGAGTGGACAAATTTGGCAACAAGGTTGTCGAAGTATGGCACTCACAT…		-0.00567227
94	0.0779803	TTCATTAAAGCCACCTGGAACATCAGGGACGCGATGGCTATTTGATATCGAGTTACAAGACTCGGGATGTTATCTCTTGCGTGGAATGCGTCCCGAACTTGAGATTCAATTATCAACGACACAGTTAATGAGGAAAAAGGGAATAAAACCTCACACTATATTCACGGATTGTTTGAAAGATACTTGTTTGCCTGTTGAAAAATGTAGAATACCTGGTAAGACTAGAATATTTAGTATAAGTCCGGTACAGTTTACCATACCGTTTCGACAGTATTACTTAGACTTTATGGCATCCTATCGAGCTGCACGACTTAATGCTGAGCATGGTATTGGTATTGATGTTAACAGCTTCGAGTGGACAAATTTGGCAACAAGGTTGTCTAAGGATGGCACTCACAT…		-0.00558064
95	0.0698	TTCATTAAAGCCACCTGGAACATCAGGTAAGCGCTGGCGATTTGATATCGAGTTACAAGACTCGGGATGTTATCTCTTGCGTGGAATGCGTCCCGAACTTGAGATTCAATTATCAACGACACAGTTAATGAGGAAAAAGGGAATAAAACCTCACACTATATTCACGGATTGTTTGAAAGATACTTGTTTGCCTGTTGAAAAATGTAGAATACCTGGTAAGACTAGAATATTTAGTATAAGTCCGGTACAGTTTACCATACCGTTTCGACAGTATTACTTAGACTTTATGGCATCCTATCGAGCTGCACGAATTAATGCTGAGCATGGTATTGGTATTGATGTTAACAGCTTAGAGTGGACAAATTTGGCAACAAGGTTGTCTAAGTATGGCACTCACAT…		-0.00507257
96	0.0671497	TTCATTAAAGCCACCTGGCACATCAGGTACGCGATGGCTATTTGATATCGAGTTACAAGACTCGGGATGTTATCTCTTGCGTGGAATGCGTCCCGAACTTGAGATTCAATTATCAACGACACAGTTAATGAGGAAAAAGGGAATAAAACCTCACACTATATTCACGGATTGTTTGAAAGATACTTGTTTGCCTGTTGAAAAATGTAGAATACCTGGTAAGACTAGAATATTTAGTATAAGTCCGGTACAGTTTACCATACCGTTTCGACAGTATTACTTAGACTTTATGGCATCCTATCGAGCTGCACGACTTAATGCTGAGCATGGTATTGGTATTGATGTTAACAGCTTAGAGTGGCCAAATTTGGCAACAAGGTTGTCTAAGTATGGCACTCACAT…		-0.00490596
97	0.0628175	TTCATTAAAGCCACCTGGAACATCAGGTAAGCGATGGCTATTTGATATCGAGTTACAAGACTCGGGATGTTATCTCTTGCGTGGAATGCGTCCCGAACTTGAGATTCAATTATCAACGACACAGTTAATGAGGAAAAAGGGAATAAAACCTCACACTATATTCACGGATTGTTTGAAAGATACTTGTTTGCCTGTTGAAAAATGTAGAATACCTGGTAAGACTAGAATATTTAGTATAAGTCCGGTACAGTTTACCATACCTTTTCGACAGTATTACTTAGACTTTATGGCATCCTATCGAGCTGCACGACTTAATGCTGAGCATGGTATTGGTATTGATGTTAACAGCTTAGAGTGGACAAATTTGGCAACAAGGTTGTCTAAGTATGGCACTCACAT…		-0.00463134
98	0.0602053	TTCATTCAAGCCACCTGGAACATCAGGTAAGCGATGGCTATTTGATATCGAGTTACAAGACTCGGGATGTTATCTCTTGCGTGGAATGCGTCCCGAACTTGAGATTCAATTATCAACGACACAGTTAATGAGGAAAAAGGGAATAAAACCTCACACTATATTCACGGATTGTTTGAAAGATACTTGTTTGCCTGTTGAAAAATGTAGAATACCTGGTAAGACTAGAATATTTAGTATAAGTCCGGTACAGTTTACCATACCGTTTCGACAGTATTACTTAGACTTTATGGCATCCTATCGAGCTGCACGACTTAATGCTGAGCATGGTATTGGTATTGATGTGAACAGCTTAGAGTGGACAAATTTGGCAACAAGGTTGTCTAAGTATGGCACTCACAT…		-0.00446432
99	0.0597211	TTCATTAAAGCCACCTGGAACATCAGGTAAGCGATGGCTATTTGATATCGAGTTACAAGACTCGGGATGTTATCTCTTGCGTGGAATGCGTCCCGAACTTGAGATTCAATTATCAACGACACAGTTAATGAGGAAAAAGGGAATAAAACCTCACACTATATTCACGGATTGTTTGAAAGATACTTGTTTGCCTGTTGAAAAATGTAGAATACCTGGTAAGACTAGAATATTTAGTATAAGTCCGGTACAGTTTACCATACCGTTTCGACAGTATTACTTAGACTTTATGGCATCCTATCGAGCTGCACGACTTAATGCTGAGCATGGTATTGGTGTTGATGTTAACAGCTTAGAGTGGACAAATTTGGCAACAAGGTTGTCTAAGTATGGCACTCACAT…		-0.00443324
100	0.0592115	TTCATTAAAGCCACCTGGAACATCAGGTAAGCGATGGCTGTTTGCTATCGAGTGACAAGACTCGGGATGTTATCTCTTGCGTGGAATGCGTCCCGAACTTGAGATTCAATTATCAACGACACAGTTAATGAGGAAAAAGGGAATAAAACCTCACACTATATTCACGGATTGTTTGAAAGATACTTGTTTGCCTGTTGAAAAATGTAGAATACCTGGTAAGACTAGAATATTTAGTATAAGTCCGGTACAGTTTACCATACCGTTTCGACAGTATTACTTAGACTTTATGGCAGCATAGCGAGCTGCACGACTTAATGCTGAGCATGGTATTGGTATTGATGTTAACAGCTTAGAGTGGACAAATTTGGCAACAAGGTTGTCTAAGTATGGCACTCACAT…		-0.00440049
101	0.0563191	TTCATTAAAGCCACCTGGAACATCAGGTAAGCGATGGCTATTTGATATCGAGTTACAAGACTCGGGATGTTATCTCTTGCGTGGAATGCGTCCCGAACTTGAGATTCAATTATCAACGACACAGTTAATGAGGAAAAAGGGAATAAAACCTCACACTATATTCACGGATTGTTTGAAAGATACTTGTTTGCCTGTTGAAAAATGTAGAATACCTGGTAAGACTAGAATATTTAGTATAAGTCCGGTACAGTTTACCATACCGTTTCGACAGTATTACTTAGACTTTATGGCATCCTATCGAGCTGCACGACTTAATGCTGAGCATGGTAGTGGTATTGATGTTAACAGCTTAGAGTGGACAAATTTGGCAACAAGGTTGTCGAAGTATGGCACTCACAT…		-0.00421373
102	0.0498208	TTCATTAAAGCCACCTGGAACATCAGGTAAGCGATGGCTATTTGATATCGAGTTACAAGACTCGGGATGTTATCTCTTGCGTGGAATGCGTCCCGAACTTGAGATTCAATTATCAACGACACAGTTAATGAGGAAAAAGGGAATAAAACCTCACACTATATTCACGGATTGTTTGAAAGATACTTGTTTGCCTGTTGAAAAATGTAGAATACCTGGTAAGACTAGAATATTTAGTATAAGTCCGGTACAGTTTACCATACCGTTTCGACAGTGTTACTTAGACTTTATGGCATCCTATCGAGCTGCACGACTTAATGCTGAGCATGGTATTGGTATTGATGTTAACAGCTTAGAGTGGACAAATTTGGCAACAAGGTTGTCTAAGTATGGCACTCACAT…		-0.00378862
103	0.0498208	TTCATTAAAGCCACCTGGAACATCAGGTAAGCGATGGCTATTTGATATCGAGTTACAAGATCGGGATGTTATCTCTTGCGTGGAATGCGTCCCGAACTTGAGATTCAATTATCAACGACACAGTTAATGAGGAAAAAGGGAATAAAACCTCACACTATATTCACGGATTGTTTGAAAGATACTTGTTTGCCTGTTGAAAAATGTAGAATACCTGGTAAGACTAGAATATTTAGTATAAGTCCGGTACAGTTTACCATACCGTTTCGACAGTATTACTTAGACTTTATAGCATCCTATCGAGCTGCACGACTTAATGCTGAGCATGGTATTGGTATTGATGTTAACAGCTTAGAGTGGACAAATTTGGCAACAAGGTTGTCTAAGTATGGCACTCACATT…		-0.00378862
104	0.0496041	TTCATTAAAGCCACCTGGAACATCAGGTAAGCGATGGCTATTTGATATCGAGTTACAAGACTCGGGATGTTATCTCTTGCGTGGAATGCGTCCCGAACTTGAGATTCAATTATCAACGACACAGTTAATGAGGAAAAAGGGAATAAAACCTCACACTATATTCACGGATTGTTTGAAAGATACTTGTTTGCCTGTTGAAAAATGTAGAATACCTGGTAAGACTAGAATATTTAGTATAAGTCCGGTACAGTTTACCATACCGTTTCGACAGTATTACTTAGACTTTATGGCATAATATCGAGCTGCACGACTTAAGGCTGAGCATGGTATTGGTATTGATGTTAACAGCTTAGAGTGGACAAATTTGGCAACAAGGTTGTCTAAGTATGGCACTCACAT…		-0.0037743
105	0.0483809	TTCATTACAGCCACCTGGAACATCAGGTAAGCGATGGCTATTTGATATCGAGTTACAAGACTCGGGATGTTATCTCTTGCGTGGAATGCGTCCCGAACTTGAGATTCAATTATCAACGACACAGTTAATGAGGAAAAAGGGAATAAAACCTCACACTATATTCACGGATTGTTTGAAAGATACTTGTTTGCCTGTTGAAAAATGTAGAATACCTGGTAAGACTAGAATATTTAGTATAAGTCCGGTACAGTTTACCATACCGTTTCGACAGTATTACTTAGACTTTATGGCATCCTATCGAGCTGCACGACTTAATGCTGAGCATGGTATTGGTATTGATGTTAACAGCTTAGAGTGGACAAATTTGGCAACAAGGTTGTCTAAGTATGGCACTCACAT…		-0.00369331
106	0.0433478	TTCATTAAAGCCACCTGGAACATCAGGTAAGCGATGGCTATTTGATATCGAGTTACAAGACTCGGGATGTTATCTCTTGCGTGGAATGCGTCCCGAACTTGAGATTCAATTATCAACGACACAGTTAATGAGGAAAAAGGGAATAAAACCTCACACTATATTCACGGATTGTTTGAAAGCTACTTGTTTGCCTGTTGAAAAATGTAGAATACCTGGTAAGACTAGAATATTTAGTATAAGTCCGGTACAGTTTACCATACCGTTTCGACAGTATTACTTAGACTTTATGGCATCCTATCGAGCTGCACGACTTAATGCTGAGCATGGTATTGGTATTGATGTTAACAGCTTAGAGTGGACAAATTTGGCAACAAGGTTGTCTAAGTATGGCACTCACAT…		-0.00335671
107	0.0409396	TTCATTAAAGCCACCTGGAACATCAGGTAAGCGATGGCTATTTGATATCGAGTTACAAGACTCGGGATGTTATCTCTTGCGTGGAATGCGTCCCGAACTTGAGATTCAATTATCAACGACACAGTTAATGAGGAAAAAGGGAATAAAACCTCACACTATATTCACGGATTGTTTGAAAGATACTTGTTTGCCTGTTGAAAAATGTAGAATACCTGGTAAGACTAGAATATTTAGTATAAGTCCGGTACAGTTTACCATACCGTTTCGACAGTATTACTTAGACTTTATGGCATCCTATCGAGCTGCACGACTTAATGCTGAGCATGGTATTGGTATTGATGGTAACAGCTTAGAGTGGACAAATTTGGCAACAAGGTTGTCGAAGTATGGCACTCACAT…		-0.00319363
108	0.0389902	TTCATTAAAGCCACCTGGAACATCAGGTAAGCGATGGCTATTTGATATCGAGTTACCCGACTCGGGATGTTATCTCTTGCGTGGAATGCGTCCCGAACTTGAGATTCAATTATCAACGACACAGTTAATGAGGAAAAAGGGAATAAAACCTCACACTATATTCACGGATTGTTTGAAAGATACTTGTTTGCCTGTTGAAAAATGTAGAATACCTGGTAAGACTAGAATATTTAGTATAAGTCCGGTACAGTTTACCATACCGTTTCGACAGTATTACTTAGACTTTATGGCATCCTATCGAGCTGCACGACTTAATGCTGAGCATGGTATTGGTATTGATGTTAACAGCTTAGAGTGGACAAATTTGGCAACAAGGTTGTCTAAGTATGGCGCTCACAT…		-0.00306058
109	0.0383147	TTCATTAAAGCCACCTGGAACATCAGGTAAGCGCTGGCGATTTGATATTGAGTTACAAGACTCGGGATGTTATCTCTTGCGTGGAATGCGTCCCGAACTTGAGATTCAATTATCAACGACACAGTTAATGAGGAAAAAGGGAATAAAACCTCACACTATATTCACGGATTGTTTGAAAGATACTTGTTTGCCTGTTGAAAAATGTAGAATACCTGGTAAGACTAGAATATTTAGTATAAGTCCGGTACAGTTTACCATACCGTTTCGACAGTATTACTTAGACTTTATGGCATCCTATCGAGCTGCACGACTTAATGCTGAGCATGGTATTGGTATTGATGTTAACAGCTTAGAGTGGACAAATTTGGCAACAAGGTTGTCTAAGTATGGCACTCACAT…		-0.00301426
110	0.0346579	TTCATTAAAGCCACCTGGAACATCAGGTAAGCGATGGCTATGTGATATCGAGCGACCCGACTCGGGATGTTATCTCTTGCGTGGAATGCGTCCCGAACTTGAGATTCAATTATCAACGACACAGTTAATGAGGAAAAAGGGAATAAAACCTCACACTATATTCACGGATTGTTTGAAAGATACTTGTTTGCCTGTTGAAAAATGTAGAATACCTGGTAAGACTAGAATATTTAGTATAAGTCCGGTACAGTTTACCATACCGTTTCGACAGTATTACTTAGACTTTATGGCATCCTATCGAGCTGCACGACTTAATGCTGAGCATGGTATTGGTATTGATGTTAACAGCTTAGAGTGGACAAATTTGGCAACAAGGTTGTCTAAGTATGGCACTCACAT…		-0.00276133
111	0.0324918	TTCATTAAAGCCACCTGGAACATCAGGTAAGCGATGGCTATTTGATATCGAGTTACAAGACTCGGGATGTTATCTCTTGCGTGGAATGCGTCCCGAACTTGAGATTCAATTATCAACGACACAGTTAATGAGGAAAAAGGGAATAAAACCTCACACTATATTCACGGATTGTTTGAAAGATACTTGTTTGCCTGTTGAAAAATGTAGAATACCTGGTAAGACTAGAATATTTAGTATAAGTCCGGTACAGTTTAACATACCGTTTCGACAGTATTACTTAGACTTTATGGCATCCTATCGAGCTGCACGACTTAATGCTGAGCATGGTAGTGGTATTGATGTTAACAGCTTAGAGTGGACAAATTTGGCAACAAGGTTGTCTAAGTATGGCACTCACAT…		-0.00260972
112	0.0187815	TTCATTACAGCCACCTGGAACATCAGGTAAGCGATGGCTATTTGATATCGAGTTACAAGACTCGGGATGTTATCTCTTGCGTGGAATGCGTCCCGAACTTGAGATTCAATTATCAACGACACAGTTAATGAGGAAAAAGGGAATAAAACCTCACACTATATTCACGGATTGTTTGAAAGATACTTGTTTGCCTGTTGAAAAATGTAGAATACCTGGTAAGACTAGAATATTTAGTATAAGTCCGGTACAGTTTACCATACCGTTTCGACAGTATTACTTAGACTTTATGGCATCCTATCGAGCTGCACGACTTAATGATGAGCATGGTATTGGTATTGATGTTAACAGCTTAGAGTGGACAAATTTGGCAACAAGGTTGTCTAAGGATGGCACTCACAT…		-0.00161146
113	0.015647	TTCATTACAGCCACCTGGAACATCAGGTAAGCGATGGCTATTTGATATCGAGTTACAAGACTCGGGATGTTATCTCTTGCGTGGAATGCGTCCCGAACTTGAGATTCAATTATCAACGACACAGTTAATGAGGAAAAAGGGAATAAAACCTCACACTATATTCACGGATTGTTTGAAAGATACTTGTTTGCCTGTTGAAAAATGTAGAATACCTGGTAAGACTAGAATATTTAGTATAAGTCCGGTACAGTTTACCATACCGTTTCGACAGTATTACTTAGACTTTATGGCATCCTATCGAGCTGCACGACTTAATGCTGAGCATGGTATTGGTATTGATGTTAACAGCTTAGAGTGGACAAATTTGGCAACAAGGTTGTCTAAGTATGGCACTCACAT…		-0.00137109
114	0.0151628	TTCATTAAAGCCACCTGGAACATCAGGTAAGCGATGGCTATTTGATATCGAGTTACAAGACTCGGGATGTTATCTCTTGCGTGGCATGCGTCCCGAACTTGAGATTCAATTATCAACGACACAGTTAATGAGGAAAAAGGGAATAAAACCTCACACTATATTCACGGATTGTTTGAAAGATACTTGTTTGCCTGTTGAAAAATGTAGAATACCTGGTAAGACTAGAATATTTAGTATAAGTCCGGTACAGTTTACCATACCGTTTCGACAGTATTACTTAGACTTTATGGCATCCTATCGAGCTGCACGACTTAATGCTGAGCATGGTATTGGTATTGATGTTAACAGCTTAGAGTGGACAAATTTGGCAACAAGGTTGTCTAAGTACGGCACTCACAT…		-0.00133343
115	0.0143348	TTCATTAAAGCCACCTGGAACATCAGGTAAGCGATGGCTATTTGATATCGAGTTACAAGACTCGGGATGTTATCTCTTGCGTGGAATGCGTCCCGAACTTGAGATTCAATTATCAACGACACAGTTAATGAGGAAAAAGGGAATAAAACCTCACACTATATTCACGGATTGTTTGAAAGATACTTGTTTGCCTGTTGAAAAATGTAGAATACCTGGTAAGACTAGAATATTTAGTATAAGTCCGGTACAGGTTACCATACCGTTTCGACAGTATTACTTAGACTTTATGGCATCCTATCGAGCTGCACGACTTAATGCTGAGCATGGTATTGGTATTGATGTTAACAGCTTAGAGTGGACAAATTTGGCAACAAGGTTGTCTAAGTATGGCACGCACAT…		-0.00126867
116	0.0129967	TTCATTACAGCCACCTGGAACATCAGGTAAGCGATGGCTATTTGATATCGAGTTACAAGACTCGGGATGTTATCTCTTGCGTGGAATGCGTCCCGAACTTGAGATTCAATTATCGACGACACAGTTAATGAGGAAAAAGGGAATAAAACCTCACACTATATTCACGGATTGTTTGAAAGATACTTGTTTGCCTGTTGAAAAATGTAGAATACCTGGTAAGACTAGAATATTTAGTATAAGTCCGGTACAGTTTACCATACCGTTTCGACAGTATTACTTAGACTTTATGGCATCCTATCGAGCTGCACGACTTAATGCTGAGCATGGTATTGGTATTGATGTTAACAGCTTAGAGTGGACAAATTTGGCAACAAGGTTGCCTAAGTATGGCACTCACAT…		-0.00116298
117	0.0108306	TTCATTAAAGCCACCTGGAACATCAGGTAAGCGATGGCTATTTGATATCGAGTTACAAGACTCGGGATGTTATCTCTTGCGTGGAATGCGTCCCGAACTTGAGATTCAATTATCAACGACACAGTTAATGAGGAAAAAGGGAATAAAACCTCACACTATATTCACGGATTGTTTGAAAGATACTTGTTTGCCTGTTGAAAAATGTAGAATACCTGGTAAGACTAGAATATTTAGTATAAGTCCGGTACAGTTTACCATACCGTTTCGACAGTATTACTTAGACTTTATGGCATCCTATCGAGCTGCACGACTTAATGCTGAGCATGGTATTGGTATTGATGTTAACAGCTTTGAGTGGACAAATTTGGCAACAAGGTTGTCTAAGTATGGCACTCACAT…		-0.000988893
118	0.0108306	TTCATTACAGCCACCTGGAACATCAGGTAAGCGATGGCTATTTGATATCGAGTTACAAGACTCGGGATGTTATCTCTGCGTGGAATGCGTCCCGAACTTGAGATTCAATTATCAACGACACAGTTAATGAGGAAAAAGGGAATAAAACCTCACACTATATTCACGGATTGTTTGAAAGATACTTGTTTGCCTGTTGAAAAATGTAGAATACCTGGTAAGACTAGAATATTTAGTATAAGTCCGGTACAGTTTACCATACCGTTTCGACAGTATTACTTAGACTTTATGGCATCCTATCGAGCTGCACGACTTAATGCTGAGCATGGTATTGGTATTGATGTTAACAGCTTAGAGTGGACAAATTTGGCAACAAGGTTGTCTAAGTATGGCACTCACATT…		-0.000988893
119	0.00963285	TTCATTAAAGCCACCTGGAACATCAGGTAAGCGATGGCTATTTGATATCGAGTTACAAGACTCGGGATGTTATCTCTTGCGTGGAATGCGTCCCGAACTTGAGATTCAATTATCAACGACACAGTTAATGAGGAAAAAGGGAATAAAACCTCACACTATATTCACGGATTGTTTGAAAGATACTTGTTTGCCTGTTGAAAAATGTAGAATACCTGGTAAGACTAGAATATTTAGTATAAGTCCGGTACAGTTTACCATACCGTTTCGACAGTATTACTTAGACTTTATGGCATCCTATCGAGCTGCACGACTTAATGCTGAGCATGGTATTGGTATTGATGGTAACAGCTTAGAGTGGACAAATTTGGCAACAAGGTTGTCGAAGTATGGCACGCACAT…		-0.000890822
120	0.00914866	TTCATTAAAGCCACCTGGAACATCAGGTAAGCGATGGCTATTTGAATCGAGTTACAAGACTCGGGATGTTATCTCTTGCGTGGAATGCGTCCCGAACTTGAGATTCAATTATCAACGACACAGTTAATGAGGAAAAAGGGAATAAAACCTCACACTATATTCACGGATTGTTTGAAAGATACTTGTTTGCCTGTTGAAAAATGTAGAATACCTGGTAAGACTAGAATATTTAGTATAAGTCCGGTACAGTTTACCATACCGTTTCGACAGTATTACTTAGACTTTATGGCATCCTATCGAGCTGCACGACTTAATGCTGAGCATGGTATTGGTATTGATGTTAACAGCTTAGAGTGGACAAATTTGGCAACAAGGTTGTCGAAGTATGGCACTCACATT…		-0.000850763
121	0.00866448	TTCATTAAAGCCACCTGGAACATCAGGTAAGCGATGGCTATTTGATATCGAGTTACAAGACTCGGGATGTTATCTCTTGCGTGGAATGCGTCCCGAACTTGAGACTCAATTATCAACGACACAGTTAATGAGGAAAAAGGGAATAAAACCTCACACTATATTCACGGATTGTTTGAAAGATACTTGTTTGCCTGTTGAAAAATGTAGAATACCCGGTAAGACTAGAATATTTAGTATAAGTCCGGTACAGTTTACCATACCGTTTCGACAGTATTACTTAGACTTTATGGCATCCTATCGAGCTGCACGACTTAATGCTGAGCATGGTATTGGTATTGATGTTAACAGCTTAGAGTGGACAAATTTGGCAACAAGGTTGTCTAAGTATGGCACTCACAT…		-0.000810449
122	0.00866448	TTCATTACAGCCACCTGGAACATCAGGTACGCGATTGCGATGTGCTATCGAGTTACAAGACTCGGGATGGTATCTCTTGCGTGGAATGCGTCCCGAACTTGAGATTCAATTATCAACGACACAGTTAATGAGGAAAAAGGGAATAAAACCTCACACTATATTCACGGATTGTTTGAAAGATACTTGTTTGCCTGTTGAAAAATGTAGAATACCTGGTAAGACTAGAATATTTAGTATAAGTCCGGTACAGTTTACCATACCGTTTCGACAGTATTACTTAGACTTTATGGCAGCCTATCGAGCTGCACGACTTAATGCTGAGCATGGTATTGGTATTGATGTTAACAGCTTAGAGTGGACAAATTTGGCAACAAGGTTGTCTAAGTATGGCACTCACAT…		-0.000810449
123	0.00722464	TTCATTAAAGCCACCTGGAACATCAGGTAAGCGATGGCTATTTGATATCGAGTTACAAGACTCGGGATGTTATCTCTTGCGCGGAATGCGTCCCGAACTTGAGATTCAATTATCAACGACACAGTTAATGAGGAAAAAGGGAATAAAACCTCACACTATATTCACGGATTGTTTGAAAGATACTTGTTTGCCTGTTGAAAAATGTAGAATACCTGGTAAGACTAGAATATTTAGTATAAGTCCGGTACAGTTTACCATACCGTTTCGACAGTATTACTTAGACTTTATGGCATCCTATCGAGCTGCACGACTTAACGCTGAGCATGGTATTGGTATTGATGTTAACAGCTTAGAGTGGACAAATTTGGCAATAAGGTTGTCTAAGTATGGCACTCACAT…		-0.0006889
124	0.00722464	TTCATTAAAGCCACCTGGAACATCAGGTAAGCGATGGCTATTTGATATCGAGTTACAAGACTCGGGATGTTATCTCTTGCGTGGAATGCGTCCCGAACTTGAGATTCAATTATCAACGACACAGTTAATGAGGAAAAAGGGAATAAAACCTCACACTATATTCACGGATTGTTTGAAAGATACTTGTTTGCCTGTTGAAAAATGTAGAATACCTGGTAAGACTAGAATATTTAGTATAAGTCCGGTACAGTTTACCATACCGTTTCGACAGTATTACTTAGACGTTATGGCAGCCTATCGAGCTGCACGACTTAATGCTGAGCATGGTATTGGTATTGATGTTAACAGCTTAGAGTGGACAAATTTGGCAACAAGGTTGTCTAAGTATGGCACTCACAT…		-0.0006889
125	0.00722464	TTCATTAAAGCCACCTGGAACATCAGGTAAGCGATGGCTATTTGATATCGAGTTACAAGACTCGGGATGTTATCTCTTGCGTGGAATGCGTCCCGAACTTGAGATTCAATTATCAACGACACAGTTAATGAGGAAAAAGGGAATAAAACCTCACACTATATTCACGGATTGTTTGAAAGATACTTGTTTGCCTGTTGAAAAATGTAGAATACCTGGTAAGACTATAATATTTAGTATAAGTCCTGTACAGTTTACCATACCGTTTCGACAGTATTACTTAGACTTTATGGCATCCTATCGAGCTGCACGACTTAATGCTGAGCATGGTATTGGTATTGATGTTAACAGCTTAGAGTGGACAAATTTGGCAACAAGGTTGTCTAAGTATGGCACTCACAT…		-0.0006889
126	0.00649836	TTCATTAAAGCCACCTGGAACATCAGGTAAGCGATGGCTATTTGATATCGAGTTACAAGACTCGGGATGTTATCTCTTGCGTGGAATGCGTCCCGAACTTGAGATTCGATTATCAACGACACAGTTAATGAGGAAAAAGGGAATAAAACCTCACACTATATTCACGGATTGTTTGAAAGATACTTGTTTGTCTGTTGAAAAATGTAGAATACCTGGTAAGACTAGAATATTTAGTATAAGTCCGGTACAGTTTACCATACCGTTTCGACAGTATTACTTAGACTTTATGGCATCCTATCGAGCTGCACGACTTAATGCTGAGCATGGTATTGGTATTGATGTTAACAGCTTAGAGTGGACAAATTTGGCAACAAGGTTGTCTAAGTATGGCACTCACAT…		-0.000626531
127	0.00649836	TTCATTAAAGCCACCTGGAACATCAGGTAAGCGATGGCTATTTGATATCGAGTTACAAGACTCGGGATGTTATCTCTTGCGTGGAATGCGTCCCGAACTTGAGATTCAATTATCAACGACACAGTTAATGAGGAAAAAGGGAATAAAACCTCACACTATATTCACGGATTGTTTGAAAGATACTTGTTTGACCGTTGAAAAATGTAGAATACCTGGTAAGACTAGAATATTTAGTATAAGTCCGGTACAGTTTACCATACCGTTTCGACAGTATTACTTAGACTTTATGGCATCCTATCGAGCTGCACGACTTAATGCTGAGCATGGTATTGGTATTGATGTTAACAGCTTAGAGTGGACAAATTTGGCAACAAGGTTGTCTAAGTATGGCACTCACAT…		-0.000626531
128	0.00649836	TTCATTAAAGCCACCTGGAACATCAGGTAAGCGATGGCTATTTGATATCGAGTTACAAGACTCGGGATGTTATCTCTTGCGTGGAATGCGTCCCGAACTTGAGATTCAATTATCAACGACACAGTTAATGAGGAAAAAGGGAATAAAACCTCACACTATATTCACGGATTGTTTGAAAGATACTTGTTTGCCTGTTGAAAAATGTAGAATACCTGGTAAGACTAGAATATTTAGTATAAGTCCGTTACAGTTTACCATACCGTTTCGACAGTATTACTTAGACTGTATGGCATCCTATCGAGCTGCACGACTTAATGCTGAGCATGGTATTGGTATTGATGTTAACAGCTTAGAGTGGACAAATTTGGCAACAAGGTTGTCTAAGTATGGCACTCACAT…		-0.000626531
129	0.00649836	TTCATTACAGCCACCTGGAACATCAGGTAAGCGATGGCTATTTGATATCGAGTTACAAGACTCGGGATGTTATCTCTTGCGTGGAATGCGTCCCGAACTTGAGATTCAATTATCAACGACACAGTTAATGAGGAAAAAGGGAATAAAACCTCACACTATATTCACGGATTGTTTGAAAGATACTTGTTTGCCTGTTTAAAAATGTAGAATACCTGGTAAGACTAGAATATTTAGTATAAGTCCGGTACAGTTTACCATACCGTTTCGACAGTATTACTTAGACTTTATGGCATCCTATCGAGCTGCACGACTTAATGCTGAGCATGGTATTGGTATTGATGTTAACAGCTTAGAGTGGACAAATTTGGCAACAAGGTTGTCTAAGTATGGCACTCACAT…		-0.000626531
130	0.00481642	TTCATTAAAGCCACCTGGAACATCAGGTAAGCGATGGCTATTTGATATCGAGTTACAAGACTCGGGATGTTATCTCTTGCGTGGAATGCGTCCCGAACTTGAGATTCAATTATCAACGACACAGTTAATGAGGAAAAAGGGAATAAAACCTCACACTATATTCACGGATTGTTTGAAAGATACTTGTTTGCCTGTTGAAAAATGTAGAATACCTGGTAAGACTAGAATATTTAGTATAAGTCCGGTACAGTTTACCATACCGTTTCGACAGTATTACTTAGACTTTATTGCATCCTATCGAGCTGCACGACTTGATGCTGAGCATGGTATTGGTATTGATGTTAACAGCTTAGAGTGGACAAATTTGGCAACAAGGTTGTCTAAGTATGGCACTCACAT…		-0.000478796
131	0.00481642	TTCATTAAAGCCACCTGGAACATCAGGTAAGCGATGGCTATTTGATATCGAGTTACAAGACTCGGGATGTTATCTCTTGCGTGGAATGCGTCCCGAACTTGAGATTCAATTATCAACGACACAGTTAATGAGGAAAAAGGGAATAAAACCTCACACTATATTCACGGATTGTTTGAAAGATACTTGTTTGCCTTTTGAAAAATGTAGAATACCTGGTAAGACTAGAATATTTAGTATAAGTCCTGTACAGTTTACCATACCGTTTCGACAGTATTACTTAGACTTTATGGCATCCTATCGAGCTGCACGACTTAATGCTGAGCATGGTATTGGTATTGATGTTAACAGCTTAGAGTGGACAAATTTGGCAACAAGGTTGTCTAAGTATGGCACTCACAT…		-0.000478796
132	0.00433224	TTCATTAAAGCCACCTGGAACATCAGGTAAGCGATGGCTATTTGATATCGAGTTGCAAGACTCGGGATGTTATCTCTTGCGTGGAATGCGTCCCGAACTTGAGATTCAATTATCAACGACACAGTTAATGAGGAAAAAGGGAATAAAACCTCACACTATATTCACGGATTGTTTGAAAGATACTTGTTTGCCTGTTGAAAAATGTAGAATACCTGGTAAGACTAGAATATTTAGTATAAGTCCGGTACAGTTTACCATACCGTTTCGACAGTATTACTTAGACTTTATGGCATCCTATCGAGCTGCACGACTTAATGCTGAGCATGGTAGTGGTATTGATGTTAACAGCTTAGAGTGGACAAATTTGGCAACAAGGTTGTCTAAGTATGGCACTCACAT…		-0.000435253
133	0.00433224	TTCATTAAAGCCACCTGGAACATCAGGTAAGCGATGGCTATTTGATATCGAGTTACAAGACTCGGGATGTTATCTCTTGCGTGGAATGCGTCCCGAACTTGAGATTCAATTATCAACGACACAGTTAATGAGGAAAAAGGGAATAAAACCTCACACTATATTCACGGATTGTTTGAAAGATACTTGTTTGCATGTTGAAAAATGTAGAATACCTGGTAAGACTAGAATATTTAGTATAAGTCCGTTACAGTTTACCATACCGTTTCGACAGTATTACTTAGACTTTATGGCATCCTATCGAGCTGCACGACTTAATGCTGAGCATGGTATTGGTATTGATGTTAACAGCTTAGAGTGGACAAATTTGGCAACAAGGTTGTCTAAGTATGGCACTCACAT…		-0.000435253
134	0.00433224	TTCATTAAAGCCACCTGGAACATCAGGTAAGCGATGGCTATTTGATATCGAGTTACAAGACTCGGGATGTTATCTCTTGCGTGGAATGCGTCCCGAACTTGAGATTCAATTATCAACGACACAGTTAATGAGGAAAAAGGGAATAAAACCTCACACTATATTCACTGATTGTTTGAAAGATACTTGTTTGCCTTTTGAAAAATGTAGAATACCTGGTAAGACTAGAATATTTAGTATAAGTCCGGTACAGTTTACCATACCGTTTCGACAGTATTACTTAGACTTTATGGCATCCTATCGAGCTGCACGACTTAATGCTGAGCATGGTATTGGTATTGATGTTAACAGCTTAGAGTGGACAAATTTGGCAACAAGGTTGTCTAAGTATGGCACTCACAT…		-0.000435253
135	0.00433224	TTCATTACAGCCACCTGGAACATCAGGTAAGCGATGGCTATTTGATATCGAGTTACAAGATTCGGGATGTTATCTCTTGCGTGGAATGCGTCCCGAACTTGAGATTCAATTATCAACGACACAGTTAATGAGGAAAAAGGGAATAAAACCTCACACTATATTCACGGATTGTTTGAAAGATACTTGTTTGCCTGTTGAAAAATGTAGAATACCTGGTAAGACTAGAATATTTAGTATAAGTCCGGTACAGTTTACCATACCGTTTCGACAGTATTACTTAGACTTTATGGCATCCTATCGAGCTGCACGACTTAATGCTGAGCATGGTATTGGTATTGATGTTAACAGCTTAGAGTGGACAAATTTGGCAACAAGGTTGTCTAAGTATGGCACTCACAT…		-0.000435253
136	0.00433224	TTCACTAAAGCCACCTGGAACATCAGGTAAGCGATGGCTATTTGATATCGAGTTACAAGACTCGGGATGTTATCTCTTGCGTGGAATGCGTCCCGAACTTGAGATTCAATTATCAACGACACAGTTAATGAGGAAAAAGGGAATAAAACCTCACACTATATTCACGGATTGTTTGAAAGATACTTGTTTGCCTGTTGAAAAATGTAGAATACCTGGTAAGACTAGAATATTTAGTATAAGTCCGGTACAGTTTACCATACCGTTTCGACAGTATTACTTAGACTTTATGGCAGCCTATCGAGCTGCACGACTTAATGCTGAGCATGGTATTGGTATTGATGTTAACAGCTTAGAGTGGACAAATTTGGCAACAAGGTTGTCTAAGTATGGCACTCACAT…		-0.000435253
137	0.00433224	TTCATTAAAGCCACCTGGAACATCAGGTAAGCGATAGCTATTTGATATCGAGTGACACGACTCGGGATGTTATCTCTTGCGTGGAATGCGTCCCGAACTTGAGATTCAATTATCAACGACACAGTTAATGAGGAAAAAGGGAATAAAACCTCACACTATATTCACGGATTGTTTGAAAGATACTTGTTTGCCTGTTGAAAAATGTAGAATACCTGGTAAGACTAGAATATTTAGTATAAGTCCGGTACAGTTTACCATACCGTTTCGACAGTATTACTTAGACTTTATGGCATCCTAGCGAGCTGCACGACTTAATGATGAGCATGGTATTGGTATTGATGTTAACAGCTTAGAGTGGACAAATTTGGCAACAAGGTTGTCTAAGGATGGCACTCACAT…		-0.000435253
138	0.00433224	TTCATTAAAGCCACCTGGAACATCAGGTAAGCGATGGCTATTTGATATCGAGTTACAAGACTCGGGATGTTATCTCTTGCGTGGAATGCGTCCCGAACTTGAGATTCAATTATCAACGACACAGTTAATGAGGAAAAAGGGAATAAAACCTCACACTATATTCACGGATTGTTTGAAAGATACTTGTTTGCCTGTTGAAAAATGTAGAATACCTGGTAAGACTAGAATATTTAGTATAAGTCTGGTACGGTTTACCATACCGTTTCGACAGTATTACTTAGACTTTATGGCATCCTATCGAGCTGCACGACTTAATGCTGAGCATGGTATTGGTATTGATGTTAACAGCTTAGAGTGGACAAATTTGGCAACAAGGTTGTCTAAGTATGGCACTCACAT…		-0.000435253
139	0.00433224	TTCATTAAAGCCACCTGGAACATCGGGTAAGCGATGGCTATTTGATATCGAGTTACAAGACTCGGGATGTTATCTCTTGCGTGGAATGCGTCCCGAACTTGAGATTCAATTATCAACGACACAGTTAATGAGGAAAAAGGGAATAAAACCTCACACTATATTCACGGTTTGTTTGAAAGATACTTGTTTGCCTGTTGAAAAATGTAGAATACCTGGTAAGACTAGAATATTTAGTATAAGTCCGGTACAGTTTACCATACCGTTTCGACAGTATTACTTAGACTTTATGGCATCCTATCGAGCTGCACGACTTAATGCTGAGCATGGTATTGGTATTGATGTTAACAGCTTAGAGTGGACAAATTTGGCAACAAGGTTGTCTAAGTATGGCACTCACAT…		-0.000435253
140	0.00433224	TTCATTAAAGCCACCTGGAACATCAGGTAAGCGATGGCTATTTGATATCGAGTTACAAGACTCGGGATGTTATCTCTTGCGTGGAATGCGTCCCGAGCTTGAGATTCAATTATCAACGACACAGTTAATGAGGAAAAAGGGAATAAAACCTCACACTATATTCACGGTTTGTTTGAAAGATACTTGTTTGCCTGTTGAAAAATGTAGAATACCTGGTAAGACTAGAATATTTAGTATAAGTCCGGTACAGTTTACCATACCGTTTCGACAGTATTACTTAGACTTTATGGCATCCTATCGAGCTGCACGACTTAATGCTGAGCATGGTATTGGTATTGATGTTAACAGCTTAGAGTGGACAAATTTGGCAACAAGGTTGTCTAAGTATGGCACTCACAT…		-0.000435253
141	0.00433224	TTCATTAAAGCCACCTGGAACATCAGGTAAGCGATGGCTATTTGATATCGAGTTACAAGACTCGGGATGTTATCTCTTGCGTGGAATGCGTCCCGAACTTGAGATTCAATTATCAACGACACAGTTAATGAGGAAAAAGGGAATAAAACCTCACACTATATTCACGGATTGTTTGAAAGATACTTGTTTGCCTGTTGAAAAATGTAGAATACCTGGTAATACTAGAATATTTAGTATAAGTCCGGTACAGTTTACCATACCGTTTCGACAGTATTACTTAGACGTTATGGCATCCTATCGAGCTGCACGACTTAATGCTGAGCATGGTATTGGTATTGATGTTAACAGCTTAGAGTGGACAAATTTGGCAACAAGGTTGTCTAAGTATGGCACTCACAT…		-0.000435253
142	0.00433224	TTCATTAAAGCCACCTGGGACATCAGGTAAGCGATGGCTATTTGATATCGAGTTACAAGACTCGGGATGTTATCCCTTGCGTGGAATGCGTCCCGAACTTGAGATTCAATTATCAACGACACAGTTAATGAGGAAAAAGGGAATAAAACCTCACACTATATTCACGGATTGTTTGAAAGATACTTGTTTGCCTGTTGAAAAATGTAGAATACCTGGTAAGACTAGAATATTTAGTATAAGTCCGGTACAGTTTACCATACCGTTTCGACAGTATTACTTAGACTTTATGGCATCCTATCGAGCTGCACGACTTAATGCTGAGCATGGTATTGGTATTGATGTTAACAGCTTAGAGTGGACAAATTTGGCAACAAGGTTGTCTAAGTATGGCACTCACAT…		-0.000435253
143	0.00433224	TTCATTAAAGCCACCTGGAACATCAGGTAAGCGATGGCTATTTGATATCGAGTTACAAGACTCGGGGTGTTATCTCTTGCGTGGAATGCGTCCCGAACTTGAGATTCAATTATCAACGACACAGTTAATGAGGAAAAAGGGAATAAAACCTCACACTATATTCACGGATTGTTTGAAAGATACTTGTTTGACTGTTGAAAAATGTAGAATACCTGGTAAGACTAGAATATTTAGTATAAGTCCGGTACAGTTTACCATACCGTTTCGACAGTATTACTTAGACTTTATGGCATCCTATCGAGCTGCACGACTTAATGCTGAGCATGGTATTGGTATTGATGTTAACAGCTTAGAGTGGACAAATTTGGCAACAAGGTTGTCTAAGTATGGCACTCACAT…		-0.000435253
144	0.00433224	TTCATTAAAGCCACCTGGAACATCAGGTAAGCGATGGCTATGTGATATCGAGTTACAAGACTCGGGATGTTATCTCTTGCGTGGGATGCGTCCCGAACTTGAGATTCAATTATCAACGACACAGTTAATGAGGAAAAAGGGAATAAAACCTCACACTATATTCACGGATTGTTTGAAAGATACTTGTTTGCCTGTTGAAAAATGTAGAATACCTGGTAAGACTAGAATATTTAGTATAAGTCCGGTACAGTTTACCATACCGTTTCGACAGTATTACTTAGACTTTATGGCATCCTATCGAGCTGCACGACTTAATGCTGAGCATGGTATTGGTATTGATGTTAACAGCTTAGAGTGGACAAATTTGGCAACAAGGCTGTCTAAGTATGGCACTCACAT…		-0.000435253
145	0.00433224	TTCATTAAAGCCACCTGGAACATCAGGTAAGCGATGGCTATTTGATATCGAGTTACAAGACTCGGGATGTTATCTCTTGCGTGGAATGCGTCCCGAACTTGAGATTCAATTATCGACGACACAGTTAATGAGGAAAAAGGGAATAAAACCTCACACTATATTCACGGATTGTTTGAAAGATACTTGTTTGCCTGTTGAAAAATGTAGAATACCTGGTAAGACTAGAATATTTAGTATAAGTCCGGTACAGTTTACCATACCGTTTCGACAGTATTACTTAGACTTTATGGCATCCTATCGAGCTGCACGACTTAATGCTGAGCATGGTATTGGTATTGATGTTAACGGCTTAGAGTGGACAAATTTGGCAACAAGGTTGTCTAAGTATGGCACTCACAT…		-0.000435253
146	0.00433224	TTCATTAAAGCCACCTGGAACATCAGGTAAGCGATGGCTATTTGATATCGAGTTACAAGACTCGGGATGTTATCTCTTGCGTGGAATGCGTCCCGAACTTGAGATTCAATTATCAACGACACAGTTAATGAGGAAAAAGGGAATAAAACCTCACACTATATTCACGGATTGTTTGAAAGATACTTGTTTGCCTGTTGAAAAATGTAGAATACCTGGTAAGACTAGAATATTTAGTATAAGTCCGGTACAGTTTACCATACCGTTTCGACAGTATTACTTAGACTGTATGGCATCCTATCGAGCTGCGCGACTTAATGCTGAGCATGGTATTGGTATTGATGTTAACAGCTTAGAGTGGACAAATTTGGCAACAAGGTTGTCTAAGTATGGCACTCACAT…		-0.000435253
147	0.00433224	TTCATTAAAGCCACCTGGAACATCAGGTAAGCGATGGCTATTTGATATCGAGTTACAAGACTCGGGATGTTATCTCTTGCGTGGAATGCGTCCCGAACTTGAGATTCAATTATCAACGACACAGTTAATGAGGAAAAAGGGAATAAAACCTCACACTATATTCACGGATTGTTTGAAAGATACTTGTTTGCCTGTTGAAAAATGTAGAATACCTGGTAAGACTAGAATATTTAGTATAAGTCCGGTACAGTTTACCATACCGTTTCGACAGTATTACTTAGACTTTATGGCATCCTATCGAGCTGCACGACGTAATGCTGAGCATGGTATTGGTATTGATGTTAACAGCCTAGAGTGGACAAATTTGGCAACAAGGTTGTCTAAGTATGGCACTCACAT…		-0.000435253
148	0.00433224	TTCATTAAAGCCACCTGGAACATCAGGTAAGCGATGGCTATTTGATATCGAGTTACAAGACTCGGGATGTTATCTCTTGCGTGGAATGCGTCCCGAACTTGAGATTCAATTATCAACGACACAGTTAATGAGGAAAAAGGGAATAAAACCTCGCACTATATTCACGGATTGTTTGAAAGATACTTGTTTGCCTGTTGAAAAATGTAGAATACCTGGTAAGACTAGAATATTTAGTATAAGTCCGGTACAGTTTACCATACCGTTTCGACAGTATTACTTAGACTTTATGGCATCCTATCGAGCTGCACGACTTAATGCTGAGCATGGTATTGGTATTGATGTTAACAGCTTAGAGTTGACAAATTTGGCAACAAGGTTGTCTAAGTATGGCACTCACAT…		-0.000435253
149	0.00433224	TTCATTAAAGCCACCTGGAACATCAGGTAAGCGATGGCTATTTGATATCGAGTTACAAGACTCGGGATGTTATCTCTTGCGTGGAATGCGTCCCGAACTTGAGATTCAATTATCAACGACACAGTTAATGAGGAAAAAGGGAATAAAACCTCACACTATATTCACGTATTGTTTGAAAGATACTTGTTTGCCTGTTGAAAAATGTAGAATACCTGGTAAGACTAGAATATTTAGTATAAGTCCTGTACAGTTTACCATACCGTTTCGACAGTATTACTTAGACTTTATGGCATCCTATCGAGCTGCACGACTTAATGCTGAGCATGGTATTGGTATTGATGTTAACAGCTTAGAGTGGACAAATTTGGCAACAAGGTTGTCTAAGTATGGCACTCACAT…		-0.000435253
150	0.00433224	TTCATTAAAGCCACCTGGAACATCAGGTAAGCGATGGCTATTTGATATCGAGTTACAAGACTCGGGATGTTATCTCTTGCGTGGAATGCGTCCCGAACTTGAGATTCAATTATCAACGACACAGTTAATGAGGAAAAAGGGAATAAAACCTCACACTATATTCACGGATTGTTTGAAAGATACTTGTTTGCCTGTTGAAAAATGTAGAATACCTGGTAAGACTAGAATATTTAGTATAAGTCCGGTACAGTTTACCATACCGTTTCGACAGTATTACTTAGACTTTATTGCATCCTATCGAGCTGCACGACTTAATGCTGAGCATGGTATTGGTATTGATGTTAACAGCTTAGAGTGAACAAATTTGGCAACAAGGTTGTCTAAGTATGGCACTCACAT…		-0.000435253
151	0.00433224	TTCATTAAAGCCACCTGGAACATCAGGTAAGCGATGGCTATTTGATATCGAGTTACAAGACTCGGGATGTTATCTCTTGCGTGGAATGCGTCCCGAACTTGAGATTCAATTATCAACGACACAGTTAATGAGGAAAAAGGGAATAAAACCTCACACTATATTAACGGATTGTTTGAAAGATACTTGTTTGCCTGTTGAAAAATGTAGAATACCTGGTAAGACTAGAATATTTAGTATAAGTCCGGTACAGTTTACCATACCGTTTCGACAGTATTACTTAGACGTTATGGCATCCTATCGAGCTGCACGACTTAATGCTGAGCATGGTATTGGTATTGATGTTAACAGCTTAGAGTGGACAAATTTGGCAACAAGGTTGTCTAAGTATGGCACTCACAT…		-0.000435253
152	0.00196217	TTCATTAAAGCCACCTGGAACATCAGGTAAGCGATGGCTATTTGATATCGAGTTACAAGACTCGGGATGTTATCTCTTGCGTGGAATGCGTCCCGAACTTGAGATTCGATTATCAACGACACAGTTAATGAGGAAAAAGGGAATAAAACCTCACACTATATTCACGGATTGTTTGAAAGATACTTGTTTGCCTGTTGAAAAATGTAGAATACCTGGTAAGACTAGAATATTTAGTATAAGTCCGGTACAGTTTACCATACCGTTTCGACAGTATTACTTAGACTTTATGACATCCTATCGAGCTGCACGACTTAATGCTGAGCATGGTATTGGTATTGATGTTAACAGCTTAGAGTGGACAAATTTGGCAACAAGGTTGTCTAAGTATGGCACTCACAT…		-0.000212677
153	0.000433324	TTCATTAAAGCCACCTGGAACATCAGGTAAGCGATGGCTATTTGATATCGAGTTACAAGACTCGGGATGTTATCTCTTGCGTGGAATGCGTCCCGAACTTGAGATTCAATTATCAATGACACAGTTAATGAGGAAAAAGGGAATAAAACCTCACACTATATTCACGGATTGTTTGAAAGATACTTGTTTGCCTGTTGAAAAATGTAGAATACCTGGTAAGACTAGAATATTTAGTATAAGTCCGGTACAGTTTACCATACCGTTTCGACAGTATTACTTAGACTTTATGGCATCCTATCGAGCTGCACGACTTAATGCTGAGCATGGTATTGGTATTGATGTTAACAGCTTAGAGTGGACAAATTTGGCAACAAGGTTGTCTAAGTATGGCACTCACAT…		-5.3512e-05

## Sheet: LV27
n	%	seq		ni/N*ln(ni(N)	SDI
0	43.1135	TTCATTAAAGCCACCTGGAACATCAGGTAAGCGATGGTTATTTGATATCGAGTTACAAGACTCGGGATGTTATCTCTTGCGTGGAATGCGTCTCGAACTTGAGATTCAATTATCAACGACACAGTTAATGAGGAAAAAGGGAATAAAACCTCACACTATATTCACGGATTGTTTGAAAGATACTTGTTTGCCTGTTGAAAAATGTAGAATACCTGGTAAGACTAGAATATTTAGTATAAGTCCGGTACAGTTTACCATACCGTTTCGACAGTATTACTTAGACTTTATGGCATCCTATCGAGCTGCACGACTTAATGCTGAGCATGGTATTGGTATTGATGTTAACAGCTTAGAGTGGACAAATTTGGCAACAAGGTTGTCTAAGTATGGCACTCACAT…		-0.362728	3.02086
1	15.96	TTCATTAAAGCCACCTGGAACATCAGGTAAGCGATGGTTGTTTGACATTGAGCTACAGGACTCGGGATGTTATCTCCTGCGTGGAATGCGCCCCGAACTTGAGATTCAATTATCAACGACACAGTTAATGAGGAAAAAGGGAATAAAACCTCATACTATATTCACGGATTGTTTGAAAGATACTTGTTTGCCTGTTGAAAAATGTAGAATACCTGGTAAGACTAGAATATTTAGTATAAGTCCGGTACAATTTACCATACCGTTTCGACAGTATTACTTAGACTTTATGGCATCCTATCGAGCTGCACGACTTAATGCTGAGCATGGTATTGGTATTGATGTTAACAGCTTAGAGTGGACAAATTTGGCAACGAGGTTGTCTAAGTATGGCACTCATAT…		-0.292879
2	4.23244	TTCACTAAAGCCACCTGGAACATCAGGTAAGCGATGGTTGTTTGACATTGAGCTACAAGATTCGGGATGTTATCTCCTGCGTGGAATGCGTCCCGAACTTGAGATTCAATTATCAACGACACAGTTAATGAGGAAAAAGGGAATAAAACCTCACACTATATTCACGGATTGTTTGAAAGATACTTGTTTGCCTGTTGAAAAATGTAGAATACCTGGTAAGACTAGAATATTTAGTATAAGTCCGGTACAGTTTACCATACCGTTCCGACAGTATTACTTAGACTTTATGGCATCCTATCGAGCTGCACGACTTAATGCTGAGCATGGTATTGGTATTGATGTTAACAGCTTAGAGTGGACAAATTTGGCAACAAGGTTGTCTAAGTATGGCACTCACAT…		-0.133846
3	1.43959	TTCATTAAAGCCACCTGGAACATCAGGTAAGCGATGGTTATTTGATATCGAGTTACAAGACTCGGGATGTTATCTCTTGCGTGGAATGCGTCCCGAACTTGAGATTCAATTATCAACGACACAGTTAATGAGGAAAAAGGGAATAAAACCTCACACTATATTCACGGATTGTTTGAAAGATACTTGTTTGCCTGTTGAAAAATGTAGAATACCTGGTAAGACTAGAATATTTAGTATAAGTCCGGTACAATTTACCATACCGTTTCGACAGTATTACTTAGACTTTATGGCATCCTATCGAGCTGCACGACTTAATGCTGAGCATGGTATTGGTATTGATGTTAACAGCTTAGAGTGGACAAATTTGGCAACGAGGTTGTCTAAGTATGGCACTCATAT…		-0.0610505
4	1.35845	TTCATTAAAGCCACCTGGAACATCAGGTAAGCGATGGTTGTTTGACATTGAACTCCAAGACTCGGGATGTTATCTCCTGCGTGGAATGCGTCCCGAACTTGAGATTCAATTATCAACGACGCAGCTAATGAGGAAAAAGGGAATAAAACCCCACACTATATTCACGGATTGTTTGAAAGATACTTGTTTGCCTGTTGAAAAATGTAGAATACCTGGTAAGACTAGAATATTTAGTATAAGTCCGGTACAGTTTACCATACCGTTTCGACAGTATTACTTAGATTTTATGGCATCCTATCGAGCTGCACGACTTAATGCTGAGCATGGTATTGGTATTGATGTTAACAGCTTAGAGTGGACAAATTTGGCAACAAAGTTGTCTAAGTATGGCACTCACAT…		-0.0583974
5	1.3033	TTCATTAAAGCCACCTGGAACATCAGGTAAGCGATGGTTATTTGATATCGAGTTACAAGACTCGGGATGTTATCTCTTGCGTGGAATGCGTCCCGAACTTGAGATTCAATTATCAACGACACAGTTAATGAGGAAAAAGGGAATAAAACCTCACACTATATTCACGGATTGTTTGAAAGATACTTGTTTGCCTGTTGAAAAATGTAGAATACCTGGTAAGACTAGAATATTTAGTATAAGTCCGGTACAGTTTACCATACCGTTTCGACAGTATTACTTAGACTTTATGGCATCCTATCGAGCTGCACGACTTAATGCTGAGCATGGTATTGGTATTGATGTTAACAGCTTAGAGTGGACAAATTTGGCAACAAGGTTGTCTAAGTATGGCACTCACAT…		-0.0565667
6	1.29594	TTCATTAAAGCCACCTGGAACATCAGGTAAGCGATGGTTGTTTGACATTGAGCTACAGGACTCGGGATGTTATCTCCTGCGTGGAATGCGCCCCGAACTTGAGATTCAATTATCAACGACACAGTTAATGAGGAAAAAGGGAATAAAACCTCATACTATATTCACGGATTGTTTGAAAGATACTTGTTTGCCTGTTGAAAAATGTAGAATACCTGGTAAGACTAGAATATTTAGTATAAGTCCGGTACAATTTACCATACCGTTTCGACAGTATTACTTAGACTTTATGGCATCCTATCGAGCTGCACGACTTAATGCTGAGCATGGTATTGGTATTGATGTTAACAGCTTAGAGTGGACAAATTTGGCAACAAGGTTGTCTAAGTATGGCACTCACAT…		-0.0563207
7	1.22002	TTCATTAAAGCCACCTGGAACATCAGGTAAGCGATGGTTATTTGATATCGAGTTACAAGACTCGGGATGTTATCTCTTGCGTGGAATGCGTCCCGAACTTGAGATTCAATTATCAACGACACAGTTAATGAGGAAAAAGGGAATAAAACCTCACACTATATTCACGGATTGTTTGAAAGATACTTGTTTGCCTGTTGAAAAATGTAGAATACCTGGTAAGACTAGAATATTTAGTATAAGTCCGGTACAGTTTACCATACCGTTTCGACAGTATTACTTAGACTTTATGGCATCCTATCGAGCTGCACGACTTAATGCTGAGCATGGTATTGGTATTGATGTTAACAGCTTAGAGTGGACAAATTTGGCAACGAGGTTGTCTAAGTATGGCACTCATAT…		-0.0537578
8	1.19169	TTCATTAAAGCCACCTGGAACATCAGGTAAGCGATGGTTATTTGATATCGAGTTACAAGACTCGGGATGTTGTCTCTTGCGTGGAATGCGTCCCGAACTTGAGATTCAATTATCAACGACACAGTTAATGAGGAAAAAGGGAATAAAACCTCACACTATATTCACGGATTGTTTGAAAGATACTTGTTTGCCTGTTGAAAAATGTAGAATACCTGGTAAGACTAGAATATTTAGTATAAGTCCGGTACAGTTTACCATACCGTTTCGACAGTATTACTTAGACTTTATGGCATCCTATCGAGCTGCACGACTTAATGCTGAGCATGGTATTGGTATTGATGTTAACAGCTTAGAGTGGACAAATTTGGCAACAAGGTTGTCTAAGTATGGCACTCACAT…		-0.0527893
9	1.1222	TTCATTAAAGCCACCTGGAACATCAGGTAAGCGATGGTTGTTTGACATTGAGCTACAGGACTCGGGATGTTATCTCCTGCGTGGAATGCGCCCCGAACTTGAGATTCAATTATCAACGACACAGTTAATGAGGAAAAAGGGAATAAAACCTCATACTATATTCACGGATTGTTTGAAAGATACTTGTTTGCCTGTTGAAAAATGTAGAATACCTGGTAAGACTAGAATATTTAGTATAAGTCCGGTACAGTTTACCATACCGTTTCGACAGTATTACTTAGACTTTATGGCATCCTATCGAGCTGCACGACTTAATGCTGAGCATGGTATTGGTATTGATGTTAACAGCTTAGAGTGGACAAATTTGGCAACAAGGTTGTCTAAGTATGGCACTCACAT…		-0.0503853
10	0.862148	TTCATTAAAGCCACCTGGAACATCAGGTAAGCGATGGTTATTTGATATCGAGTTACAAGACTCGGGATGTTATCTCTTGCGTGGAATGCGTCCCGAACTTGAGATTCAATTATCAACGACACAGTTAATGAGGAAAAAGGGAATAAAACCTCACACTATATTCACGGATTGTTCGAAAGATACTTGTTTGCCTGTTGAAAAATGTAGAATACCTGGTAAGACTAGAATATTTAGTATAAGTCCGGTACAGTTTACCATACCGTTTCGACAGTATTACTTAGACTTTATGGCATCCTATCGAGCTGCACGACTTAATGCTGAGCATGGTATTGGTATTGATGTTAACAGCTTAGAGTGGACAAATTTGGCAACAAGGTTGTCTAAGTATGGCACTCACAT…		-0.0409822
11	0.777358	TTCATTAAAGCCACCTGGAACATCAGGTAAGCGATGGTTATTTGATATCGAGTTACAAGACTCGGGATGTTATCTCTTGCGTGGAATGCGTCCCGAACTTGAGATTCAATTATCAACGACACAGTTAATGAGGAAAAAGGGAATAAAACCTCACACTATATTCACGGATTGTTTGAAAGATACTTGTTTGCCTGTTGAAAAATGTAGAATACCTGGTAAGACTAGAATATTTAGTATAAGTCCGGTACAGTTTACCATACCGTTTCGACAGTATTACTTAGACTTTATGGCATCCTATCGAGCTGCACGACTTAATGCTGAGCATGGTATTGGTATTGATGTTAACAGCTAAGAGTGGACAAATTTGGCAACAAGGTTGTCTAAGTATGGCACTCACAT…		-0.0377565
12	0.72844	TTCATTAAAGCCACCTGGAACATCAGGTAAGCGATGGTTATTTGATATCGAGTTACAAGACTCGGGATGTTATCTCTTGCGTGGAATGCGTCCCGAACTTGAGATTCAATTATCAACGACACAGTTAATGAGGAAAAAGGGAATAAAACCTCACACTATATTCACGGATTGTTTGAAAGATACTTGTTTGCCTGTTGAAAAATGTAGAATACCTGGTAAGACTAGAATATTTAGTATAAGTCCGGTACAGTTTACCATACCGTTTCGACAGTATTACTTAGACTGTATGGCATCCTATCGAGCTGCACGACTTAATGCTGAGCATGGTATTGGTATTGATGTTAACAGCTTAGAGTGGACAAATTTGGCAACAAGGTTGTCTAAGTATGGCACTCACAT…		-0.035854
13	0.720958	TTCATTAAAGCCACCTGGAGCATCAGGTAAGCGATGGTTATTTGATATCGAGTTACAAGACTCGGGATGTTATCTCTTGCGTGGAATGCGTCCCGAACTTGAGATTCAATTATCAACGACACAGTTAATGAGGAAAAAGGGAATAAAACCTCACACTATATTCACGGATTGTTTGAAAGATACTTGTTTGCCTGTTGAAAAATGTAGAATACCTGGTAAGACTAGAATATTTAGTATAAGTCCGGTACAGTTTACCATACCGTTTCGACAGTATTACTTAGACTTTATGGCATCCTATCGAGCTGCACGACTTAATGCTGAGCATGGTATTGGTATTGATGTTAACAGCTTAGAGTGGACAAATTTGGCAACAAGGTTGTCTAAGTATGGCACTCACAT…		-0.0355601
14	0.587049	TTCATTAAAGCCACCTGGAACATCAGGTAAGCGATGGTTATTTGATATCGAGTTACAAGACTCGGGATGTTATCTCTTGCGTGGAATGCGTCCTGAACTTGAGATTCAATTATCAACGACACAGTTAATGAGGAAAAAGGGAATAAAACCTCACACTATATTCACGGATTGTTTGAAAGATACTTGTTTGCCTGTTGAAAAATGTAGAATACCTGGTAAGACTAGAATATTTAGTATAAGTCCGGTACAGTTTACCATACCGTTTCGACAGTATTACTTAGACTTTATGGCATCCTATCGAGCTGCACGACTTAATGCTGAGCATGGTATTGGTATTGATGTTAACAGCTTAGAGTGGACAAATTTGGCAACAAGGTTGTCTAAGTATGGCACTCACAT…		-0.0301615
15	0.423279	TTCATTAAAGCCACCTGGAACATCAGGTAAGCGATGGTTGTTTGACATTGAGCTACAGGACTCGGGATGTTATCTCCTGCGTGGAATGCGCCCCGAACTTGAGATTCAATTATCAACGACACAGTTAATGAGGAAAAAGGGAATAAAACCTCATACTATATTCACGGATTGTTTGAAAGATACTTGTTTGCCTGTTGAAAAATGTAGAATACCTGGTAAGACTAGAATATTTAGTATAAGTCCGGTACAATTTACCATACCGTTTCGACAGTATTACTTAGACTTTATGGCATCCTATCGAGCTGCACGACTTAATGCTGAGCATGGTATTGGTATTGATGTTAACAGCTTAGAGTGGACAAATTTGGCAACGAGGTTGTCTAAGTATGGCACTCATAT…		-0.0231317
16	0.417082	TTCATTAAAGCCACCTGGAACATCAGGTAAGCGATGGTTGTTTGACATTGAACTCCAAGACTCGGGATGTTATCTCCTGCGTGGAATGCGTCCCGAACTTGAGATTCAATTATCAACGACGCAGCTAATGAGGAAAAAGGGAATAAAACCCCACACTATATTCACGGATTGTTTGAAAGATACTTGTTTGCCTGTTGAAAAACGTAGAATACCTGGTAAGACTAGAATATTTAGTATAAGTCCGGTACAGTTTACCATACCGTTTCGACAGTATTACTTAGATTTTATGGCATCCTATCGAGCTGCACGACTTAATGCTGAGCATGGTATTGGTATTGATGTTAACAGCTTAGAGTGGACAAATTTGGCAACAAAGTTGTCTAAGTATGGCACTCACAT…		-0.0228546
17	0.350868	TTCATTAAAGCCACCTGGAACATCAGGTAAGCGATGGTTGTTTGACATTGAGCTACAGGACTCGGGATGTTATCTCCTGCGTGGAATGCGCCCCGAACTTGAGATTCAATTATCAACGACACAGTTAATGAGGAAAAAGGGAATAAAACCTCACACTATATTCACGGATTGTTTGAAAGATACTTGTTTGCCTGTTGAAAAATGTAGAATACCTGGTAAGACTAGAATATTTAGTATAAGTCCGGTACAGTTTACCATACCGTTTCGACAGTATTACTTAGACTTTATGGCATCCTATCGAGCTGCACGACTTAATGCTGAGCATGGTATTGGTATTGATGTTAACAGCTTAGAGTGGACAAATTTGGCAACAAGGTTGTCTAAGTATGGCACTCACAT…		-0.0198329
18	0.336697	TTCATTAAAGCCACCTGGAACATCAGGTAAGCGATGGTTATTTGATATCGAGTTACAAGACTCGGGATGTTATCTCTTGCGTGGAATGCGTCCCGAACTTGAGATTCAATTATCAACGACACAGTTAATGAGGAAAAAGGGAATAAAACCTCACACTATATTCACGGATTGTTTGAAAGATACTTGTTTGCCTGTTGAAAAATGTAGAATACCTGGTAAGACTAGAATATTTAGTATAAGTCCGGTACAGTTTACCATACCGTTTCGACAGTATTACTTAGACTTTATGGCATCCTATCGGGCTGCACGACTTAATGCTGAGCATGGTATTGGTATTGATGTTAACAGCTTAGAGTGGACAAATTTGGCAACAAGGTTGTCTAAGTATGGCACTCACAT…		-0.0191707
19	0.326144	TTCATTAAAGCCACCTGGAACATCAGGTAAGCGATGGTTATTTGATATCGAGTTACAAGACTCGGGATGTTATCTCTTGCGTGGAATGCGTCCCGAACTTGAGATTCAATTATCAACGACACAGTTAATGAGGAAAAAGGGAATAAAACCTCACACTATACTCACGGATTGTTTGAAAGATACTTGTTTGCCTGTTGAAAAATGTAGAATACCTGGTAAGACTAGAATATTTAGTATAAGTCCGGTACAGTTTACCATACCGTTTCGACAGTATTACTTAGACTTTATGGCATCCTATCGAGCTGCACGACTTAATGCTGAGCATGGTATTGGTATTGATGTTAACAGCTTAGAGTGGACAAATTTGGCAACAAGGTTGTCTAAGTATGGCACTCACAT…		-0.0186737
20	0.308698	TTCATTAAAGCCACCTGGAACATCAGGTAAGCGATGGTTATTTGATATCGAGTTACAAGACTCGGGATGTTATCTCTTGCGTGGAATGCGTCCCGAACTTGAGATTCAATTATCAACGACACAGTTAATGAGGAAAAAGGGAATAAAACCTCACACTATATTCACGGATTGTTTGAAAGATACTTGTTTGCCTGTTGAAAAATGTAGAATACCTGGTAAGACTAGAATATTTAGTATAAGTCCGGTACAGTTTACCATACCGTTCCGACAGTATTACTTAGACTTTATGGCATCCTATCGAGCTGCACGACTTAATGCTGAGCATGGTATTGGTATTGATGTTAACAGCTTAGAGTGGACAAATTTGGCAACAAGGTTGTCTAAGTATGGCACTCACAT…		-0.0178445
21	0.297819	TTCATTAAAGCCACCTGGAACATCAGGTAAGCGATGGTTATTTGATATCGAGTTACAAGACTCGGGATGTTATCTCTTGCGTGGAATGCGTCCCGAACTTGAGATTCAATTATCAACGACACAGTTAATGAGGAAAAAGGGAATAAAACCTCACACTATATTCACGGATTGTTTGAAAGATACTTGTTTGCCTGTTGAAAAATGTAGAATACCTGGTAAGACTAGAATATTTAGTATAAGTCCTGTACAGTTTACCATACCGTTTCGACAGTATTACTTAGACTTTATGGCATCCTATCGAGCTGCACGACTTAATGCTGAGCATGGTATTGGTATTGATGTTAACAGCTTAGAGTGGACAAATTTGGCAACAAGGTTGTCTAAGTATGGCACTCACAT…		-0.0173224
22	0.289457	TTCATTAAAGCCACCTGGAACATCAGGTAAGCGATGGTTGTTTGACATTGAGCTACAGGACTCGGGATGTTATCTCCTGCGTGGAATGCGCCCCGAACTTGAGATTCAATTATCAACGACACAGTTAATGAGGAAAAAGGGAATAAAACCTCATACTATATTCACGGATTGTTTGAAAGATACTTGTTTGCCTGTTGAAAAATGTAGAATACCTGGTAAGACTAGAATATTTAGTATAAGTCCGGTACAATTTACCATACCGTTTCGACAGTATTACTTAGACTTTATGGCATCCTATCGAGCTGCACGACTTAATGCTGAGCATGGTATTGGTATTGATGTTAACAGCTAAGAGTGGACAAATTTGGCAACGAGGTTGTCTAAGTATGGCACTCATAT…		-0.0169185
23	0.287388	TTCATTAAAGCCACCTGGAACATCAGGTAAGCGATGGTTGTTTGACATTGAGCTACAGGACTCGGGATGTTATCTCCTGCGTGGAATGCGCCCCGAACTTGAGATTCAATTATCAACGACACAGTTAATGAGGAAAAAGGGAATAAAACCTCATACTATACTCACGGATTGTTTGAAAGATACTTGTTTGCCTGTTGAAAAATGTAGAATACCTGGTAAGACTAGAATATTTAGTATAAGTCCGGTACAATTTACCATACCGTTTCGACAGTATTACTTAGACTTTATGGCATCCTATCGAGCTGCACGACTTAATGCTGAGCATGGTATTGGTATTGATGTTAACAGCTTAGAGTGGACAAATTTGGCAACGAGGTTGTCTAAGTATGGCACTCATAT…		-0.0168182
24	0.271296	TTCATTAAAGCCACCTGGAACATCAGGTAAGCGATGGTTATTTGATATCGAGTTACAAGACTCGGGATGTTATCTCTTGCGTGGAATGCGTCCCGAACTTGAGATTCAATTATCAACGACACAGTTAATGAGGAAAAAGGGAATAAAACCTCACACTATATTCACGGATTGTTTGAAAGATACTTGTTTGCCTGTTGAAAAATGTAGAATACCTGGTAAGACTAGAATATTTAGTATAAGTCCGGTACAGTTTACCATACCGTTTCGACAGTATTACTTAGACGTTATGGCATCCTATCGAGCTGCACGACTTAATGCTGAGCATGGTATTGGTATTGATGTTAACAGCTTAGAGTGGACAAATTTGGCAACAAGGTTGTCTAAGTATGGCACTCACAT…		-0.0160328
25	0.261073	TTCATTAAAGCCACCTGGAACATCAGGTAAGCGATGGTTATTTGATATCGAGTTACAAGACTCGGGATGTTATCTCTTGCGTGGAATGCGTCCCGAACTTGAGATTCAATTATCAACGACACAGTTAATGAGGAAAAAGGGAATAAAACCTCACACTATATTCACGGATTGTTTGAAAGATACTTGTTTGCCTGTTGAAAAATGTAGAATACCTGGTAAGACTAGAATATTTAGTATAAGTCCGGTACAGTTTACCATACCGTTTCGACAGTATTACTTATACTTTATGGCATCCTATCGAGCTGCACGACTTAATGCTGAGCATGGTATTGGTATTGATGTTAACAGCTTAGAGTGGACAAATTTGGCAACAAGGTTGTCTAAGTATGGCACTCACAT…		-0.0155289
26	0.253466	TTCATTAAAGCCACCTGGAACATCAGGTAAGCGATGGTTATTTGATATCGAGTTACAAGACTCGGGATGTTATCTCTTGCGTGGAGTGCGTCCCGAACTTGAGATTCAATTATCAACGACACAGTTAATGAGGAAAAAGGGAATAAAACCTCACACTATATTCACGGATTGTTTGAAAGATACTTGTTTGCCTGTTGAAAAATGTAGAATACCTGGTAAGACTAGAATATTTAGTATAAGTCCGGTACAGTTTACCATACCGTTTCGACAGTATTACTTAGACTTTATGGCATCCTATCGAGCTGCACGACTTAATGCTGAGCATGGTATTGGTATTGATGTTAACAGCTTAGAGTGGACAAATTTGGCAACAAGGTTGTCTAAGTATGGCACTCACAT…		-0.0151514
27	0.251307	TTCATTAAAGCCACCTGGAACATCAGGTAAGCGATGGTTATTTGATATCGAGTTACAAGACTCGGGATGTTATCTCTTGCGTGGAATGCGTCCCGAACTTGAGATTCAATTATCAACGACACAGTTAATGAGGAAAAAGGGAATAAAACCTCACACTATATTCACGGATTGTTTGAAAGATACTTGTTTGCCTGTTGAAAAATGTAGAATACCTGGTAAGACTAGAGTATTTAGTATAAGTCCGGTACAGTTTACCATACCGTTTCGACAGTATTACTTAGACTTTATGGCATCCTATCGAGCTGCACGACTTAATGCTGAGCATGGTATTGGTATTGATGTTAACAGCTTAGAGTGGACAAATTTGGCAACAAGGTTGTCTAAGTATGGCACTCACAT…		-0.0150438
28	0.247459	TTCATTAAAGCCACCTGGAACATCAGGTAAGCGATGGTTATTTGATATCGAGTTACAAGACTCGGGATGTTATCTCTTGCGTGGAATGCGTCCCGAACTTGAGATTCAATTATCAACGACACAGTTAATGAGGAAAAAGGGAATAAAACCTCACACTATATTCACGGATTGTTTGAAAGATACTTGTTTGACTGTTGAAAAATGTAGAATACCTGGTAAGACTAGAATATTTAGTATAAGTCCGGTACAGTTTACCATACCGTTTCGACAGTATTACTTAGACTTTATGGCATCCTATCGAGCTGCACGACTTAATGCTGAGCATGGTATTGGTATTGATGTTAACAGCTTAGAGTGGACAAATTTGGCAACAAGGTTGTCTAAGTATGGCACTCACAT…		-0.0148517
29	0.246187	TTCATTAAAGCCACCTGGAACATCAGGTAAGCGATGGTTATTTGATATCGAGTTACAAGACTCGGGATGTTATCTCTTGCGTGGAATGCGTCCCGAACTTGAGATTCAATTATCAACGACACAGTTAATGAGGAAAAAGGGAATAAAACCTCACACTATATTCACGGATTGTTTGAAAGATACTTGTTTGCCTGTTGAAAAATGTAGAATACCTGGTAAGACTAGAATATTTAGTATAAGTCCGGTACAGTTTACCATACCGTTTCGACAGTATTACTTAGACTTTATGGCATCCGATCGAGCTGCACGACTTAATGCTGAGCATGGTATTGGTATTGATGTTAACAGCTTAGAGTGGACAAATTTGGCAACAAGGTTGTCTAAGTATGGCACTCACAT…		-0.014788
30	0.232887	TTCATTAAAGCCACCTGGAACATCAGGTAAGCGATGGTTATTTGATATCGAGTTACAAGACTCGGGATGTTATCTCTTGTGTGGAATGCGTCCCGAACTTGAGATTCAATTATCAACGACACAGTTAATGAGGAAAAAGGGAATAAAACCTCACACTATATTCACGGATTGTTTGAAAGATACTTGTTTGCCTGTTGAAAAATGTAGAATACCTGGTAAGACTAGAATATTTAGTATAAGTCCGGTACAGTTTACCATACCGTTTCGACAGTATTACTTAGACTTTATGGCATCCTATCGAGCTGCACGACTTAATGCTGAGCATGGTATTGGTATTGATGTTAACAGCTTAGAGTGGACAAATTTGGCAACAAGGTTGTCTAAGTATGGCACTCACAT…		-0.0141185
31	0.22839	TTCATTAAAGCCACCTGGAACATCAGGTAAGCGATGGTTGTTTGACATTGAGCTACAGGACTCGGGATGTTATCTCCTGCGTGGAATGCGCCCCGAACTTGAGACTCAATTATCAACGACACAGTTAATGAGGAAAAAGGGAATAAAACCTCATACTATATTCACGGATTGTTTGAAAGATACTTGTTTGCCTGTTGAAAAATGTAGAATACCTGGTAAGACTAGAATATTTAGTATAAGTCCGGTACAATTTACCATACCGTTTCGACAGTATTACTTAGACTTTATGGCATCCTATCGAGCTGCACGACTTAATGCTGAGCATGGTATTGGTATTGATGTTAACAGCTTAGAGTGGACAAATTTGGCAACGAGGTTGTCTAAGTATGGCACTCATAT…		-0.0138904
[truncated: 367 more rows]

## Sheet: LV31
n	%	seq		ni/N*ln(ni(N)	SDI
[truncated: 412 more rows]

## Sheet: LV26
n	%	seq		ni/N*ln(ni(N)	SDI
[truncated: 491 more rows]

[truncated: 9 more sheets: LV9, LV34, LV24, sample_reconstructedVariants, sample_reconstructedVariant (2, most represented sequence, Shannon Index, corre reads vs var, compare sequences]
