# Supplementary material for: Haemolymph removal by Varroa mite destabilizes the dynamical interaction between immune effectors and virus in bees, as predicted by Volterra's model
Source: Proc Biol Sci. 2019 Apr 17;286(1901):20190331. doi: 10.1098/rspb.2019.0331 (PMC6501932; doi:10.1098/rspb.2019.0331)
Supplement: Supplementary Data 4 [file rspb20190331supp5.xlsx]

## Sheet: diff expr 0 vs 1 mite
Apis mellifera genes involved in Insulin/Tor signaling
Gene list adapted from: Foret S., Kucharski R., Pellegrini M., Feng S., Jacobsen S.E., Robinson G.E. f and Maleszkab R. (2012). DNA methylation dynamics, metabolic fluxes, gene splicing, and alternative phenotypes in honey bees. Proc Natl Acad Sci U S A. 2012 Mar 27; 109(13): 4968–4973. Updated according to NCBI databases.
The details of the statistical analysis are reported in columns Q to BH; if you are interested, use the command "format > unhide"
If you want to change the FDR go to the spreadsheet "reference parameters"
To see only the significantly differentially expressed genes, use the "filter" in column BK
Correction for multiple comparisons according to McDonald, J.H. 2014. Handbook of Biological Statistics (3rd ed.). Sparky House Publishing, Baltimore, Maryland
							3	4	5	6	7	8	9	10	11
							no mite				one mite						filtering						group2										group2										group2
Apis mellifera OGS1 (2008 version)	Apis mellifera OGS3.1 BEEBASE	FBgn ortholog	Gene Product	GO term / Pathway			G2	G3	G4	G5	H1	H2	H3	H4	H5				2	3	4	5	1	2	3	4	5		2	3	4	5	1	2	3	4	5		2	3	4	5	1	2	3	4	5		n1
GB10174	GB43560	FBgn0044050	ILP2	insulin receptor signaling pathway; GO:0008286 and children	Insulin signaling		1.43949	2.38112	1.57242	2.49346	1.10913	2.10576	4.75936	5.24044	7.75524		OK		2	5	3	6	1	4	7	8	9		0	0	0	0	0	0	0	0	0		2	5	3	6	1	4	7	8	9		4
GB15492	GB53353	FBgn0032752	INSR1	insulin receptor signaling pathway; GO:0008286 and children	Insulin signaling		1.61387	0.493204	0.399228	0.898559	2.94318	2.06958	0.731621	1.97432	2.21187		OK		5	2	1	4	9	7	3	6	8		0	0	0	0	0	0	0	0	0		5	2	1	4	9	7	3	6	8		4
GB11037	GB49911	FBgn0024248	IRS	insulin receptor signaling pathway; GO:0008286 and children	Insulin signaling		0.983568	1.19609	0.74081	0.741941	1.56762	2.19303	1.40709	2.17655	3.48404		OK		3	4	1	2	6	8	5	7	9		0	0	0	0	0	0	0	0	0		3	4	1	2	6	8	5	7	9		4
GB14441	GB56005	FBgn0026379	Pten	insulin receptor signaling pathway; GO:0008286 and children	Insulin signaling		1.74458	0.394261	0.788192	0.319968	1.06745	2.36441	0.411072	1.05073	2.19524		OK		7	2	4	1	6	9	3	5	8		0	0	0	0	0	0	0	0	0		7	2	4	1	6	9	3	5	8		4
GB15921	GB46448	#N/A	Slif		Nutrient sensing		1.58552	2.65686	1.28513	2.70842	3.97682	5.77377	5.73334	5.38826	7.50494		OK		2	3	1	4	5	8	7	6	9		0	0	0	0	0	0	0	0	0		2	3	1	4	5	8	7	6	9		4
GB16836	GB54724	FBgn0036984	Slif		Nutrient sensing		2.99011	1.62123	2.63734	2.02999	7.10671	3.80969	0.800334	3.3578	6.46506		OK		5	2	4	3	9	7	1	6	8		0	0	0	0	0	0	0	0	0		5	2	4	3	9	7	1	6	8		4
GB17040	GB48798	FBgn0037647	RagA		Nutrient sensing		2.76259	3.58206	1.61258	1.79449	2.15518	5.4557	5.7438	0.848571	2.62648		OK		6	7	2	3	4	8	9	1	5		0	0	0	0	0	0	0	0	0		6	7	2	3	4	8	9	1	5		4
GB10673	GB42200	FBgn0020622	PI3K	TOR complex; GO:0038201 and children	mTOR signaling		3.65172	1.57831	2.37839	2.12535	4.68471	33.0131	3.24594	18.6448	6.87418		OK		5	1	3	2	6	9	4	8	7		0	0	0	0	0	0	0	0	0		5	1	3	2	6	9	4	8	7		4
GB19635	GB43074	FBgn0015279	PI3K	TOR complex; GO:0038201 and children	mTOR signaling		3.33718	2.39417	3.37583	2.33163	6.13818	5.35808	3.4933	6.25041	8.18343		OK		3	2	4	1	7	6	5	8	9		0	0	0	0	0	0	0	0	0		3	2	4	1	7	6	5	8	9		4
GB15780	GB43004	FBgn0020386	PDK1	TOR complex; GO:0038201 and children	mTOR signaling		24.271	33.8115	37.8441	36.6284	58.1635	129.326	118.636	141.237	159.129		OK		1	2	4	3	5	7	6	8	9		0	0	0	0	0	0	0	0	0		1	2	4	3	5	7	6	8	9		4
GB15685	GB43135	FBgn0010379	Akt1	TOR complex; GO:0038201 and children	mTOR signaling		13.6509	12.6947	12.5498	9.72303	15.5741	11.2837	16.6513	16.4932	13.4888		OK		6	4	3	1	7	2	9	8	5		0	0	0	0	0	0	0	0	0		6	4	3	1	7	2	9	8	5		4
GB12676	GB48169	FBgn0026317	Tsc1	TOR complex; GO:0038201 and children	mTOR signaling		5.59648	3.88997	6.04489	4.13275	7.91493	4.65356	1.28101	2.7746	3.5285		OK		7	4	8	5	9	6	1	2	3		0	0	0	0	0	0	0	0	0		7	4	8	5	9	6	1	2	3		4
GB14209	GB49428	FBgn0005198	gig	TOR complex; GO:0038201 and children	mTOR signaling		2.00679	1.66598	1.55804	1.28535	3.3981	9.31893	1.33531	3.1219	2.39599		OK		5	4	3	1	8	9	2	7	6		0	0	0	0	0	0	0	0	0		5	4	3	1	8	9	2	7	6		4
GB16109	GB53945	FBgn0041191	Rheb	TOR complex; GO:0038201 and children	mTOR signaling		15.6143	19.2195	17.465	10.3395	12.0892	44.4077	66.9267	21.4198	12.1066		OK		4	6	5	1	2	8	9	7	3		0	0	0	0	0	0	0	0	0		4	6	5	1	2	8	9	7	3		4
GB19722	GB45737	FBgn0030142	GbL	TOR complex; GO:0038201 and children	mTOR signaling		14.404	11.9931	13.8043	9.31168	6.6476	13.9155	16.1757	26.8787	17.2465		OK		6	3	4	2	1	5	7	9	8		0	0	0	0	0	0	0	0	0		6	3	4	2	1	5	7	9	8		4
GB11213	GB44905	FBgn0021796	mTOR	TOR complex; GO:0038201 and children	mTOR signaling		1.22089	1.06405	0.833518	0.793051	4.07634	222.727	1.78542	214.5	457.074		OK		4	3	2	1	6	8	5	7	9		0	0	0	0	0	0	0	0	0		4	3	2	1	6	8	5	7	9		4
GB11644	GB47812	FBgn0029840	Raptor	TOR complex; GO:0038201 and children	mTOR signaling		1.50528	1.23923	0.910227	1.17334	1.36693	1.88743	1.47666	1.61463	1.70372		OK		6	3	1	2	4	9	5	7	8		0	0	0	0	0	0	0	0	0		6	3	1	2	4	9	5	7	8		4
GB17320	GB52079	FBgn0031006	Rictor	TOR complex; GO:0038201 and children	mTOR signaling		2.55728	2.91894	3.15399	2.74447	2.63431	6.22132	3.50999	5.88183	3.91121		OK		1	4	5	3	2	9	6	8	7		0	0	0	0	0	0	0	0	0		1	4	5	3	2	9	6	8	7		4
GB16786	GB44532	FBgn0015542	HIF1a	TOR complex; GO:0038201 and children	mTOR signaling		120.528	75.4384	95.2759	80.8237	82.1905	100.671	96.8134	241.558	213.941		OK		7	1	4	2	3	6	5	9	8		0	0	0	0	0	0	0	0	0		7	1	4	2	3	6	5	9	8		4
GB12643	GB55408	FBgn0030964	VEGF	TOR complex; GO:0038201 and children	mTOR signaling		13.7137	12.7385	10.1465	10.8375	18.4271	51.541	16.8355	27.5966	82.4238		OK		4	3	1	2	6	8	5	7	9		0	0	0	0	0	0	0	0	0		4	3	1	2	6	8	5	7	9		4
GB19390	GB46903	FBgn0015806	S6K1/2	TOR complex; GO:0038201 and children	mTOR signaling		2.33072	1.60476	1.41484	1.29143	2.9209	7.02438	15.9726	6.49787	12.8148		OK		4	3	2	1	5	7	9	6	8		0	0	0	0	0	0	0	0	0		4	3	2	1	5	7	9	6	8		4
GB12271	GB45876	#N/A	S6K1/3	TOR complex; GO:0038201 and children	mTOR signaling		2.12951	1.87975	1.60753	1.6441	0.808671	2.67013	5.28055	3.77931	2.37166		OK		5	4	2	3	1	7	9	8	6		0	0	0	0	0	0	0	0	0		5	4	2	3	1	7	9	8	6		4
GB13047	GB49597	FBgn0020660	eIF4B	TOR complex; GO:0038201 and children	mTOR signaling		4.37434	3.15106	4.32666	3.11864	11.8376	3.51165	2.74738	2.29403	3.4995		OK		8	4	7	3	9	6	2	1	5		0	0	0	0	0	0	0	0	0		8	4	7	3	9	6	2	1	5		4
GB18619	GB50333	FBgn0261592	S6	TOR complex; GO:0038201 and children	mTOR signaling		707.684	721.679	742.221	741.487	2065.78	585.952	595.099	678.191	398.472		OK		5	6	8	7	9	2	3	4	1		0	0	0	0	0	0	0	0	0		5	6	8	7	9	2	3	4	1		4
GB11528	GB53152	FBgn0053100	eIF4E	TOR complex; GO:0038201 and children	mTOR signaling		7.07887	7.61663	8.86428	6.49569	8.69919	21.8249	9.2297	5.87176	4.8559		OK		4	5	7	3	6	9	8	2	1		0	0	0	0	0	0	0	0	0		4	5	7	3	6	9	8	2	1		4
GB18003	GB55977	FBgn0015218	eIF4E	TOR complex; GO:0038201 and children	mTOR signaling		12.5661	9.67758	12.8058	10.034	27.8953	18.1582	21.5287	21.0254	13.3312		OK		3	1	4	2	9	6	8	7	5		0	0	0	0	0	0	0	0	0		3	1	4	2	9	6	8	7	5		4
GB11249	GB44755	#N/A	eIF4E	TOR complex; GO:0038201 and children	mTOR signaling		7.52217	6.91605	6.67614	6.26431	9.25103	4.23225	6.10723	6.05615	5.31784		OK		8	7	6	5	9	1	4	3	2		0	0	0	0	0	0	0	0	0		8	7	6	5	9	1	4	3	2		4
GB16313	GB53708	FBgn0260945	ATG1	TOR complex; GO:0038201 and children	mTOR signaling		9.72895	6.86225	7.1143	5.92464	6.01741	13.1758	15.0926	12.6592	9.53869		OK		6	3	4	1	2	8	9	7	5		0	0	0	0	0	0	0	0	0		6	3	4	1	2	8	9	7	5		4
GB19823	GB41043	FBgn0037679	ATG2	TOR complex; GO:0038201 and children	mTOR signaling		11.3041	9.6991	13.8605	9.63371	10.3646	13.229	19.0034	11.3169	6.44829		OK		5	3	8	2	4	7	9	6	1		0	0	0	0	0	0	0	0	0		5	3	8	2	4	7	9	6	1		4
GB15499	GB51503	FBgn0003256	rl	TOR complex; GO:0038201 and children	mTOR signaling		6.27547	3.22219	2.98288	3.84561	7.73182	8.31404	5.44308	8.4055	11.1446		OK		5	2	1	3	6	7	4	8	9		0	0	0	0	0	0	0	0	0		5	2	1	3	6	7	4	8	9		4
GB12966	GB53637	#N/A	6Skl	TOR complex; GO:0038201 and children	mTOR signaling		1.04557	0.418433	0.321222	0.271668	0	2.29428	1.59552	18.5561	16.402		OK		5	4	3	2	1	7	6	9	8		0	0	0	0	0	0	0	0	0		5	4	3	2	1	7	6	9	8		4
GB12043	GB46786	FBgn0262866	6Skll	TOR complex; GO:0038201 and children	mTOR signaling		1.55968	1.20236	1.16009	1.02378	2.27697	1.35094	1.69108	1.59694	3.16079		OK		5	3	2	1	8	4	7	6	9		0	0	0	0	0	0	0	0	0		5	3	2	1	8	4	7	6	9		4
GB10693	GB53628	FBgn0038167	lkb1	TOR complex; GO:0038201 and children	mTOR signaling		0.501177	0.568885	0.503909	0.745803	1.1848	2.3994	2.08577	2.05259	3.24877		OK		1	3	2	4	5	8	7	6	9		0	0	0	0	0	0	0	0	0		1	3	2	4	5	8	7	6	9		4
GB10608	GB54916	FBgn0017572	Mo25	TOR complex; GO:0038201 and children	mTOR signaling		16.2141	22.4462	17.0868	20.6172	18.6871	17.8886	31.8264	29.6785	12.1428		OK		2	7	3	6	5	4	9	8	1		0	0	0	0	0	0	0	0	0		2	7	3	6	5	4	9	8	1		4
GB15108	GB43553	FBgn0023169	SNF1A	TOR complex; GO:0038201 and children	mTOR signaling		11.268	10.9266	13.2613	8.10758	5.71008	27.3879	45.0369	16.3295	13.5971		OK		4	3	5	2	1	8	9	7	6		0	0	0	0	0	0	0	0	0		4	3	5	2	1	8	9	7	6		4
GB13421	GB44113	FBgn0260972	alc	TOR complex; GO:0038201 and children	mTOR signaling		4.11379	4.24204	4.24899	3.48204	6.3442	6.14709	8.15983	5.37488	6.11862		OK		2	3	4	1	8	7	9	5	6		0	0	0	0	0	0	0	0	0		2	3	4	1	8	7	9	5	6		4
GB16508	GB49120	FBgn0003079	Raf1	TOR complex; GO:0038201 and children	mTOR signaling		0.511342	0.368346	0.261825	0.332152	0.295491	0.561014	0.121921	0.261778	0.9723		OK		7	6	3	5	4	8	1	2	9		0	0	0	0	0	0	0	0	0		7	6	3	5	4	8	1	2	9		4
[truncated: 15 more columns]

## Sheet: diff expr 0 vs 3 mites
Apis mellifera genes involved in Insulin/Tor signaling
Gene list adapted from: Foret S., Kucharski R., Pellegrini M., Feng S., Jacobsen S.E., Robinson G.E. f and Maleszkab R. (2012). DNA methylation dynamics, metabolic fluxes, gene splicing, and alternative phenotypes in honey bees. Proc Natl Acad Sci U S A. 2012 Mar 27; 109(13): 4968–4973. Updated according to NCBI databases.
The details of the statistical analysis are reported in columns Q to BH; if you are interested, use the command "format > unhide"
If you want to change the FDR go to the spreadsheet "reference parameters"
To see only the significantly differentially expressed genes, use the "filter" in column BK
Correction for multiple comparisons according to McDonald, J.H. 2014. Handbook of Biological Statistics (3rd ed.). Sparky House Publishing, Baltimore, Maryland
							3	4	5	6	12	13	14	15	16
							no mites				three mites						filtering						group2										group2										group2
Apis mellifera OGS1 (2008 version)	Apis mellifera OGS3.1 BEEBASE	FBgn ortholog	Gene Product	GO term / Pathway			G2	G3	G4	G5	I1	I2	I3	I4	I5				2	3	4	5	1	2	3	4	5		2	3	4	5	1	2	3	4	5		2	3	4	5	1	2	3	4	5		n1
GB10174	GB43560	FBgn0044050	ILP2	insulin receptor signaling pathway; GO:0008286 and children	Insulin signaling		1.43949	2.38112	1.57242	2.49346	0	2.93701	0.799581	1.0832	1.98526		OK		4	7	5	8	1	9	2	3	6		0	0	0	0	0	0	0	0	0		4	7	5	8	1	9	2	3	6		4
GB15492	GB53353	FBgn0032752	INSR1	insulin receptor signaling pathway; GO:0008286 and children	Insulin signaling		1.61387	0.493204	0.399228	0.898559	0.908045	0.618129	17.3933	1.2917	2.01619		OK		7	2	1	4	5	3	9	6	8		0	0	0	0	0	0	0	0	0		7	2	1	4	5	3	9	6	8		4
GB11037	GB49911	FBgn0024248	IRS	insulin receptor signaling pathway; GO:0008286 and children	Insulin signaling		0.983568	1.19609	0.74081	0.741941	3.16155	1.05047	3.6481	0.988426	2.01831		OK		3	6	1	2	8	5	9	4	7		0	0	0	0	0	0	0	0	0		3	6	1	2	8	5	9	4	7		4
GB14441	GB56005	FBgn0026379	Pten	insulin receptor signaling pathway; GO:0008286 and children	Insulin signaling		1.74458	0.394261	0.788192	0.319968	4.44601	0.799455	3.33465	1.112	0.796107		OK		7	2	3	1	9	5	8	6	4		0	0	0	0	0	0	0	0	0		7	2	3	1	9	5	8	6	4		4
GB15921	GB46448	#N/A	Slif		Nutrient sensing		1.58552	2.65686	1.28513	2.70842	5.55374	2.32766	9.61266	2.12471	5.96675		OK		2	5	1	6	7	4	9	3	8		0	0	0	0	0	0	0	0	0		2	5	1	6	7	4	9	3	8		4
GB16836	GB54724	FBgn0036984	Slif		Nutrient sensing		2.99011	1.62123	2.63734	2.02999	3.76094	1.52966	2.89316	1.43711	2.39445		OK		8	3	6	4	9	2	7	1	5		0	0	0	0	0	0	0	0	0		8	3	6	4	9	2	7	1	5		4
GB17040	GB48798	FBgn0037647	RagA		Nutrient sensing		2.76259	3.58206	1.61258	1.79449	1.59582	2.63892	13.8106	1.18493	18.1451		OK		6	7	3	4	2	5	8	1	9		0	0	0	0	0	0	0	0	0		6	7	3	4	2	5	8	1	9		4
GB10673	GB42200	FBgn0020622	PI3K	TOR complex; GO:0038201 and children	mTOR signaling		3.65172	1.57831	2.37839	2.12535	188.372	3.5763	65.5979	3.29746	4.45706		OK		6	1	3	2	9	5	8	4	7		0	0	0	0	0	0	0	0	0		6	1	3	2	9	5	8	4	7		4
GB19635	GB43074	FBgn0015279	PI3K	TOR complex; GO:0038201 and children	mTOR signaling		3.33718	2.39417	3.37583	2.33163	3.52635	2.2646	5.28975	4.54772	2.65201		OK		5	3	6	2	7	1	9	8	4		0	0	0	0	0	0	0	0	0		5	3	6	2	7	1	9	8	4		4
GB15780	GB43004	FBgn0020386	PDK1	TOR complex; GO:0038201 and children	mTOR signaling		24.271	33.8115	37.8441	36.6284	10.6785	31.392	25.0062	23.6938	36.4425		OK		3	6	9	8	1	5	4	2	7		0	0	0	0	0	0	0	0	0		3	6	9	8	1	5	4	2	7		4
GB15685	GB43135	FBgn0010379	Akt1	TOR complex; GO:0038201 and children	mTOR signaling		13.6509	12.6947	12.5498	9.72303	4.65255	5.02186	5.67829	7.4407	7.81824		OK		9	8	7	6	1	2	3	4	5		0	0	0	0	0	0	0	0	0		9	8	7	6	1	2	3	4	5		4
GB12676	GB48169	FBgn0026317	Tsc1	TOR complex; GO:0038201 and children	mTOR signaling		5.59648	3.88997	6.04489	4.13275	1.78656	3.14693	2.79776	8.89692	7.49489		OK		6	4	7	5	1	3	2	9	8		0	0	0	0	0	0	0	0	0		6	4	7	5	1	3	2	9	8		4
GB14209	GB49428	FBgn0005198	gig	TOR complex; GO:0038201 and children	mTOR signaling		2.00679	1.66598	1.55804	1.28535	9.57037	2.08619	8.78791	1.82264	3.91009		OK		5	3	2	1	9	6	8	4	7		0	0	0	0	0	0	0	0	0		5	3	2	1	9	6	8	4	7		4
GB16109	GB53945	FBgn0041191	Rheb	TOR complex; GO:0038201 and children	mTOR signaling		15.6143	19.2195	17.465	10.3395	5.91095	24.2098	14.778	43.4279	29.871		OK		4	6	5	2	1	7	3	9	8		0	0	0	0	0	0	0	0	0		4	6	5	2	1	7	3	9	8		4
GB19722	GB45737	FBgn0030142	GbL	TOR complex; GO:0038201 and children	mTOR signaling		14.404	11.9931	13.8043	9.31168	1.70387	6.18229	3.44065	4.46133	7.01721		OK		9	7	8	6	1	4	2	3	5		0	0	0	0	0	0	0	0	0		9	7	8	6	1	4	2	3	5		4
GB11213	GB44905	FBgn0021796	mTOR	TOR complex; GO:0038201 and children	mTOR signaling		1.22089	1.06405	0.833518	0.793051	300.81	3.13262	263.068	1.14073	105.797		OK		5	3	2	1	9	6	8	4	7		0	0	0	0	0	0	0	0	0		5	3	2	1	9	6	8	4	7		4
GB11644	GB47812	FBgn0029840	Raptor	TOR complex; GO:0038201 and children	mTOR signaling		1.50528	1.23923	0.910227	1.17334	0.621094	1.4492	1.7917	1.55343	0.518998		OK		7	5	3	4	2	6	9	8	1		0	0	0	0	0	0	0	0	0		7	5	3	4	2	6	9	8	1		4
GB17320	GB52079	FBgn0031006	Rictor	TOR complex; GO:0038201 and children	mTOR signaling		2.55728	2.91894	3.15399	2.74447	4.9776	1.5158	5.00252	4.63094	3.79519		OK		2	4	5	3	8	1	9	7	6		0	0	0	0	0	0	0	0	0		2	4	5	3	8	1	9	7	6		4
GB16786	GB44532	FBgn0015542	HIF1a	TOR complex; GO:0038201 and children	mTOR signaling		120.528	75.4384	95.2759	80.8237	46.8144	47.7264	74.4261	36.3868	104.55		OK		9	5	7	6	2	3	4	1	8		0	0	0	0	0	0	0	0	0		9	5	7	6	2	3	4	1	8		4
GB12643	GB55408	FBgn0030964	VEGF	TOR complex; GO:0038201 and children	mTOR signaling		13.7137	12.7385	10.1465	10.8375	106.08	7.89499	92.753	6.49158	46.6772		OK		6	5	3	4	9	2	8	1	7		0	0	0	0	0	0	0	0	0		6	5	3	4	9	2	8	1	7		4
GB19390	GB46903	FBgn0015806	S6K1/2	TOR complex; GO:0038201 and children	mTOR signaling		2.33072	1.60476	1.41484	1.29143	3.40642	7.00026	13.1958	5.03966	4.61825		OK		4	3	2	1	5	8	9	7	6		0	0	0	0	0	0	0	0	0		4	3	2	1	5	8	9	7	6		4
GB12271	GB45876	#N/A	S6K1/3	TOR complex; GO:0038201 and children	mTOR signaling		2.12951	1.87975	1.60753	1.6441	1.23012	2.06522	1.92637	3.76343	1.00693		OK		8	5	3	4	2	7	6	9	1		0	0	0	0	0	0	0	0	0		8	5	3	4	2	7	6	9	1		4
GB13047	GB49597	FBgn0020660	eIF4B	TOR complex; GO:0038201 and children	mTOR signaling		4.37434	3.15106	4.32666	3.11864	0.924459	1.89978	2.9335	4.805	4.3039		OK		8	5	7	4	1	2	3	9	6		0	0	0	0	0	0	0	0	0		8	5	7	4	1	2	3	9	6		4
GB18619	GB50333	FBgn0261592	S6	TOR complex; GO:0038201 and children	mTOR signaling		707.684	721.679	742.221	741.487	149.219	212.437	65.6446	673.242	963.562		OK		5	6	8	7	2	3	1	4	9		0	0	0	0	0	0	0	0	0		5	6	8	7	2	3	1	4	9		4
GB11528	GB53152	FBgn0053100	eIF4E	TOR complex; GO:0038201 and children	mTOR signaling		7.07887	7.61663	8.86428	6.49569	9.31702	6.73124	7.16725	13.29	13.6246		OK		3	5	6	1	7	2	4	8	9		0	0	0	0	0	0	0	0	0		3	5	6	1	7	2	4	8	9		4
GB18003	GB55977	FBgn0015218	eIF4E	TOR complex; GO:0038201 and children	mTOR signaling		12.5661	9.67758	12.8058	10.034	9.95884	11.5972	13.0237	20.2898	11.6505		OK		6	1	7	3	2	4	8	9	5		0	0	0	0	0	0	0	0	0		6	1	7	3	2	4	8	9	5		4
GB11249	GB44755	#N/A	eIF4E	TOR complex; GO:0038201 and children	mTOR signaling		7.52217	6.91605	6.67614	6.26431	2.7854	4.97276	3.21406	10.7547	6.98258		OK		8	6	5	4	1	3	2	9	7		0	0	0	0	0	0	0	0	0		8	6	5	4	1	3	2	9	7		4
GB16313	GB53708	FBgn0260945	ATG1	TOR complex; GO:0038201 and children	mTOR signaling		9.72895	6.86225	7.1143	5.92464	2.85389	7.83853	5.31961	6.14273	4.48126		OK		9	6	7	4	1	8	3	5	2		0	0	0	0	0	0	0	0	0		9	6	7	4	1	8	3	5	2		4
GB19823	GB41043	FBgn0037679	ATG2	TOR complex; GO:0038201 and children	mTOR signaling		11.3041	9.6991	13.8605	9.63371	7.40049	6.68152	5.02318	13.746	12.6278		OK		6	5	9	4	3	2	1	8	7		0	0	0	0	0	0	0	0	0		6	5	9	4	3	2	1	8	7		4
GB15499	GB51503	FBgn0003256	rl	TOR complex; GO:0038201 and children	mTOR signaling		6.27547	3.22219	2.98288	3.84561	98.8339	2.32798	61.5601	1.7107	38.089		OK		6	4	3	5	9	2	8	1	7		0	0	0	0	0	0	0	0	0		6	4	3	5	9	2	8	1	7		4
GB12966	GB53637	#N/A	6Skl	TOR complex; GO:0038201 and children	mTOR signaling		1.04557	0.418433	0.321222	0.271668	0	0.678775	0.871162	0.354053	0.540746		OK		9	5	3	2	1	7	8	4	6		0	0	0	0	0	0	0	0	0		9	5	3	2	1	7	8	4	6		4
GB12043	GB46786	FBgn0262866	6Skll	TOR complex; GO:0038201 and children	mTOR signaling		1.55968	1.20236	1.16009	1.02378	1.42256	0.799365	1.64149	2.41833	0.764177		OK		7	5	4	3	6	2	8	9	1		0	0	0	0	0	0	0	0	0		7	5	4	3	6	2	8	9	1		4
GB10693	GB53628	FBgn0038167	lkb1	TOR complex; GO:0038201 and children	mTOR signaling		0.501177	0.568885	0.503909	0.745803	1.97391	0.785933	3.6443	1.2651	1.4138		OK		1	3	2	4	8	5	9	6	7		0	0	0	0	0	0	0	0	0		1	3	2	4	8	5	9	6	7		4
GB10608	GB54916	FBgn0017572	Mo25	TOR complex; GO:0038201 and children	mTOR signaling		16.2141	22.4462	17.0868	20.6172	1.56975	16.3309	7.69814	26.6854	16.5838		OK		3	8	6	7	1	4	2	9	5		0	0	0	0	0	0	0	0	0		3	8	6	7	1	4	2	9	5		4
GB15108	GB43553	FBgn0023169	SNF1A	TOR complex; GO:0038201 and children	mTOR signaling		11.268	10.9266	13.2613	8.10758	7.13489	26.0208	13.6493	25.0948	15.4654		OK		4	3	5	2	1	9	6	8	7		0	0	0	0	0	0	0	0	0		4	3	5	2	1	9	6	8	7		4
GB13421	GB44113	FBgn0260972	alc	TOR complex; GO:0038201 and children	mTOR signaling		4.11379	4.24204	4.24899	3.48204	2.18682	3.7356	2.7757	6.30702	4.6989		OK		5	6	7	3	1	4	2	9	8		0	0	0	0	0	0	0	0	0		5	6	7	3	1	4	2	9	8		4
GB16508	GB49120	FBgn0003079	Raf1	TOR complex; GO:0038201 and children	mTOR signaling		0.511342	0.368346	0.261825	0.332152	1.10767	0.521648	0.426046	0.346302	0.925591		OK		6	4	1	2	9	7	5	3	8		0	0	0	0	0	0	0	0	0		6	4	1	2	9	7	5	3	8		4
[truncated: 15 more columns]

## Sheet: diff expr 1 vs 3 mites
Apis mellifera genes involved in Insulin/Tor signaling
Gene list adapted from: Foret S., Kucharski R., Pellegrini M., Feng S., Jacobsen S.E., Robinson G.E. f and Maleszkab R. (2012). DNA methylation dynamics, metabolic fluxes, gene splicing, and alternative phenotypes in honey bees. Proc Natl Acad Sci U S A. 2012 Mar 27; 109(13): 4968–4973. Updated according to NCBI databases.
The details of the statistical analysis are reported in columns R to BL; if you are interested, use the command "format > unhide"
If you want to change the FDR go to the spreadsheet "reference parameters"
To see only the significantly differentially expressed genes, use the "filter" in column BK
Correction for multiple comparisons according to McDonald, J.H. 2014. Handbook of Biological Statistics (3rd ed.). Sparky House Publishing, Baltimore, Maryland
							7	8	9	10	11	12	13	14	15	16				ranks											correction for ties											corrected ranks
							one mite					three mites						filtering		group1					group2						group1					group2						group1					group2
Apis mellifera OGS1 (2008 version)	Apis mellifera OGS3.1 BEEBASE	FBgn ortholog	Gene Product	GO term / Pathway			H1	H2	H3	H4	H5	I1	I2	I3	I4	I5				1	2	3	4	5	1	2	3	4	5		1	2	3	4	5	1	2	3	4	5		1	2	3	4	5	1	2	3
GB10174	GB43560	FBgn0044050	ILP2	insulin receptor signaling pathway; GO:0008286 and children	Insulin signaling		1.10913	2.10576	4.75936	5.24044	7.75524	0	2.93701	0.799581	1.0832	1.98526		OK		4	6	8	9	10	1	7	2	3	5		0	0	0	0	0	0	0	0	0	0		4	6	8	9	10	1	7	2
GB15492	GB53353	FBgn0032752	INSR1	insulin receptor signaling pathway; GO:0008286 and children	Insulin signaling		2.94318	2.06958	0.731621	1.97432	2.21187	0.908045	0.618129	17.3933	1.2917	2.01619		OK		9	7	2	5	8	3	1	10	4	6		0	0	0	0	0	0	0	0	0	0		9	7	2	5	8	3	1	10
GB11037	GB49911	FBgn0024248	IRS	insulin receptor signaling pathway; GO:0008286 and children	Insulin signaling		1.56762	2.19303	1.40709	2.17655	3.48404	3.16155	1.05047	3.6481	0.988426	2.01831		OK		4	7	3	6	9	8	2	10	1	5		0	0	0	0	0	0	0	0	0	0		4	7	3	6	9	8	2	10
GB14441	GB56005	FBgn0026379	Pten	insulin receptor signaling pathway; GO:0008286 and children	Insulin signaling		1.06745	2.36441	0.411072	1.05073	2.19524	4.44601	0.799455	3.33465	1.112	0.796107		OK		5	8	1	4	7	10	3	9	6	2		0	0	0	0	0	0	0	0	0	0		5	8	1	4	7	10	3	9
GB15921	GB46448	#N/A	Slif		Nutrient sensing		3.97682	5.77377	5.73334	5.38826	7.50494	5.55374	2.32766	9.61266	2.12471	5.96675		OK		3	7	6	4	9	5	2	10	1	8		0	0	0	0	0	0	0	0	0	0		3	7	6	4	9	5	2	10
GB16836	GB54724	FBgn0036984	Slif		Nutrient sensing		7.10671	3.80969	0.800334	3.3578	6.46506	3.76094	1.52966	2.89316	1.43711	2.39445		OK		10	8	1	6	9	7	3	5	2	4		0	0	0	0	0	0	0	0	0	0		10	8	1	6	9	7	3	5
GB17040	GB48798	FBgn0037647	RagA		Nutrient sensing		2.15518	5.4557	5.7438	0.848571	2.62648	1.59582	2.63892	13.8106	1.18493	18.1451		OK		4	7	8	1	5	3	6	9	2	10		0	0	0	0	0	0	0	0	0	0		4	7	8	1	5	3	6	9
GB10673	GB42200	FBgn0020622	PI3K	TOR complex; GO:0038201 and children	mTOR signaling		4.68471	33.0131	3.24594	18.6448	6.87418	188.372	3.5763	65.5979	3.29746	4.45706		OK		5	8	1	7	6	10	3	9	2	4		0	0	0	0	0	0	0	0	0	0		5	8	1	7	6	10	3	9
GB19635	GB43074	FBgn0015279	PI3K	TOR complex; GO:0038201 and children	mTOR signaling		6.13818	5.35808	3.4933	6.25041	8.18343	3.52635	2.2646	5.28975	4.54772	2.65201		OK		8	7	3	9	10	4	1	6	5	2		0	0	0	0	0	0	0	0	0	0		8	7	3	9	10	4	1	6
GB15780	GB43004	FBgn0020386	PDK1	TOR complex; GO:0038201 and children	mTOR signaling		58.1635	129.326	118.636	141.237	159.129	10.6785	31.392	25.0062	23.6938	36.4425		OK		6	8	7	9	10	1	4	3	2	5		0	0	0	0	0	0	0	0	0	0		6	8	7	9	10	1	4	3
GB15685	GB43135	FBgn0010379	Akt1	TOR complex; GO:0038201 and children	mTOR signaling		15.5741	11.2837	16.6513	16.4932	13.4888	4.65255	5.02186	5.67829	7.4407	7.81824		OK		8	6	10	9	7	1	2	3	4	5		0	0	0	0	0	0	0	0	0	0		8	6	10	9	7	1	2	3
GB12676	GB48169	FBgn0026317	Tsc1	TOR complex; GO:0038201 and children	mTOR signaling		7.91493	4.65356	1.28101	2.7746	3.5285	1.78656	3.14693	2.79776	8.89692	7.49489		OK		9	7	1	3	6	2	5	4	10	8		0	0	0	0	0	0	0	0	0	0		9	7	1	3	6	2	5	4
GB14209	GB49428	FBgn0005198	gig	TOR complex; GO:0038201 and children	mTOR signaling		3.3981	9.31893	1.33531	3.1219	2.39599	9.57037	2.08619	8.78791	1.82264	3.91009		OK		6	9	1	5	4	10	3	8	2	7		0	0	0	0	0	0	0	0	0	0		6	9	1	5	4	10	3	8
GB16109	GB53945	FBgn0041191	Rheb	TOR complex; GO:0038201 and children	mTOR signaling		12.0892	44.4077	66.9267	21.4198	12.1066	5.91095	24.2098	14.778	43.4279	29.871		OK		2	9	10	5	3	1	6	4	8	7		0	0	0	0	0	0	0	0	0	0		2	9	10	5	3	1	6	4
GB19722	GB45737	FBgn0030142	GbL	TOR complex; GO:0038201 and children	mTOR signaling		6.6476	13.9155	16.1757	26.8787	17.2465	1.70387	6.18229	3.44065	4.46133	7.01721		OK		5	7	8	10	9	1	4	2	3	6		0	0	0	0	0	0	0	0	0	0		5	7	8	10	9	1	4	2
GB11213	GB44905	FBgn0021796	mTOR	TOR complex; GO:0038201 and children	mTOR signaling		4.07634	222.727	1.78542	214.5	457.074	300.81	3.13262	263.068	1.14073	105.797		OK		4	7	2	6	10	9	3	8	1	5		0	0	0	0	0	0	0	0	0	0		4	7	2	6	10	9	3	8
GB11644	GB47812	FBgn0029840	Raptor	TOR complex; GO:0038201 and children	mTOR signaling		1.36693	1.88743	1.47666	1.61463	1.70372	0.621094	1.4492	1.7917	1.55343	0.518998		OK		3	10	5	7	8	2	4	9	6	1		0	0	0	0	0	0	0	0	0	0		3	10	5	7	8	2	4	9
GB17320	GB52079	FBgn0031006	Rictor	TOR complex; GO:0038201 and children	mTOR signaling		2.63431	6.22132	3.50999	5.88183	3.91121	4.9776	1.5158	5.00252	4.63094	3.79519		OK		2	10	3	9	5	7	1	8	6	4		0	0	0	0	0	0	0	0	0	0		2	10	3	9	5	7	1	8
GB16786	GB44532	FBgn0015542	HIF1a	TOR complex; GO:0038201 and children	mTOR signaling		82.1905	100.671	96.8134	241.558	213.941	46.8144	47.7264	74.4261	36.3868	104.55		OK		5	7	6	10	9	2	3	4	1	8		0	0	0	0	0	0	0	0	0	0		5	7	6	10	9	2	3	4
GB12643	GB55408	FBgn0030964	VEGF	TOR complex; GO:0038201 and children	mTOR signaling		18.4271	51.541	16.8355	27.5966	82.4238	106.08	7.89499	92.753	6.49158	46.6772		OK		4	7	3	5	8	10	2	9	1	6		0	0	0	0	0	0	0	0	0	0		4	7	3	5	8	10	2	9
GB19390	GB46903	FBgn0015806	S6K1/2	TOR complex; GO:0038201 and children	mTOR signaling		2.9209	7.02438	15.9726	6.49787	12.8148	3.40642	7.00026	13.1958	5.03966	4.61825		OK		1	7	10	5	8	2	6	9	4	3		0	0	0	0	0	0	0	0	0	0		1	7	10	5	8	2	6	9
GB12271	GB45876	#N/A	S6K1/3	TOR complex; GO:0038201 and children	mTOR signaling		0.808671	2.67013	5.28055	3.77931	2.37166	1.23012	2.06522	1.92637	3.76343	1.00693		OK		1	7	10	9	6	3	5	4	8	2		0	0	0	0	0	0	0	0	0	0		1	7	10	9	6	3	5	4
GB13047	GB49597	FBgn0020660	eIF4B	TOR complex; GO:0038201 and children	mTOR signaling		11.8376	3.51165	2.74738	2.29403	3.4995	0.924459	1.89978	2.9335	4.805	4.3039		OK		10	7	4	3	6	1	2	5	9	8		0	0	0	0	0	0	0	0	0	0		10	7	4	3	6	1	2	5
GB18619	GB50333	FBgn0261592	S6	TOR complex; GO:0038201 and children	mTOR signaling		2065.78	585.952	595.099	678.191	398.472	149.219	212.437	65.6446	673.242	963.562		OK		10	5	6	8	4	2	3	1	7	9		0	0	0	0	0	0	0	0	0	0		10	5	6	8	4	2	3	1
GB11528	GB53152	FBgn0053100	eIF4E	TOR complex; GO:0038201 and children	mTOR signaling		8.69919	21.8249	9.2297	5.87176	4.8559	9.31702	6.73124	7.16725	13.29	13.6246		OK		5	10	6	2	1	7	3	4	8	9		0	0	0	0	0	0	0	0	0	0		5	10	6	2	1	7	3	4
GB18003	GB55977	FBgn0015218	eIF4E	TOR complex; GO:0038201 and children	mTOR signaling		27.8953	18.1582	21.5287	21.0254	13.3312	9.95884	11.5972	13.0237	20.2898	11.6505		OK		10	6	9	8	5	1	2	4	7	3		0	0	0	0	0	0	0	0	0	0		10	6	9	8	5	1	2	4
GB11249	GB44755	#N/A	eIF4E	TOR complex; GO:0038201 and children	mTOR signaling		9.25103	4.23225	6.10723	6.05615	5.31784	2.7854	4.97276	3.21406	10.7547	6.98258		OK		9	3	7	6	5	1	4	2	10	8		0	0	0	0	0	0	0	0	0	0		9	3	7	6	5	1	4	2
GB16313	GB53708	FBgn0260945	ATG1	TOR complex; GO:0038201 and children	mTOR signaling		6.01741	13.1758	15.0926	12.6592	9.53869	2.85389	7.83853	5.31961	6.14273	4.48126		OK		4	9	10	8	7	1	6	3	5	2		0	0	0	0	0	0	0	0	0	0		4	9	10	8	7	1	6	3
GB19823	GB41043	FBgn0037679	ATG2	TOR complex; GO:0038201 and children	mTOR signaling		10.3646	13.229	19.0034	11.3169	6.44829	7.40049	6.68152	5.02318	13.746	12.6278		OK		5	8	10	6	2	4	3	1	9	7		0	0	0	0	0	0	0	0	0	0		5	8	10	6	2	4	3	1
GB15499	GB51503	FBgn0003256	rl	TOR complex; GO:0038201 and children	mTOR signaling		7.73182	8.31404	5.44308	8.4055	11.1446	98.8339	2.32798	61.5601	1.7107	38.089		OK		4	5	3	6	7	10	2	9	1	8		0	0	0	0	0	0	0	0	0	0		4	5	3	6	7	10	2	9
GB12966	GB53637	#N/A	6Skl	TOR complex; GO:0038201 and children	mTOR signaling		0	2.29428	1.59552	18.5561	16.402	0	0.678775	0.871162	0.354053	0.540746		OK		1	8	7	10	9	1	5	6	3	4		0.5	0	0	0	0	0.5	0	0	0	0		1.5	8	7	10	9	1.5	5	6
GB12043	GB46786	FBgn0262866	6Skll	TOR complex; GO:0038201 and children	mTOR signaling		2.27697	1.35094	1.69108	1.59694	3.16079	1.42256	0.799365	1.64149	2.41833	0.764177		OK		8	3	7	5	10	4	2	6	9	1		0	0	0	0	0	0	0	0	0	0		8	3	7	5	10	4	2	6
GB10693	GB53628	FBgn0038167	lkb1	TOR complex; GO:0038201 and children	mTOR signaling		1.1848	2.3994	2.08577	2.05259	3.24877	1.97391	0.785933	3.6443	1.2651	1.4138		OK		2	8	7	6	9	5	1	10	3	4		0	0	0	0	0	0	0	0	0	0		2	8	7	6	9	5	1	10
GB10608	GB54916	FBgn0017572	Mo25	TOR complex; GO:0038201 and children	mTOR signaling		18.6871	17.8886	31.8264	29.6785	12.1428	1.56975	16.3309	7.69814	26.6854	16.5838		OK		7	6	10	9	3	1	4	2	8	5		0	0	0	0	0	0	0	0	0	0		7	6	10	9	3	1	4	2
GB15108	GB43553	FBgn0023169	SNF1A	TOR complex; GO:0038201 and children	mTOR signaling		5.71008	27.3879	45.0369	16.3295	13.5971	7.13489	26.0208	13.6493	25.0948	15.4654		OK		1	9	10	6	3	2	8	4	7	5		0	0	0	0	0	0	0	0	0	0		1	9	10	6	3	2	8	4
GB13421	GB44113	FBgn0260972	alc	TOR complex; GO:0038201 and children	mTOR signaling		6.3442	6.14709	8.15983	5.37488	6.11862	2.18682	3.7356	2.7757	6.30702	4.6989		OK		9	7	10	5	6	1	3	2	8	4		0	0	0	0	0	0	0	0	0	0		9	7	10	5	6	1	3	2
GB16508	GB49120	FBgn0003079	Raf1	TOR complex; GO:0038201 and children	mTOR signaling		0.295491	0.561014	0.121921	0.261778	0.9723	1.10767	0.521648	0.426046	0.346302	0.925591		OK		3	7	1	2	9	10	6	5	4	8		0	0	0	0	0	0	0	0	0	0		3	7	1	2	9	10	6	5
[truncated: 18 more columns]

## Sheet: reference parameters
Pparameters to be used for filtering data
False discovery rate BH correction (McDonald, 2009)	0.1

## Sheet: sample IDs & DWV
	sample	mite	DWV reads	total reads	prop of DWV reads
2	G1	no	21666267	27338758	0.792511
3	G2	no	130271	18225222	0.00714784
4	G3	no	86055	24683141	0.00348639
5	G4	no	60781	19927120	0.00305016
6	G5	no	69785	16706666	0.00417708
7	H1	one	15739546	26007148	0.605201
8	H2	one	18724222	27712817	0.675652
9	H3	one	288350	10804739	0.0266874
10	H4	one	9257163	15344334	0.603295
11	H5	one	83935	27732490	0.00302659
12	I1	three	16777777	21260599	0.789149
13	I2	three	2860322	33012513	0.0866436
14	I3	three	24407343	30313176	0.805173
15	I4	three	190506	25472838	0.00747879
16	I5	three	17718783	24363190	0.727277

## Sheet: outlier treatment
	2
							no mite					one mite					three mites									no mite					one mite					three mites
Apis mellifera OGS1 (2008 version)	Apis mellifera OGS3.1 BEEBASE	FBgn ortholog	Gene Product	GO term / Pathway			G1	G2	G3	G4	G5	H1	H2	H3	H4	H5	I1	I2	I3	I4	I5		mean	standard deviation		G1	G2	G3	G4	G5	H1	H2	H3	H4	H5	I1	I2	I3	I4	I5
GB10023	GB52350	FBgn0036448	myopic	Toll_pathway_Toll signaling pathway ; GO:0008063 and children	Toll_pathwa		3.92429	1.73873	0.687643	1.09977	0.478343	0.797901	12.4557	1.81435	4.29356	2.4796	27.0297	1.93502	22.2417	1.59314	0.63475		5.54694	8.34284												?		?
GB10539	GB54845	FBgn0026318	TNF-receptor-associated factor 6	Toll_pathway_Toll signaling pathway ; GO:0008063 and children	Toll_pathwa		0	0.47189	0.453235	0.326193	0.0919574	0	0.388297	0.607577	1.2079	0.336481	1.02221	0.164114	1.4744	0.878854	0.549114		0.531482	0.440589														?
GB10655	GB44055	FBgn0000250	cactus	Toll_pathway_Toll signaling pathway ; GO:0008063 and children	Toll_pathwa		26.4943	1.02481	0.917186	0.94453	0.798821	0.969073	2.75979	2.39906	4.38793	6.37738	19.7777	1.96997	30.7391	0.820234	5.49282		7.05818	10.0111														?
GB11090	GB47167	FBgn0026318	TNF-receptor-associated factor 6	Toll_pathway_Toll signaling pathway ; GO:0008063 and children	Toll_pathwa		4.49496	0.497892	0.298881	0.0764814	0	0.215789	0	0.569828	0.254892	1.42009	0	0.415577	0	0.168597	0		0.560865	1.14901		?
GB11883	GB53302	FBgn0000250	cactus	Toll_pathway_Toll signaling pathway ; GO:0008063 and children	Toll_pathwa		6.04471	2.94603	3.5241	2.04055	2.42163	1.57862	5.28907	9.28743	4.49717	3.51384	6.03361	4.38144	5.08773	4.02663	4.65396		4.3551	1.92382									?
GB12279	GB55279	FBgn0028990	Serpin 27A	Toll_pathway_Toll signaling pathway ; GO:0008063 and children	Toll_pathwa		12.3657	0.587017	0.375874	0.520993	0.372834	0.113074	2.00368	1.39342	2.27059	6.13906	2.26062	0.810562	4.23884	1.00124	1.28183		2.38235	3.20564		?
GB12344	GB51498	FBgn0033402	Myd88	Toll_pathway_Toll signaling pathway ; GO:0008063 and children	Toll_pathwa		0.215878	0.526066	1.26317	0.7934	0.782839	0.497454	1.25928	2.57249	1.07726	0.954829	0.828775	2.02249	1.1954	1.26315	1.33561		1.10587	0.593164									?
GB13429	GB47680	FBgn0022787	Helicase 89B	Toll_pathway_Toll signaling pathway ; GO:0008063 and children	Toll_pathwa		5.63486	1.18815	0.772825	0.693086	0.867525	1.61656	1.58408	1.58358	2.74104	3.30305	1.95477	0.77831	4.5112	1.20191	1.44676		1.99185	1.46021		?
GB13503	GB52103	FBgn0003495	spatzle	Toll_pathway_Toll signaling pathway ; GO:0008063 and children	Toll_pathwa		3.51468	0.389309	0.623198	0.39868	0.303459	0.224972	2.56276	1.26241	1.06295	1.11039	0	0.794312	0.648738	0.527313	0.402683		0.921723	0.943669		?
GB13520	GB44185	FBgn0000250	cactus	Toll_pathway_Toll signaling pathway ; GO:0008063 and children	Toll_pathwa		81.6092	3.9498	5.30495	5.93906	5.15636	10.8557	18.1795	16.7404	14.9272	52.0233	13.6341	7.3262	16.3744	10.1997	15.6444		18.5243	20.9297		?
GB13742	GB40654	FBgn0260632	dorsal	Toll_pathway_Toll signaling pathway ; GO:0008063 and children	Toll_pathwa		4.4577	10.4043	11.636	11.9406	11.2715	4.03544	17.8771	20.5254	7.72783	7.74574	2.44479	15.661	7.40521	18.8935	11.8197		10.9231	5.49727
GB13922	GB41067	FBgn0010269	Downstream of raf1	Toll_pathway_Toll signaling pathway ; GO:0008063 and children	Toll_pathwa		0	0.876878	0.421107	0.448992	0.341755	0	0	0.418154	0.598549	0.416839	1.26633	1.30117	0	0.890788	1.81401		0.586304	0.547459																?
GB13935	GB49466	FBgn0261988	G protein-coupled receptor kinase 2	Toll_pathway_Toll signaling pathway ; GO:0008063 and children	Toll_pathwa		30.0345	1.98957	1.45668	1.04211	1.49999	1.01779	6.01175	3.11691	7.54726	10.6051	16.9567	2.06899	18.4248	1.7892	4.04837		7.17398	8.47978		?
GB14810	GB53713	FBgn0022787	Helicase 89B	Toll_pathway_Toll signaling pathway ; GO:0008063 and children	Toll_pathwa		18.9659	1.16576	1.13134	1.13413	1.13586	2.56833	5.59562	2.4877	2.93427	4.36403	5.47141	1.59468	7.77039	2.31915	4.89859		4.23581	4.54951		?
GB15273	GB48707	FBgn0024222	immune response deficient 5	Toll_pathway_Toll signaling pathway ; GO:0008063 and children	Toll_pathwa		8.41556	1.22029	1.30227	1.18718	0.819082	0.235057	1.33883	3.4333	2.63769	1.83693	0.88113	2.60294	2.03346	2.57111	1.57776		2.13951	1.93055		?
GB15684	GB51427	FBgn0003882	tube	Toll_pathway_Toll signaling pathway ; GO:0008063 and children	Toll_pathwa		10.3567	5.35351	5.92233	4.64043	4.62006	3.97755	10.6983	11.7069	10.9628	11.452	0.828342	6.11749	131.425	11.0063	142.688		24.7837	45.7561														?		?
GB15688	GB52631	FBgn0003495	spatzle	Toll_pathway_Toll signaling pathway ; GO:0008063 and children	Toll_pathwa		4.5069	5.46509	4.99668	5.52129	5.20204	6.46809	5.53474	3.75882	6.99453	5.54556	4.09794	3.07028	10.508	3.09618	3.26125		5.20182	1.88872														?
GB15714	GB43157	FBgn0036448	myopic	Toll_pathway_Toll signaling pathway ; GO:0008063 and children	Toll_pathwa		3.87546	1.74721	1.41051	1.27717	1.33844	1.27949	2.97456	1.78417	2.2516	2.19098	1.43562	1.60083	2.25894	0.907865	2.10325		1.89574	0.760142		?
GB16281	GB45171	FBgn0010602	lesswright	Toll_pathway_Toll signaling pathway ; GO:0008063 and children	Toll_pathwa		5.1341	10.1653	14.1331	11.7931	11.0266	4.55974	21.9935	65.3293	6.69612	5.67704	15.3987	22.9027	12.0826	18.3904	11.691		15.7982	14.8285									?
GB16397	GB49344	FBgn0010441	pelle	Toll_pathway_Toll signaling pathway ; GO:0008063 and children	Toll_pathwa		3.12859	1.51613	0.7489	0.638794	1.11426	0.976261	0.285156	2.3301	1.77411	2.96524	0.375343	0.482085	0.433106	0.792093	1.20977		1.25133	0.920619		?
GB16970	GB44935	FBgn0025574	Pellino	Toll_pathway_Toll signaling pathway ; GO:0008063 and children	Toll_pathwa		4.1104	13.391	12.4158	13.4062	11.0922	16.56	8.46251	17.0321	11.6268	6.92583	3.71299	7.98793	3.83811	11.3785	14.6267		10.4378	4.42185
GB17879	GB51741	FBgn0030310	Peptidoglycan recognition protein SA	Toll_pathway_Toll signaling pathway ; GO:0008063 and children	Toll_pathwa		1.74742	7.87129	10.6585	8.40433	12.3716	2.68443	3.39774	9.08238	4.75631	11.0412	2.23617	6.46225	0.645078	2.27213	4.40453		5.86903	3.80914
GB18520	GB50418	FBgn0262473	Toll	Toll_pathway_Toll signaling pathway ; GO:0008063 and children	Toll_pathwa		10.7451	0.582618	0.631532	0.43981	0.45414	0.98118	46.4617	1.83845	58.5285	6.17219	156.352	4.3535	58.4183	0.83424	2.01452		23.2539	42.6904												?
GB19537	GB44031	FBgn0260632	dorsal	Toll_pathway_Toll signaling pathway ; GO:0008063 and children	Toll_pathwa		21.7431	1.25238	0.817332	0.513008	0.650803	1.44743	5.70752	1.56195	2.3673	5.03747	6.67791	0.696882	9.95308	0.630684	2.69045		4.11649	5.61487		?
GB10640	GB48399	FBgn0029114	Toll / Tollo	Toll_pathway_Toll signaling pathway ;	Toll_pathwa		0.881953	0.415187	0.152472	0.225096	0.13326	0.973816	0.643084	0.0698784	0.600146	0.835903	1.90457	0.10872	1.58721	0.363882	0.151571		0.603116	0.555822												?
GB13677	GB46708	FBgn0031114	cactin	Toll_pathway_Toll signaling pathway ;	Toll_pathwa		4.98131	4.04627	2.14504	2.38933	1.59748	3.4618	0.345921	5.98405	6.13366	5.84532	0.455326	2.86559	15.4993	2.84706	9.29456		4.52613	3.86932														?
GB14044	GB55007	FBgn0030051	persephone-PSH Serine Protease Immune Response Integrator	Toll_pathway_Toll signaling pathway ;	Toll_pathwa		3.26032	1.76133	0.912787	0.513866	0.958082	1.49379	1.41804	1.77652	2.0499	2.89131	3.07427	0.895476	3.54739	0.695111	1.76941		1.80117	0.981791
GB14609	GB48662	FBgn0004364	Toll	Toll_pathway_Toll signaling pathway ;	Toll_pathwa		0.817771	4.95181	0.92801	0.519468	0.658997	0.418759	1.19257	1.3477	1.73125	1.89462	0.52325	0.772863	2.11321	1.10422	0.562162		1.30244	1.13961			?
GB14720	GB42451	FBgn0086657	Mik2	Toll_pathway_Toll signaling pathway ;	Toll_pathwa		11.1739	1.25465	1.49817	1.62516	1.18943	1.76358	3.34831	3.22112	3.61081	5.8997	4.40728	1.05666	6.95025	1.46975	3.47236		3.46274	2.78359		?
GB15177	GB43456	FBgn0034476	Toll	Toll_pathway_Toll signaling pathway ;	Toll_pathwa		8.65565	2.93773	2.50284	1.67667	2.88394	3.2177	6.63501	3.65057	6.64507	6.24043	6.07084	1.76465	11.3679	1.16543	4.08121		4.63305	2.89067														?
GB15606	GB43914	FBgn0024846	0	Toll_pathway_Toll signaling pathway ;	Toll_pathwa		18.6082	3.79442	3.26198	3.25252	2.88465	2.67996	101.762	5.0396	54.7744	12.4258	43.0254	5.50006	22.2474	6.12296	6.68665		19.4711	27.6518								?
GB16299	GB48426	FBgn0029114	Toll	Toll_pathway_Toll signaling pathway ;	Toll_pathwa		4.3978	0.62631	0.245076	0.441843	0.433953	3.6595	1.0689	0.398222	0.807525	1.52171	1.40696	0.451771	2.43523	0.361324	1.36763		1.30825	1.2615		?
GB16472	GB48820	FBgn0028985	NEC LIKE	Toll_pathway_Toll signaling pathway ;	Toll_pathwa		38.1428	5.78151	9.27526	11.2818	7.18082	7.37954	30.5307	10.7978	20.6861	16.1276	19.2676	11.9139	26.9969	7.18555	6.90015		15.2965	9.9134		?
GB17012	GB46970	not found	NEC LIKE	Toll_pathway_Toll signaling pathway ;	Toll_pathwa		2.10343	1.00963	0.67134	0.572637	0.484298	0.134639	2.55623	2.35544	1.11326	1.55058	0	4.06228	0.776503	0.683761	0.240995		1.221	1.11705													?
GB17781	GB48396	FBgn0036494	Toll	Toll_pathway_Toll signaling pathway ;	Toll_pathwa		14.7975	0.800767	0.204295	0.338267	0.292586	1.04117	0.823644	0.186156	2.30595	3.56867	5.4207	0.264566	33.2762	0.101684	2.95074		4.42486	8.82968														?
GB17927	GB49441	FBgn0003450	Toll-Pathway_persephone-Serine protease--Extracellular-cSP10	Toll_pathway_Toll signaling pathway ;	Toll_pathwa		5.26753	3.73419	5.56665	4.15868	4.72994	16.7236	11.2666	5.65376	12.1074	12.4258	6.74085	6.32023	3.5002	3.05581	4.10388		7.02367	4.10358							?
GB17936	GB55933	FBgn0039532		Toll_pathway_Toll signaling pathway ;	Toll_pathwa		3.45746	1.19147	0.776534	0.52292	0.464363	1.62293	0	0.584405	2.0913	2.18462	0	2.84138	1.7018	0.979821	0.528171		1.26315	1.03035		?
GB17961	GB41158	not found	Tollip	Toll_pathway_Toll signaling pathway ;	Toll_pathwa		1.24841	2.82096	2.81569	3.09278	2.06954	4.31513	7.64644	8.45117	4.75727	2.36645	0.958553	3.97047	0	4.64507	3.08951		3.48316	2.2968									?
GB17975	GB40699	FBgn0029114	Tollo	Toll_pathway_Toll signaling pathway ;	Toll_pathwa		0.404084	1.25326	0.773814	0.330023	0.837334	4.03496	0	0.25613	0.183313	1.0213	0	0.249061	0	0.66688	0		0.667343	1.01392							?
GB18032	GB42472	not found	dorsal	Toll_pathway_Toll signaling pathway ;	Toll_pathwa		28.8638	1.19454	1.92344	1.64065	1.20498	0.121816	0.462556	0.924821	1.29502	3.20665	3.6531	2.4242	8.07933	0.808992	2.39847		3.88016	7.17388		?
GB19066	GB44032	not found	dorsal	Toll_pathway_Toll signaling pathway ;	Toll_pathwa		8.30246	37.8674	35.2481	31.5505	29.4495	92.8822	44.2997	44.4529	53.8375	34.6234	5.81231	16.7727	8.65393	19.7836	23.7696		32.4871	22.0165							?
GB19582	GB54611	FBgn0028984	NEC-like	Toll_pathway_Toll signaling pathway ;	Toll_pathwa		5.22069	12.1638	15.2836	8.18458	17.5951	17.6996	20.215	39.0935	11.9235	10.4649	11.4036	9.32059	8.77238	5.18578	6.68272		13.2806	8.48142									?
GB11563	GB45417	FBgn0041182	TEPB	TEP - Thioester-containing protein	TEP - Thioe		6.52452	1.34361	1.74999	1.41348	1.87248	1.34112	3.75233	2.80753	2.20946	2.26451	1.41117	1.44999	2.44251	1.46143	1.95831		2.26683	1.35395		?
GB12605	GB42455	FBgn0041182	TEP7	TEP - Thioester-containing protein	TEP - Thioe		38.904	4.00779	5.99972	5.33372	4.29205	7.30155	4.6695	8.89969	7.78943	15.2498	6.91463	4.58854	13.2536	2.2999	6.9611		9.09766	8.93132		?
GB18789	GB48204	FBgn0020240	TEPA	TEP - Thioester-containing protein	TEP - Thioe		7.81837	0.76574	0.525334	0.425693	0.312651	0.347679	0.360053	0.845075	1.12004	2.44405	2.36964	0.537691	3.64576	0.814928	2.31956		1.64348	1.9854		?
GB10222	GB41097	not found	SP18	serine proteases	serine prot		3.84878	1.96106	0.573249	0.314337	1.26276	0.443443	1.12255	0.780659	1.5714	4.1342	1.47758	0.80656	5.96742	0.461951	1.85204		1.77187	1.63232														?
GB10646	GB41409	FBgn0036436	SP4	serine proteases	serine prot		4.76412	0.555481	0.640225	0.443704	0.432987	0.577796	0.365664	3.81442	2.27499	3.01025	2.88788	1.73094	3.61001	1.09096	2.41317		1.90751	1.46036
GB10758	GB44146	FBgn0034709	0	serine proteases	serine prot		8.17771	25.1539	66.9238	33.3516	98.3608	247.511	48.6202	32.7355	18.4064	40.9397	19.9237	9.80941	9.7533	23.972	31.5676		47.6804	60.1994							?
GB10943	GB49946	FBgn0011653	cSPH41	serine proteases	serine prot		8.86033	0.828081	1.10465	0.546497	0.525942	0.850714	8.68142	2.10605	5.02436	4.54875	5.58069	1.55301	11.1925	1.26702	2.28408		3.66361	3.50274														?
GB11297	GB47402	not found	SP31	serine proteases	serine prot		0	0.993449	0.130115	0.166477	0.140796	0.15657	1.18904	0.155043	1.10965	3.09111	1.5651	0.0502548	7.22385	0.305821	2.52224		1.2533	1.90544														?
GB11298	GB52598	FBgn0032213	cSPH42	serine proteases	serine prot		146.568	149.716	141.12	80.3488	158.973	731.687	287.481	96.9969	300.824	396.056	85.5149	88.2518	230.407	13.3677	136.28		202.906	177.219							?
GB11511	GB40138	not found	SP32	serine proteases	serine prot		0.529454	0.117292	0.0563275	0.576552	0.365707	0.20334	0.772114	0.939668	0.960747	1.00362	0	0.195801	0.586359	0.873784	0		0.478718	0.370547
GB11552	GB48510	not found	SP34	serine proteases	serine prot		46.0498	1.22419	1.45014	1.00292	2.481	0.141485	10.7448	1.77468	11.1973	22.812	15.5575	2.86103	24.8876	0.829071	6.33122		9.95631	12.8708		?
GB11588	GB50026	not found	SP27	serine proteases	serine prot		7.69517	14.9368	4.17133	14.6146	4.93559	47.1452	2.67191	8.68677	6.81559	20.3752	4.92375	3.162	6.08731	0.714703	6.04561		10.1988	11.5036							?
GB11698	GB49552	not found	cSP3	serine proteases	serine prot		9.57785	8.54966	8.06183	8.35922	7.73449	11.0353	6.57297	5.321	6.77307	5.51785	1.62222	4.0282	5.92759	1.77509	7.93968		6.5864	2.65401
GB12253	GB50586	FBgn0003319	SP16	serine proteases	serine prot		13.8196	3.31662	3.1855	0.752444	6.84095	3.75946	4.87039	2.87605	4.44071	6.84006	10.3898	3.36454	9.69307	7.03218	10.2125		6.09293	3.60793		?
GB12300	GB41399	FBgn0042098	SP5	serine proteases	serine prot		6.30174	1.48912	1.56433	2.63056	1.16074	1.45213	5.51397	3.72808	6.86108	5.30907	1.61287	3.1591	3.25689	5.10549	7.22004		3.75768	2.13636
GB12379	GB54517	not found	SP48	serine proteases	serine prot		2.68514	0.237939	0.399933	0.4386	0.278204	0.824993	0	0.476554	0.730867	1.01798	0	0.397203	1.18949	0.563998	0		0.61606	0.674657		?
GB13019	GB54775	FBgn0030027	SPH56	serine proteases	serine prot		18.3188	4.84624	3.2734	3.6556	2.76407	3.55188	5.18733	3.26924	6.77736	9.77686	13.9973	1.66624	25.9998	4.48284	8.80285		7.75799	6.82431														?
GB13263	GB52185	not found	SP40	serine proteases	serine prot		13.3533	6.205	2.32151	1.86197	1.85594	5.00331	10.9241	8.58786	12.4109	15.0226	6.25176	1.36504	15.1492	0.732956	3.13445		6.94532	5.2385
GB13397	GB41410	not found	SPH51	serine proteases	serine prot		34.4145	0.779724	1.41459	0.958191	1.28309	1.65213	5.1328	3.32163	5.32232	13.0965	17.2658	1.92834	27.2857	1.76021	15.5925		8.7472	10.6044		?
GB13489	GB44120	FBgn0050375	SP28	serine proteases	serine prot		9.25145	0.910891	2.0505	0.909496	0.976282	2.96089	0.749531	2.47593	1.98188	6.00798	1.47988	6.08237	3.69986	4.31825	2.47323		3.08856	2.42659		?
GB13791	GB48079	FBgn0015316	SP22	serine proteases	serine prot		41.1491	15.3574	0.946545	1.5643	0.384091	0.569497	0	1.50385	4.03617	6.55866	17.79	1.18816	29.9706	0.611806	10.9581		8.83923	12.4186		?
GB14001	GB53354	FBgn0032402	cSPH50	serine proteases	serine prot		1.91413	0.954101	0.738197	0.130275	0.991605	1.65405	0.697855	1.00095	1.19398	1.81419	0	0.766867	1.32491	0.574361	1.31584		1.00475	0.555678
GB14077	GB54762	FBgn0033362	cSP6	serine proteases	serine prot		7.40549	0.663207	0.70404	0.364607	0.843457	1.81539	4.36579	2.17721	4.64612	3.18585	7.25882	1.55385	7.15443	1.20562	1.40809		2.98346	2.5588
GB14233	GB51631	not found	SP24	serine proteases	serine prot		1187.85	14.1223	80.8783	76.8023	101.329	202.096	484.455	12.1973	506.175	1280.19	2204.12	52.5189	2395.99	32.7915	869.912		633.428	799.361														?
GB14247	GB45700	FBgn0000533	cSP2	serine proteases	serine prot		3.1686	6.16157	7.0042	3.97762	8.99771	13.9269	1.54028	3.79369	9.10376	22.6905	2.02743	4.557	5.06878	0.475391	10.4069		6.86003	5.70405											?
GB14309	GB50650	not found	cSP33	serine proteases	serine prot		9.34695	0.333978	0.224542	0.20521	0.468593	0.926386	0.293136	0.802685	0.91188	4.19131	0.578771	0.545135	4.11836	0.55792	1.38181		1.65911	2.4828		?
GB14366	GB52597	not found	cSPH39	serine proteases	serine prot		4.67739	1.33842	1.67946	1.53865	1.48078	3.59275	1.98949	1.48239	3.35967	2.58601	2.99282	1.03306	2.80589	2.01755	1.20577		2.25201	1.05006		?
GB14603	GB40137	FBgn0026250	SP17	serine proteases	serine prot		21.7571	49.9272	42.8436	16.8753	57.9152	64.7978	46.0966	61.9284	16.2019	33.4606	0.787995	1.97358	49.5549	0.554307	2.53979		31.1476	23.7485
GB14644	GB41407	not found	SP29	serine proteases	serine prot		38.0756	2.79005	27.8881	15.2694	20.5847	29.0213	21.3563	34.6792	7.17494	19.8019	4.49772	5.95734	2.91932	9.18403	13.8926		16.8728	11.674
GB14654	GB41408	FBgn0039272	SP11	serine proteases	serine prot		8.33955	1.47799	1.13565	0.317849	0.576033	0.768683	4.37822	1.48009	4.69121	7.37717	8.32424	1.48037	5.91095	1.40134	1.14657		3.25373	2.96089
GB14774	GB48081	not found	SP47	serine proteases	serine prot		3.87193	0.41842	0.502349	0.24424	0.554457	0.253884	5.09563	0.718311	1.84218	1.96914	6.70724	0.942959	5.12478	0.609249	0.649192		1.96693	2.14648												?
GB15254	GB50290	not found	cSPH55	serine proteases	serine prot		44.7495	1.57807	1.45739	0.546973	1.3247	5.33126	16.2482	3.12589	7.37451	7.73244	12.9725	2.20655	24.2739	2.08266	9.66814		9.37818	11.8517		?
GB15317	GB52191	FBgn0051217	SP49	serine proteases	serine prot		14.2616	1.83451	2.23511	1.46118	1.72126	0.883429	8.27449	4.0436	3.89579	6.49203	3.82674	2.24956	8.49165	3.40511	3.90048		4.46511	3.5791		?
GB15453	GB47933	not found	SP44	serine proteases	serine prot		54.8417	1.04312	0.972415	0.904851	0.669605	3.61675	5.65492	0.948041	5.52865	12.9508	10.1018	1.02431	23.9263	0.249333	3.80807		8.41604	14.3498		?
GB15640	GB50164	not found	SP13	serine proteases	serine prot		6.46234	1.36345	1.80063	1.46608	2.28499	2.24552	1.34631	0.936267	2.51283	3.6944	1.77211	1.47945	3.74885	1.38508	3.80779		2.42041	1.46027		?
GB15702	GB48471	not found	SPH53	serine proteases	serine prot		1.61697	1.07464	1.10097	1.05649	0.837662	0.869408	1.88645	10.4952	3.8144	1.83905	0.62077	3.30883	1.43261	2.03781	1.55618		2.23649	2.45133									?
GB15980	GB42804	not found	SPH54	serine proteases	serine prot		14.569	3.36155	1.15309	1.06362	1.27096	3.34945	2.79363	1.8661	3.86492	5.47874	3.29011	0.969442	4.68973	1.06644	1.73274		3.36797	3.41051		?
GB16021	GB45565	FBgn0038481	SP35	serine proteases	serine prot		228.44	50.7533	98.9689	49.9229	96.8511	23.7083	233.486	105.919	124.598	166.034	105.19	150.527	204.368	150.02	84.6456		124.895	63.8042
GB16038	GB48080	not found	SPH57	serine proteases	serine prot		7.44098	1.23632	1.42493	1.11415	2.12011	1.00021	4.34053	3.3487	5.23218	4.46656	4.28499	3.25629	3.70833	2.17695	2.81334		3.19764	1.79365		?
GB16147	GB45701	FBgn0027930	cSP1	serine proteases	serine prot		0.611814	1.17466	0.737682	0.416399	0.950839	1.40982	1.48703	0.775599	2.77549	3.22149	0.782937	0.854754	0.677571	0.85672	0.560774		1.15291	0.809358										?	?
GB16214	GB56027	FBgn0036287	SP38	serine proteases	serine prot		1.95794	14.1469	13.0909	10.312	14.2782	24.641	15.5943	11.4367	7.65234	5.99536	5.49298	2.91487	3.66956	5.42313	10.457		9.80421	6.03716							?
GB16220	GB44149	FBgn0038727	cSP21	serine proteases	serine prot		48.5149	1.58833	2.33916	1.5615	1.44442	1.19321	8.01604	2.75701	6.07139	16.3088	41.7464	4.68426	57.6994	2.6892	14.1289		14.0495	19.0531														?
GB16367	GB40831	FBgn0038211	SP46	serine proteases	serine prot		5.25645	6.37933	5.05732	4.38636	4.89364	6.23185	7.66559	2.86826	3.93975	4.04336	1.75478	2.33834	4.04967	3.73744	4.24188		4.45627	1.55423								?
GB17145	GB46726	FBgn0051728	cSP7	serine proteases	serine prot		3.54484	0.932546	0.518552	0.392049	0.879934	0.765796	0.323095	1.4324	2.01015	1.53989	0.425281	1.09245	2.20828	0.465359	1.97993		1.23404	0.899675		?
GB17345	GB41710	FBgn0036612	SPH19	serine proteases	serine prot		11.5485	0.921017	0.823176	0.330115	1.17658	2.97162	9.43119	1.87393	2.72427	2.69989	7.3154	0.711803	6.52275	0.415834	3.09614		3.50415	3.53077		?
GB17654	GB43369	not found	SP45	serine proteases	serine prot		39.1659	11.7968	6.93929	12.1388	6.34702	12.2938	18.3432	15.2867	22.0387	32.5046	18.2169	10.4453	21.5209	9.52611	11.8051		16.5579	9.23581		?
GB18178	GB41178	FBgn0038447	SP15	serine proteases	serine prot		1.6338	0.528991	0.869082	0.273713	1.1068	1.44801	0.366554	0.477963	0.51312	1.03233	0.241243	0.63519	0.417553	0.471388	1.03673		0.736831	0.429462		?
GB18450	GB52706	FBgn0033365	cSP26	serine proteases	serine prot		14.3248	4.41184	1.52399	1.28407	2.2323	3.75714	3.0571	2.12601	4.27947	7.94744	2.01199	1.76585	3.0955	2.93546	3.12233		3.85835	3.32617		?
GB18530	GB50314	not found	SP43	serine proteases	serine prot		15.6897	0.124135	0.178842	0.0762739	0.193522	3.01285	0.817162	0	5.08401	4.60276	18.2853	0.690748	21.72	0.168139	7.70399		5.22316	7.36682														?
GB18944	GB46203	FBgn0037627	SPH37	serine proteases	serine prot		3.19036	2.12031	4.22384	3.3294	3.06064	8.8492	2.58476	1.79752	3.05542	6.04756	0.680449	3.01516	1.17775	2.18054	3.41158		3.2483	2.00285							?
GB19292	GB45336	not found	SPH52	serine proteases	serine prot		22.9654	22.6711	33.7767	24.405	24.5595	27.5431	14.689	31.4117	44.7802	25.2031	15.4678	16.5886	21.4178	6.2866	26.8659		23.9088	9.03403										?
GB19590	GB40567	FBgn0002926	SP20	serine proteases	serine prot		6.92412	1.59653	1.71382	3.45266	3.03797	3.09341	0.927329	1.05691	2.7565	4.06255	1.62749	1.35871	3.28642	2.95751	4.80843		2.84402	1.60501		?
GB19719	GB50648	FBgn0085379	cSP25	serine proteases	serine prot		19.2969	0.914419	0.724573	0.941112	0.890966	2.0212	4.81558	1.43899	3.97911	4.10777	10.1022	1.03037	11.9997	1.22308	5.81687		4.62019	5.3433		?
GB19846	GB50761	FBgn0038485	SP36	serine proteases	serine prot		16.2269	46.4628	4.35902	4.03105	2.52187	1.71381	0	1.59424	7.36132	3.33225	2.33612	0.550088	17.0724	1.27814	3.06759		7.4605	11.9758			?
GB19856	GB40926	FBgn0051265	SP12	serine proteases	serine prot		5.3287	4.80626	7.57229	7.14978	9.2674	24.8505	9.43615	7.33423	8.2881	7.21496	0.730621	3.23748	2.95071	6.11027	9.1578		7.56235	5.41198							?
GB10506	GB52097	FBgn0058006	AmSCR-B1	Scav. Receptor A	Scav. Recep		19.0362	9.72428	7.33846	6.4018	7.30919	5.93478	9.79797	7.80751	25.0946	11.7452	11.6071	8.08898	13.3934	5.98088	10.4689		10.6486	5.27175										?
GB11743	GB45986	FBgn0035290	AmSCR-B2	Scav. Receptor A	Scav. Recep		30.6151	8.82424	12.5205	9.6117	7.9584	24.1479	12.7219	17.1728	16.1286	23.5044	21.1688	6.26968	22.4214	4.49445	15.162		15.5148	7.60497
GB12378	GB50865	not found	AmSCR-B3	Scav. Receptor A	Scav. Recep		7.82478	3.85211	12.9494	8.87587	17.2652	26.0446	3.80368	11.0217	4.33853	9.33894	5.00667	16.0763	1.92573	21.914	23.309		11.5698	7.76342
GB12538	GB50482	FBgn0023479	GRAAL/Tequila-like	Scav. Receptor A	Scav. Recep		15.8806	5.42101	3.84439	4.39549	3.32369	3.19715	31.5487	5.01784	18.9667	16.0984	41.5776	1.96416	24.1056	1.35239	4.37402		12.0712	12.3208												?
GB12830	GB50454	not found	AmSCR-B4	Scav. Receptor A	Scav. Recep		24.161	7.53311	11.2814	46.8956	8.11252	32.563	16.3123	13.8681	28.0105	36.4695	11.1651	39.2704	17.0953	24.2332	70.5885		25.8373	17.2828																?
GB13360	GB49476	FBgn0034660	lox2-like	Scav. Receptor A	Scav. Recep		99.8769	3.82234	2.98475	3.03601	3.65769	2.58595	13.7061	5.92171	18.7728	54.6877	42.275	3.95991	128.477	2.6097	8.38947		26.3175	39.2715														?
GB13813	GB49363	FBgn0027562	AmSCR-B5	Scav. Receptor A	Scav. Recep		20.4739	1.54876	3.21414	1.22352	2.32823	2.10962	7.64644	6.42542	6.56956	10.5702	6.2306	2.83165	14.1024	2.7346	5.49247		6.23343	5.33484		?
GB14314	GB53014	not found	AmSCR-B6	Scav. Receptor A	Scav. Recep		19.8034	3.90561	0.976344	2.10391	2.29369	7.42011	3.87411	1.04094	5.14927	8.08764	11.1259	1.13129	10.431	1.41311	2.6563		5.42752	5.22496		?
GB15549	GB48343	not found	AmSCR-B7	Scav. Receptor A	Scav. Recep		14.7223	1.49255	0.796413	0.271729	1.12032	0.670837	2.18338	3.32148	5.99959	17.1858	3.35291	0.799765	4.69796	0.898503	3.08765		4.04008	5.12693		?									?
GB16388	GB40306	not found	AmSCR-B8	Scav. Receptor A	Scav. Recep		259.226	59.2095	76.2689	121.675	84.742	122.902	95.1605	87.3682	165.854	189.21	101.235	54.5444	144.534	79.1254	189.876		122.062	57.662		?
GB19649	GB54246	FBgn0033192	Corin-like	Scav. Receptor A	Scav. Recep		382.215	62.8462	12.5019	4.69403	20.5619	45.408	58.8756	43.1984	126.133	383.098	62.7352	18.2481	148.373	38.4338	37.0868		96.2939	122.694		?									?
GB19683	GB50866	FBgn0010435	AmSCR-B10	Scav. Receptor A	Scav. Recep		9.25632	9.85858	7.61295	7.94748	11.0658	14.6299	18.6905	7.31136	15.5045	16.4213	21.1849	6.14409	13.7997	7.47784	13.9499		12.057	4.63097
GB19916	GB44045	FBgn0015924	AmSCR-B9	Scav. Receptor A	Scav. Recep		4.80924	0.996672	1.4029	1.22479	1.60735	1.2512	5.65598	8.16171	5.13758	5.39134	7.7426	3.05984	7.21605	2.90943	8.1051		4.31145	2.706
GB19925	GB54506	FBgn0014033	AmSCR-C	Scav. Receptor A	Scav. Recep		10.8863	6.57734	5.56526	4.59949	5.8105	2.9321	10.1028	5.21558	10.5186	13.4892	2.1711	3.1371	5.48018	2.12117	3.01289		6.10797	3.55249											?
GB18313	GB43738	FBgn0033367	PPO	PPO - melanization	PPO - melan		5.01443	3.1739	2.36253	1.75516	1.08237	1.51314	0.783498	2.11137	4.22462	3.73419	1.0313	1.78819	1.98335	2.49879	5.17062		2.5485	1.41311
GB18767	GB50013	FBgn0036891	PPOAct	PPO - melanization	PPO - melan		4.97099	11.7536	11.228	12.2187	9.82204	30.95	9.89807	10.3373	7.41577	9.36247	3.85352	4.70193	3.28198	2.78243	10.5802		9.5438	6.76772							?
GB10231	GB40163	FBgn0034539	CG11159	Lysozyme	Lysozyme		86.4365	277.364	13.0042	19.0153	23.6705	17.1012	0	1.88161	24.1609	12.6885	0	1.39917	99.5943	0.130992	4.20136		38.7099	72.7008			?
GB19988	GB47104	FBgn0025827		Lysozyme	Lysozyme		27.0507	147.818	66.4788	116.478	64.1505	42.5948	161.739	100.019	395.962	133.889	36.3476	88.5891	27.9609	112.149	124.59		109.721	90.5712										?
GB10567	GB49149	FBgn0004647	Notch	JNK cascade ; GO:0007254	JNK cascade		209.542	275.257	294.118	282.109	141.317	33.1423	73.1608	166.271	68.4625	129.32	44.4286	328.028	106.826	152.219	59.1206		157.555	98.7582
GB11373	GB45558	FBgn0010333	Rac1	JNK cascade ; GO:0007254	JNK cascade		6.91894	3.64035	5.24465	4.65015	4.85376	3.8198	2.52251	12.4441	7.25842	4.37179	1.66015	4.90424	9.09931	6.68251	7.72899		5.71998	2.73399									?
GB11819	GB47961	FBgn0024329	Mekk1	JNK cascade ; GO:0007254	JNK cascade		4.86843	0.352593	0.288852	0.293112	0.355675	0.53935	1.2288	1.99394	1.2317	2.1888	4.13345	1.13104	2.2811	0.266884	1.35156		1.50035	1.41185		?
gb12004	GB53318	FBgn0001291	Jun-related antigen	JNK cascade ; GO:0007254	JNK cascade		7.12025	8.67555	3.84165	4.22296	4.21554	8.39903	3.70843	1.54738	2.76866	14.7824	1.95252	1.44198	6.19576	2.51805	12.5863		5.59843	4.03643											?
GB12212	GB42049	FBgn0001297	kayak	JNK cascade ; GO:0007254	JNK cascade		65.1468	21.8366	21.6965	17.0415	16.9234	17.4052	7.43517	13.7166	34.4367	30.0673	27.1853	15.7822	34.5059	8.75419	22.9762		23.6606	14.1187		?
GB12587	GB49368	FBgn0014011	Rac2	JNK cascade ; GO:0007254	JNK cascade		3.72049	1.17745	1.1309	0.651126	0.642459	0.40825	2.32528	0.875917	2.65226	4.36581	3.06071	0.393113	1.76587	1.03664	0		1.61375	1.32104											?
GB12838	GB43176	FBgn0015286	Ras-related protein	JNK cascade ; GO:0007254	JNK cascade		110.447	2.27959	2.18947	1.12054	2.13228	1.05385	102.042	2.69591	38.2783	148.676	94.8108	3.04434	88.1292	2.98475	65.5498		44.3622	51.931											?
GB13135	GB47431	FBgn0014020	Rho1	JNK cascade ; GO:0007254	JNK cascade		22.008	16.9209	10.3297	12.4234	13.3013	12.4299	2.83189	10.5855	14.9759	13.0879	6.21257	6.38347	25.8072	7.28361	13.7941		12.5584	5.98679														?
GB14469	GB44237	FBgn0004636	Roughened	JNK cascade ; GO:0007254	JNK cascade		16.6962	69.706	66.117	67.2827	73.6266	47.8546	61.7729	96.54	179.351	131.545	16.6181	41.1509	20.5452	48.6458	59.088		66.436	43.4224										?
GB14925	GB50631	FBgn0010341	Cdc42	JNK cascade ; GO:0007254	JNK cascade		3.4631	9.46203	11.667	10.3314	8.87051	15.5169	22.3055	39.2921	11.39	5.10576	0	9.81876	1.27843	12.1667	10.1177		11.3857	9.5055									?
GB15424	GB53394	FBgn0003371	shaggy	JNK cascade ; GO:0007254	JNK cascade		14.6826	44.6739	35.1274	37.1795	32.4144	23.0548	49.1245	60.0876	120.404	98.5215	10.923	23.7156	12.5651	25.7017	34.3848		41.504	31.0309										?
GB16401	GB56012	FBgn0000229	basket	JNK cascade ; GO:0007254	JNK cascade		56.8639	313.2	286.753	188.234	47.992	52.0039	661.851	1519.27	207.66	180.323	33.4281	1202.87	111.388	499.62	172.485		368.929	442.721									?
GB16764	GB44888	FBgn0033483	eiger	JNK cascade ; GO:0007254	JNK cascade		3.87997	45.9587	6.56581	2.95428	10.2175	21.4205	21.9257	27.6674	72.6611	189.462	7.91327	6.66619	5.63979	19.5919	11.5857		30.274	47.8638											?
GB17167	GB51894	FBgn0010303	hemipterous	JNK cascade ; GO:0007254	JNK cascade		2.77708	1.48677	1.47724	1.41755	1.17889	2.17754	1.68744	3.56452	2.04721	2.85141	0.444227	1.14112	1.53778	1.97908	1.74996		1.83452	0.778369									?
GB17935	GB45540	FBgn0000097	anterior open	JNK cascade ; GO:0007254	JNK cascade		22.6409	3.7372	3.06993	4.35087	2.35729	3.92143	6.15035	5.99364	7.55223	8.55544	26.6301	4.65164	18.1912	4.79556	7.70575		8.6869	7.52143												?
GB20112	GB45657	FBgn0010341	Cdc42	JNK cascade ; GO:0007254	JNK cascade		7.87299	8.7603	9.44194	6.43001	8.80597	7.62788	6.00161	9.82184	18.6696	9.83616	5.49548	4.41145	5.74673	4.0805	7.2572		8.01731	3.49069										?
GB19901	GB44634	FBgn0243512		JNK cascade	JNK cascade		21.1417	53.1117	51.3321	149.782	60.072	78.6285	117.964	77.3535	149.361	138.707	20.0507	50.0944	35.0748	21.2507	38.3156		70.816	46.6092
GB11408	GB52985	FBgn0043884	multiple ankyrin repeats single KH domain	JAK-STAT cascade ; GO:0007259 and children	JAK-STAT ca		8.30979	10.8066	7.50257	10.8649	7.29108	10.0055	4.25779	3.84931	9.27151	7.97525	5.17331	4.23589	6.1187	11.598	11.2087		7.89793	2.70694
GB12007	GB40911	FBgn0003612	Suppressor of variegation 2-10	JAK-STAT cascade ; GO:0007259 and children	JAK-STAT ca		11.7066	1.23686	1.20712	0.661916	0.777507	0.622523	2.62647	2.55714	2.69621	4.55196	10.7172	1.4209	13.7627	2.10764	2.35235		3.93367	4.36747														?
GB12159	GB42244	FBgn0043903	domeless	JAK-STAT cascade ; GO:0007259 and children	JAK-STAT ca		4.88406	1.18217	1.05845	1.13265	1.07766	1.70207	2.11038	1.57082	2.09256	2.57169	2.60422	0.9254	2.70449	2.02188	2.61136		2.01666	1.0171		?
GB14092	GB42304	FBgn0001319	knot	JAK-STAT cascade ; GO:0007259 and children	JAK-STAT ca		284.222	14.4306	6.87591	4.84901	9.79839	21.9877	27.2737	11.1448	46.8076	147.995	52.5063	8.12397	98.9115	11.0137	37.7823		52.2482	75.5028		?
GB16422	GB44594	FBgn0004864	hopscotch	JAK-STAT cascade ; GO:0007259 and children	JAK-STAT ca		4.23792	1.23532	1.09156	0.819754	0.866617	1.32778	1.62638	2.05001	2.27668	2.88917	1.28446	1.97968	2.22319	1.13779	2.2233		1.81797	0.90299		?
GB18923	GB50020	FBgn0016917	Signal-transducer and activator of transcription protein at 92E	JAK-STAT cascade ; GO:0007259 and children	JAK-STAT ca		26.9622	2.18888	1.53222	1.39053	1.38809	2.44403	5.12864	3.20571	8.88866	9.10013	5.7863	0.805117	10.2007	1.5829	4.95026		5.70362	6.65238		?
GB14250	GB51500	FBgn0085402		JAK-STAT cascade	JAK-STAT ca		22.5824	4.43564	5.35941	3.34769	5.69935	7.19814	20.666	11.1266	25.632	13.8645	13.3378	3.22332	14.7829	7.10535	7.73051		11.0728	7.23063										?
GB18949	GB55283	FBgn0041184		JAK-STAT cascade	JAK-STAT ca		1.35361	1.96279	1.83283	2.34504	1.50871	1.03972	8.2549	4.63314	6.64307	1.78833	5.43285	3.00352	9.81225	2.06777	3.12992		3.6539	2.7185														?
GB10026	GB44490	FBgn0031213		immune-related	immune-rela		8.44619	8.66621	6.10083	7.35197	5.29666	10.8411	5.83449	7.77686	9.4782	16.4317	3.83989	5.34289	6.64624	6.43602	6.26457		7.65026	3.02242											?
GB11320	GB53101	FBgn0020305		immune-related	immune-rela		1.61634	4.9235	2.53639	3.52024	2.58178	2.63824	11.7857	1.74168	5.6827	5.3618	0.775659	1.34493	0.447515	2.72815	1.66668		3.29009	2.8378								?
GB11902	GB45882	FBgn0003326		immune-related	immune-rela		0.644266	1.28454	1.05555	1.89426	1.40178	2.42485	0.939545	1.79682	1.87053	0.895585	1.48404	0.857735	2.56864	1.62389	1.24009		1.46547	0.568285
GB12454	GB48687	not found		immune-related	immune-rela		18.921	327.399	297.03	336.376	447.251	350.473	159.986	108.163	213.781	563.08	9.71935	30.9347	4.82053	14.7002	59.4164		196.137	181.191											?
GB12883	GB50507	not found		immune-related	immune-rela		54.507	10.1037	6.44978	12.7191	13.8784	28.7305	9.32776	4.12477	17.6622	49.201	13.3455	5.14224	11.0875	3.922	14.338		16.9693	15.4927		?									?
GB13522	GB47208	FBgn0030018		immune-related	immune-rela		6.80829	1.05372	0.625098	0.609364	0.402625	0.501461	0.544037	0.744859	2.62318	3.65365	4.2966	0.563347	5.88743	0.909519	1.4746		2.04652	2.127		?
GB13979	GB50509	not found		immune-related	immune-rela		7.60367	5.33415	4.3986	3.60096	3.77491	10.4033	2.07911	3.01225	7.83302	6.00555	1.82445	1.93322	7.89459	1.61612	3.48467		4.71991	2.69741							?
GB14645	GB50508	FBgn0243514		immune-related	immune-rela		14.5186	229.946	212.635	224.973	287.833	248.275	134.016	94.0171	161.732	359.881	9.59939	24.3139	5.717	10.2701	49.718		137.83	117.78
GB14962	GB54664	FBgn0027594		immune-related	immune-rela		4.22592	2.7117	1.0387	1.07112	1.40915	4.19738	1.06254	2.08747	4.36303	5.06413	1.95803	0.718534	4.19596	0.612159	2.10364		2.45463	1.54891
GB15645	GB45138	FBgn0030505		immune-related	immune-rela		62.4509	11.6725	9.39367	8.62157	8.73454	16.1033	23.7794	11.0246	26.1167	34.1333	30.4484	8.65562	88.6957	6.79005	35.1529		25.4515	23.1498														?
GB17018	GB42358	FBgn0087011		immune-related	immune-rela		11.3394	1.01293	1.8874	1.26967	1.16855	1.12386	4.5342	2.13307	5.06115	10.054	7.72361	1.48801	12.3556	1.97567	6.0349		4.6108	4.01051
GB18324	GB46478	FBgn0052226		immune-related	immune-rela		12.0742	1.06591	0.676079	0.71673	0.470299	0.906513	1.45631	1.24294	2.47104	4.87579	5.40216	0.884094	8.44543	0.65378	2.18426		2.9017	3.40873		?
GB19452	GB42685	not found		immune-related	immune-rela		5.20192	21.3834	11.5911	7.39553	10.8791	4.21763	12.222	11.7602	20.8453	15.3387	3.88318	4.52438	6.40112	2.90502	7.35059		9.72661	5.89717
GB20003	GB42082	FBgn0041780		immune-related	immune-rela		2.57439	1.80599	1.55201	0.992868	1.03728	0.247177	1.87714	3.07318	3.50361	3.93106	0	1.42807	1.90072	1.38402	1.17981		1.76582	1.11179
GB10009	GB50238	FBgn0003884	alpha-Tubulin at 84B	Immune system process (GO:0002376)	Immune syst		7.01145	12.685	8.50364	17.1791	12.5514	57.087	14.9966	11.9994	7.42173	3.83954	0	7.145	2.07067	16.3401	12.6924		12.7682	13.2845							?
GB10069	GB51712	FBgn0261560	Thor	Immune system process (GO:0002376)	Immune syst		5.47823	23.432	21.8781	24.3211	14.9175	20.8776	29.4979	54.8637	22.1756	15.7097	4.85341	22.545	7.9338	40.969	21.4367		22.0593	12.9833									?
GB10124	GB46739	FBgn0013576	mustard	Immune system process (GO:0002376)	Immune syst		98.3153	100.703	126.368	92.4845	113.532	32.0482	89.5333	144.076	114.931	132.793	50.3469	244.089	88.2527	301.813	106.057		122.356	68.4207															?
GB10171	GB55582	FBgn0261617	nejire	Immune system process (GO:0002376)	Immune syst		3.07171	0.680487	0.326793	0.278746	0.235745	0.262157	2.48863	0.951871	0.928987	0.646961	0	0.126219	0.377984	0.614472	0.703864		0.779642	0.866123		?
GB10274	GB52588	FBgn0010247		Immune system process (GO:0002376)	Immune syst		1.40221	1.59603	2.01133	1.7573	1.46951	2.46979	3.31409	2.59895	2.74186	2.62744	1.39221	1.29342	1.55291	1.61772	1.99432		1.98927	0.616692								?
GB10471	GB45135	FBgn0028982	Spt6	Immune system process (GO:0002376)	Immune syst		8.33925	1.95988	1.24979	1.76686	1.22716	3.64833	5.49902	2.89573	4.27655	3.25317	6.68143	1.81464	5.46102	2.39351	3.04081		3.56714	2.10858		?
GB10524	GB55808	FBgn0020306		Immune system process (GO:0002376)	Immune syst		7.73887	3.28272	0.832678	0.879838	0.926339	1.40164	16.2874	0.880724	7.50021	14.8085	6.2459	0.628763	9.44717	1.14128	4.927		5.1286	5.18412								?
GB10574	GB43216	FBgn0261547	Ephexin	Immune system process (GO:0002376)	Immune syst		19.9354	4.09893	3.71818	3.2648	3.37792	3.23	6.63209	4.2094	7.99801	12.6357	9.0884	2.85682	14.3507	2.16843	5.69582		6.88404	5.13308		?
GB10654	GB47452	FBgn0261797	Dynein heavy chain 64C	Immune system process (GO:0002376)	Immune syst		16.7007	1.96777	0.744669	0.83577	0.501855	1.65066	5.73058	1.31803	4.19666	5.14692	8.01445	0.968814	21.1703	1.23439	18.0651		5.88311	7.00894														?
GB10667	GB50038	FBgn0001108	Glued	Immune system process (GO:0002376)	Immune syst		4.13595	3.22978	1.92506	2.09711	2.26759	2.30323	1.05552	3.13279	2.7675	4.57333	1.19087	1.87368	2.74828	3.16467	1.91915		2.55897	0.983668											?
GB10718	GB53167	FBgn0085432		Immune system process (GO:0002376)	Immune syst		64.8843	16.9957	15.3687	22.2189	18.0396	20.2174	21.4239	29.6425	64.7935	103.654	7.83324	14.4877	20.7891	9.06123	23.5641		30.1983	26.5985											?
GB10863	GB41845	FBgn0036844	Mitogen-activated protein kinase phosphatase 3	Immune system process (GO:0002376)	Immune syst		3.76531	1.42996	0.987153	1.1532	1.32362	3.61522	0.980541	1.55132	1.83014	5.2681	1.03253	0.745968	1.48929	0.68597	1.2942		1.81017	1.32704											?
GB10917	GB52158	FBgn0031975	Transglutaminase	Immune system process (GO:0002376)	Immune syst		28.0474	9.21304	7.12022	7.87257	10.3212	27.5609	12.9758	2.74638	11.0565	11.4887	5.94078	6.10421	12.8532	23.768	11.1695		12.5492	7.77211
GB10996	GB53462	FBgn0005630	longitudinals lacking	Immune system process (GO:0002376)	Immune syst		9.69803	3.40169	2.57938	3.96027	3.48889	8.69068	120.214	2.45885	34.0962	9.19166	214.082	4.18423	221.072	2.30377	40.556		45.3319	76.2829												?		?
GB11052	GB43375	FBgn0040324	Ephrin	Immune system process (GO:0002376)	Immune syst		11.9719	4.83919	3.9268	5.95182	2.96422	8.89863	7.14468	3.55837	8.67295	8.09985	8.273	3.00154	11.0964	4.89108	8.40711		6.77984	2.87586
GB11073	GB53490	FBgn0005630	longitudinals lacking	Immune system process (GO:0002376)	Immune syst		7.96369	24.6991	19.6681	27.0229	22.8869	15.2925	5.8068	28.7004	46.9655	65.415	6.55143	13.7438	7.55967	18.1781	26.5904		22.4696	16.1327											?
GB11075	GB47732	FBgn0260936	scrawny	Immune system process (GO:0002376)	Immune syst		5.77041	0.725544	0.647086	0.318432	0.350101	0.658857	1.59205	1.66074	2.05175	1.67523	1.7962	0.730555	3.10894	1.07633	1.50094		1.57754	1.38143		?
GB11202	GB49929	FBgn0002526	Laminin A	Immune system process (GO:0002376)	Immune syst		138.946	1.82504	1.17838	0.987244	1.10948	2.63408	89.271	2.34856	33.2062	52.2031	138.161	3.58111	166.408	1.18868	40.4824		44.902	59.3493														?
GB11241	GB45708	FBgn0031975	Transglutaminase	Immune system process (GO:0002376)	Immune syst		26.8823	96.321	119.786	136.769	162.405	257.509	21.0219	29.8807	86.073	123.085	48.6104	16.0409	22.868	47.6969	187.476		92.1617	72.1076							?
GB11364	GB47224	FBgn0000568	Ecdysone-induced protein 75B	Immune system process (GO:0002376)	Immune syst		22.7772	64.1353	34.4933	197.607	45.5799	57.9963	18.479	32.4127	97.2715	125.359	16.9862	57.6339	44.4197	87.7893	154.742		70.5122	53.1415					?
GB11410	GB52999	FBgn0027932	A kinase anchor protein 200	Immune system process (GO:0002376)	Immune syst		752.227	314.646	209.173	221.995	308.624	324.801	481.847	331.287	870.257	839.153	1242.23	124.094	1000.06	112.783	934.458		537.842	365.235
GB11411	GB45655	FBgn0004837	Suppressor of Hairless	Immune system process (GO:0002376)	Immune syst		0	0.902839	0.751528	0.332845	0.750663	2.19125	0	0.137771	1.47904	1.37337	0.521529	0.167461	1.80537	0.326101	0		0.715985	0.703293							?
GB11564	GB43099	FBgn0028982	Spt6	Immune system process (GO:0002376)	Immune syst		11.3603	3.69354	2.07809	3.55995	2.8226	3.2016	3.09884	2.9839	3.59638	4.64767	3.29452	1.26943	3.43948	2.34202	3.98898		3.69182	2.2709		?
GB11581	GB53848	FBgn0036752	Adenosine deaminase-related growth factor A	Immune system process (GO:0002376)	Immune syst		5.18551	1.97588	2.09637	1.89168	1.71925	4.38135	6.35219	3.78645	4.04614	3.66969	3.58338	1.58529	2.75657	0.809111	2.13881		3.06518	1.52822								?
GB11734	GB41654	FBgn0013799	Deformed epidermal autoregulatory factor-1	Immune system process (GO:0002376)	Immune syst		7.57217	1.09682	1.30133	1.82358	1.25728	0.447405	0	0.775325	3.03875	3.49639	5.03139	0.179507	2.90285	1.7041	3.20329		2.25535	2.03611		?
GB11906	GB45526	FBgn0021895		Immune system process (GO:0002376)	Immune syst		60.8101	5.84751	4.79878	4.77545	3.4041	6.54438	14.1304	7.58185	10.1555	43.279	78.8875	4.44828	89.5478	5.96533	17.4561		23.8422	29.4486														?
GB11941	GB43092	FBgn0013762	Cyclin-dependent kinase 5	Immune system process (GO:0002376)	Immune syst		3.76286	15.9947	14.0613	16.8706	13.625	21.903	10.4605	18.0522	11.2023	5.86969	1.12859	6.71141	3.77661	14.4136	11.3169		11.2766	5.98767
GB12005	GB42215	FBgn0004657	myospheroid	Immune system process (GO:0002376)	Immune syst		3.42008	1.94827	1.39044	1.1306	1.70847	3.56521	1.9594	1.08391	2.9368	4.63072	1.17232	0.331257	1.21746	0.806331	1.7633		1.93764	1.19											?
GB12053	GB50037	FBgn0003884	alpha-Tubulin at 84B	Immune system process (GO:0002376)	Immune syst		2.04316	1.86709	2.20085	0.556229	2.2933	0.49043	3.35203	1.03605	1.1586	2.58198	0	0.787077	1.97991	0.306539	1.75567		1.49393	0.958812
GB12064	GB50654	FBgn0032363	CG6509	Immune system process (GO:0002376)	Immune syst		7.86177	0.781179	0.719548	0.41704	0.668808	0.466224	3.20345	1.45832	4.14342	6.83034	5.21529	1.0404	4.54543	0.711178	2.0664		2.67525	2.48349		?
GB12094	XP_006567597	FBgn0005630	longitudinals lacking	Immune system process (GO:0002376)	Immune syst		#N/A	#N/A	#N/A	#N/A	#N/A	#N/A	#N/A	#N/A	#N/A	#N/A	#N/A	#N/A	#N/A	#N/A	#N/A		#N/A	#N/A		#N/A	#N/A	#N/A	#N/A	#N/A	#N/A	#N/A	#N/A	#N/A	#N/A	#N/A	#N/A	#N/A	#N/A	#N/A
GB12173	GB54228	FBgn0029113	Smt3 activating enzyme 2	Immune system process (GO:0002376)	Immune syst		2.93362	0.620355	0.978866	1.03461	0.552635	0.512124	2.528	3.51611	1.93576	2.19066	2.04772	0.969836	1.47678	1.46045	1.28333		1.60273	0.904388									?
GB12207	GB54477	FBgn0003731	Epidermal growth factor receptor	Immune system process (GO:0002376)	Immune syst		12.1228	15.0639	12.2097	11.9615	11.4764	8.83896	29.7041	11.3505	31.4057	32.0004	26.932	10.3849	19.2867	11.1344	10.5333		16.9604	8.54677
GB12209	GB55970	FBgn0005655	mutagen-sensitive 209	Immune system process (GO:0002376)	Immune syst		1.60651	2.20211	2.4462	1.66742	1.54312	2.50652	3.80707	5.58787	2.86963	1.52263	13.2988	3.05721	15.4566	1.6872	4.41748		4.24509	4.29526												?		?
GB12228	GB55583	FBgn0261617	nejire	Immune system process (GO:0002376)	Immune syst		10.0459	3.2844	2.16768	2.25517	2.09147	3.28255	5.78915	3.23515	5.67826	7.39695	3.81005	1.33824	6.05626	2.05417	4.00985		4.16635	2.39771		?
GB12280	GB44534	FBgn0039141	spastin	Immune system process (GO:0002376)	Immune syst		7.43068	6.90114	0.684116	0.427926	1.38184	1.26225	2.08391	1.05068	1.42616	5.95921	2.46869	0.704611	3.16512	2.20824	3.14344		2.68653	2.28492		?
GB12288	GB42607	FBgn0264294	Cytochrome b5	Immune system process (GO:0002376)	Immune syst		3.68727	12.5796	8.74786	10.7911	8.53208	33.8452	12.3676	5.32878	27.6	28.4239	2.12337	1.8636	6.12536	0.940453	0.760425		10.9144	10.6712							?
GB12298	GB48789	FBgn0032363	CG6509	Immune system process (GO:0002376)	Immune syst		7.68114	1.31237	0.432625	0.293848	0.424791	1.02189	1.09819	0.521874	1.41204	6.7884	0.578208	0.457963	2.00158	0.632698	1.06986		1.71516	2.29508		?									?
GB12312	GB47313	FBgn0003261	Rm62	Immune system process (GO:0002376)	Immune syst		3.5297	12.7955	7.23723	8.38622	5.31938	9.61242	4.21153	5.0441	11.3543	8.31281	1.84784	8.62314	4.6198	12.1319	8.82337		7.45661	3.28329
GB12357	GB42600	FBgn0036844	Mitogen-activated protein kinase phosphatase 3	Immune system process (GO:0002376)	Immune syst		17.2542	1.57881	1.83563	0.970085	1.10111	1.87272	9.29902	3.89913	12.0813	12.3242	15.1201	1.61833	10.8005	2.9826	13.9239		7.11077	5.98187
GB12373	GB46510	FBgn0010247	Poly-(ADP-ribose) polymerase	Immune system process (GO:0002376)	Immune syst		3.36461	0.69016	0.464014	0.390138	0.49493	0.717886	0.363457	1.32699	0.791442	1.25982	0.239204	0.921692	1.24208	1.10308	0.428322		0.919855	0.764807		?
GB12465	GB45757	FBgn0003896	tailup	Immune system process (GO:0002376)	Immune syst		82.859	6.14306	7.6211	3.50494	8.83574	10.5229	20.7008	19.9201	40.2846	57.5697	23.4459	14.9347	101.27	6.33955	125.947		35.3266	38.8557																?
GB12478	GB49992	FBgn0021895	yantar	Immune system process (GO:0002376)	Immune syst		2.21689	4.91115	5.28978	6.81119	5.08597	4.25703	8.77509	11.0407	7.47084	7.404	7.295	5.81696	2.80589	8.83774	3.91875		6.12913	2.41757									?
GB12556	GB55472	FBgn0003205	Ras oncogene at 85D	Immune system process (GO:0002376)	Immune syst		8.93111	12.1878	6.84116	13.7617	7.71117	25.5195	12.5034	3.57775	7.77906	4.51455	1.37149	3.83132	4.74768	9.37964	8.34976		8.73381	5.84219							?
GB12585	GB41629	FBgn0025936	Eph receptor tyrosine kinase	Immune system process (GO:0002376)	Immune syst		33.3973	7.32207	5.85643	4.82818	8.17335	14.8609	18.138	7.15363	21.3154	42.7868	15.4742	4.37248	22.7022	4.82059	14.8833		15.0723	11.3091											?
GB12639	GB55272	FBgn0011202	diaphanous	Immune system process (GO:0002376)	Immune syst		7.95836	3.00194	4.07318	2.4008	3.23137	6.98027	27.9167	3.6538	15.3682	23.9875	5.57384	2.41283	7.62267	1.6942	9.61092		8.36578	8.01154								?
GB12643	GB55408	FBgn0030964	PDGF- and VEGF-related factor 1	Immune system process (GO:0002376)	Immune syst		60.8323	13.7137	12.7385	10.1465	10.8375	18.4271	51.541	16.8355	27.5966	82.4238	106.08	7.89499	92.753	6.49158	46.6772		37.666	33.7687												?
GB12742	GB53016	FBgn0085407	PDGF- and VEGF-related factor 3	Immune system process (GO:0002376)	Immune syst		77.2133	11.4036	10.206	7.59073	12.9966	28.1565	26.7287	15.2758	27.2439	38.1925	30.6909	8.02801	51.3936	12.6376	30.2925		25.87	18.993		?
GB12839	GB46452	FBgn0000996	double parked	Immune system process (GO:0002376)	Immune syst		3.11786	1.00467	0.889565	0.713766	0.464978	0.489857	1.86007	1.6888	3.086	2.05959	1.3602	1.38015	2.19734	2.14752	1.16908		1.5753	0.841047
GB13057	GB40690	FBgn0264707	RhoGEF3	Immune system process (GO:0002376)	Immune syst		51.7323	8.57084	8.72006	8.53891	6.50902	6.7925	32.7239	16.7947	37.434	46.1326	22.2794	9.85868	28.279	6.60058	15.3876		20.4236	15.3212		?
GB13109	GB44213	FBgn0014141	cheerio	Immune system process (GO:0002376)	Immune syst		12.3978	4.86152	4.87388	2.88785	6.46842	18.3329	9.18504	6.10182	9.32367	13.5728	16.6715	3.04027	11.6745	3.55104	7.24656		8.6793	4.91907
GB13113	GB50397	FBgn0021873	Gef26	Immune system process (GO:0002376)	Immune syst		9.95272	11.2307	15.9593	12.631	10.0267	11.9063	10.1909	10.5876	13.7181	14.4239	3.41446	4.82403	13.9305	4.81644	8.4431		10.4037	3.7208
GB13159	GB53150	FBgn0263289	scribbled	Immune system process (GO:0002376)	Immune syst		16.2049	3.85751	2.85907	1.52077	3.16328	3.71096	6.89878	3.50891	6.16419	6.55055	12.9448	2.55595	113.03	3.30711	70.3675		17.1096	31.5933														?
GB13170	GB46539	FBgn0040068	vav	Immune system process (GO:0002376)	Immune syst		6.01753	3.96116	2.62479	2.08286	2.15245	7.16429	4.13701	5.60146	4.40676	4.88857	3.96032	2.82941	3.23694	3.39202	3.72298		4.0119	1.43928							?
GB13192	GB49985	FBgn0259984		Immune system process (GO:0002376)	Immune syst		157.544	23.2881	23.0289	12.92	26.4359	21.9146	55.6109	61.5861	54.9284	99.2526	42.2097	75.2928	76.1411	42.958	43.499		54.4407	37.3415		?
GB13202	GB40333	FBgn0040324	Ephrin	Immune system process (GO:0002376)	Immune syst		350.678	36.1299	32.9888	26.4872	37.2278	56.4526	101.055	50.667	102.246	144.181	131.673	32.1843	175.967	39.1708	87.0922		93.6134	85.2183		?
GB13381	GB52563	FBgn0000212	brahma	Immune system process (GO:0002376)	Immune syst		25.7894	8.44893	6.51394	8.78781	5.01869	5.60301	15.3284	9.40751	31.0071	56.8336	23.043	4.14912	21.5004	6.70435	11.1346		15.9513	14.1179											?
GB13405	GB54530	FBgn0031216	CG11376	Immune system process (GO:0002376)	Immune syst		31.142	0.380459	0.316696	0.264939	0.296561	0.505671	3.5063	0.47897	2.18146	5.85978	4.94491	0.564548	6.2765	0.455204	1.29865		3.89817	7.83865		?
GB13459	GB51481	FBgn0031464	Dual oxidase	Immune system process (GO:0002376)	Immune syst		75.498	4.48239	5.51	4.70675	5.51469	8.43767	7.04642	6.50822	6.74719	6.77397	23.4774	4.02053	23.9132	3.79458	12.8711		13.2868	18.3785		?
GB13523	GB53472	FBgn0005630	longitudinals lacking	Immune system process (GO:0002376)	Immune syst		35.2405	3.65951	3.28051	3.44778	2.56727	5.70978	9.63598	2.16392	10.4914	14.9606	26.4241	0.746653	22.5631	2.23053	9.08454		10.1471	10.3492		?
GB13567	GB41547	FBgn0259099	Doublecortin-domain-containing echinoderm-microtubule-associated protein ortholog	Immune system process (GO:0002376)	Immune syst		16.3238	5.28683	6.9183	5.30137	7.20023	5.96259	17.9834	22.7069	13.8044	14.014	7.49298	8.59588	8.94087	4.51218	8.29416		10.2225	5.44692									?
GB13582	GB54852	FBgn0032006	PDGF- and VEGF-receptor related	Immune system process (GO:0002376)	Immune syst		6.65194	1.71923	1.23845	1.0375	1.38797	1.3838	2.42516	1.96763	2.95478	4.29064	2.66015	2.25499	6.29254	1.33067	2.38164		2.66514	1.75671		?												?
GB13642	GB41009	FBgn0031975	Transglutaminase	Immune system process (GO:0002376)	Immune syst		1.66522	2.95121	2.48023	1.81335	4.31328	6.39536	0	0	0.755426	1.05218	0	1.02637	0	3.99737	1.14473		1.83965	1.88383							?
GB13665	GB49498	FBgn0038046	CG5641	Immune system process (GO:0002376)	Immune syst		8.89019	1.74651	1.90946	1.68961	1.76689	2.70569	2.93541	3.01954	2.20675	2.75567	3.54182	1.40607	4.45842	1.13248	2.65212		2.85444	1.88461		?
GB13670	GB46338	FBgn0043550	Tetraspanin 68C	Immune system process (GO:0002376)	Immune syst		5.83103	0.607891	0.766316	0.490237	0.503455	1.84424	1.75072	1.02184	2.87865	14.6292	7.24249	1.05706	7.97721	0.87484	3.77265		3.41652	3.98548											?
GB13747	GB47828	FBgn0011764		Immune system process (GO:0002376)	Immune syst		7.15049	2.48072	1.92334	2.13029	2.09675	4.30062	5.31222	4.01925	5.75318	6.30828	4.92053	3.35951	11.0567	3.05647	8.0688		4.79581	2.57571														?
GB13819	GB51694	FBgn0003447	singed	Immune system process (GO:0002376)	Immune syst		0.823127	1.5109	1.71388	1.07242	1.25894	0.858056	7.54526	8.2435	1.9204	1.7832	0.902874	2.00038	0.911595	1.32316	1.05085		2.19457	2.35104								?	?
GB13884	GB49904	FBgn0000490	decapentaplegic	Immune system process (GO:0002376)	Immune syst		772.858	0.897818	0.258698	0.330994	0.279933	1.55648	117.613	0.462391	172.454	234.821	556.229	14.6879	701.076	0.790452	425.977		200.019	277.551		?
GB13967	GB40759	FBgn0043841	virus-induced RNA 1	Immune system process (GO:0002376)	Immune syst		20.7641	195.242	67.0895	66.3679	67.0634	62.615	25.7946	22.3255	61.0531	80.1774	16.2383	20.003	36.6229	36.114	67.1402		56.3074	44.2826			?
GB14060	GB48932	FBgn0260935	immune response deficient 1	Immune system process (GO:0002376)	Immune syst		11.0688	4.40343	3.98056	3.86218	3.54007	3.89178	17.9606	17.1644	3.14718	4.77752	3.44142	4.52581	6.04289	6.28013	7.34111		6.76186	4.83005								?	?
GB14141	GB52278	FBgn0014141	cheerio	Immune system process (GO:0002376)	Immune syst		5.03101	22.1315	37.3291	24.4383	46.0444	65.6391	32.4917	55.7969	42.8424	53.9502	7.17397	20.1648	13.6906	19.7545	25.6916		31.478	18.288
GB14169	GB50932	FBgn0003117	pannier	Immune system process (GO:0002376)	Immune syst		22.0953	3.27224	2.18184	1.97737	2.63497	3.2818	4.27253	2.92483	7.64224	10.4901	4.21786	2.22714	9.86914	4.15748	6.29379		5.83591	5.2558		?
GB14289	GB51067	FBgn0082598	akirin	Immune system process (GO:0002376)	Immune syst		6.16594	2.16012	1.95269	2.10802	1.11426	1.37678	2.09114	7.87111	3.90304	4.25841	1.65151	2.93429	3.49372	2.51709	1.8729		3.0314	1.87693									?
GB14441	GB56005	FBgn0026379	Pten	Immune system process (GO:0002376)	Immune syst		3.9375	1.74458	0.394261	0.788192	0.319968	1.06745	2.36441	0.411072	1.05073	2.19524	4.44601	0.799455	3.33465	1.112	0.796107		1.65077	1.33012												?
GB14446	GB44948	FBgn0259099	Doublecortin-domain-containing echinoderm-microtubule-associated protein ortholog	Immune system process (GO:0002376)	Immune syst		7.28583	4.10851	3.69946	3.33587	7.72033	11.765	6.51993	6.61234	8.4884	9.41648	5.72134	4.28657	5.86829	4.17368	7.9681		6.46467	2.38037							?
GB14487	GB44982	FBgn0010395	beta[nu] integrin	Immune system process (GO:0002376)	Immune syst		2.76987	2.0454	2.0768	0.682251	0.979386	0.658532	2.88525	2.50812	1.6754	3.58367	5.06371	1.31701	2.62935	0.692614	1.2694		2.05578	1.23285												?
GB14518	GB55704	FBgn0026207	members only	Immune system process (GO:0002376)	Immune syst		52.1606	10.0512	7.61303	5.09035	8.35582	13.7413	164.864	11.3395	102.669	32.0048	157.014	9.14009	62.8989	9.78219	19.0397		44.3843	54.537								?				?
GB14545	GB42785	FBgn0039702	Vacuolar protein sorting 16B	Immune system process (GO:0002376)	Immune syst		3.24017	5.93821	6.73761	7.37757	5.59517	12.3309	10.3095	9.26071	7.61677	5.3975	1.13085	6.2092	2.60976	15.5561	7.28966		7.10665	3.70662															?
GB14602	GB43446	FBgn0040505		Immune system process (GO:0002376)	Immune syst		14.4852	4.1135	3.23724	3.01713	3.47499	4.77906	4.25317	3.58632	5.64507	7.67835	4.85189	2.80426	9.58217	2.75666	7.28442		5.43663	3.20207		?
GB14619	GB42579	FBgn0262738	no receptor potential A	Immune system process (GO:0002376)	Immune syst		8.01649	2.55289	1.59911	1.85845	1.83852	4.28142	4.74931	1.71493	3.57985	17.8868	5.04919	1.01909	9.84913	1.39065	3.87478		4.61737	4.45161											?
GB14763	GB53451	FBgn0005630	longitudinals lacking	Immune system process (GO:0002376)	Immune syst		7.09985	0.786427	2.3919	1.77178	1.22601	4.54455	0	1.8001	2.68404	0.747682	0	0.437606	7.86292	0.177534	8.13444		2.64432	2.88317
GB14801	GB49927	FBgn0050420	Activating transcription factor-2	Immune system process (GO:0002376)	Immune syst		7.26766	1.51532	1.27349	0.581924	0.959698	0.820937	0.623446	1.95104	2.32728	2.161	2.46187	1.3175	3.78766	1.34694	2.05719		2.0302	1.67579		?
GB14813	GB42608	FBgn0264294	Cytochrome b5	Immune system process (GO:0002376)	Immune syst		37.7083	140.804	111.458	96.8437	112.971	137.841	54.3283	42.6195	108.821	136.642	43.6041	21.3377	51.3209	17.3813	77.4534		79.409	43.7508
GB14837	GB53251	FBgn0243511		Immune system process (GO:0002376)	Immune syst		9.86953	2.18643	1.1765	1.53767	0.677606	0.639352	4.33522	2.92441	3.50633	4.65832	10.2714	1.80297	13.6958	3.79998	4.57758		4.37727	3.89559														?
GB14882	GB53826	FBgn0011766	E2F transcription factor	Immune system process (GO:0002376)	Immune syst		2.67376	2.20777	1.55158	1.35654	1.13328	0.746815	0.708945	4.93023	3.30805	2.76453	1.39975	0.868944	2.69194	1.714	2.00512		2.00408	1.13962									?
GB14945	GB53149	FBgn0263289	scribbled	Immune system process (GO:0002376)	Immune syst		37.5059	12.0773	6.49765	4.51943	8.10455	5.03758	21.2207	15.4331	17.5724	29.7848	7.0814	10.9901	25.6485	11.7154	14.6525		15.1894	9.67553		?
GB15003	GB53487	FBgn0005630	longitudinals lacking	Immune system process (GO:0002376)	Immune syst		0	5.00774	4.16231	5.56221	3.75331	8.01372	7.60735	3.41672	13.41	6.59219	5.00667	3.0009	10.5915	2.73925	1.793		5.37713	3.46149										?
GB15155	GB48639	FBgn0004197	Serrate	Immune system process (GO:0002376)	Immune syst		24.2709	7.32163	6.73394	5.62339	7.98735	13.7979	13.1251	7.50036	18.3731	39.4348	14.1608	4.85619	19.4447	5.84396	14.1997		13.5116	9.23725											?
GB15156	GB53491	FBgn0005630	longitudinals lacking	Immune system process (GO:0002376)	Immune syst		14.9733	5.56416	4.5734	4.99679	5.75508	11.1302	10.5658	3.42896	14.6809	25.9415	11.1259	4.287	9.09371	5.72489	11.6213		9.56419	5.91917											?
GB15281	GB55293	FBgn0260934	par-1	Immune system process (GO:0002376)	Immune syst		49.3774	10.6675	13.3934	7.38779	12.1204	29.3858	19.341	27.3146	26.4728	44.8653	6.65825	24.4983	10.6205	13.2857	16.9718		20.824	12.9489		?
GB15447	GB45431	FBgn0014380	rho-like	Immune system process (GO:0002376)	Immune syst		5.71518	10.7384	11.575	12.5624	10.0518	4.2273	13.5822	25.7069	22.3739	10.8335	4.46948	12.8379	10.0802	22.802	11.0588		12.5743	6.43027									?
GB15719	GB50640	FBgn0086899	Tousled-like kinase	Immune system process (GO:0002376)	Immune syst		13.168	4.84999	5.01064	6.47691	5.67769	31.0881	10.3673	9.25803	10.9578	9.08597	3.25649	3.56516	9.84147	6.24198	7.66375		9.10062	6.72971							?
GB15805	GB40436	FBgn0023167	Small ribonucleoprotein particle protein SmD3	Immune system process (GO:0002376)	Immune syst		14.5073	84.8457	55.0479	83.4651	53.944	85.0598	21.1563	44.5061	71.516	56.8326	12.9955	33.0247	21.422	44.2566	69.8095		50.1593	25.5442
GB16114	GB54297	FBgn0021875	Zinc finger protein RP-8	Immune system process (GO:0002376)	Immune syst		2.49639	4.10825	2.73174	3.39807	2.95598	2.3284	11.9618	12.9752	5.17708	5.4081	4.79194	7.0779	13.8235	7.70478	6.37408		6.22088	3.84911
GB16187	GB49505	FBgn0036980	RhoBTB	Immune system process (GO:0002376)	Immune syst		6.94548	2.24561	1.23818	1.58421	0.875204	3.67675	3.28499	3.45053	3.40629	4.86299	5.0446	1.01816	7.27618	1.43633	2.58084		3.26176	2.03758
GB16396	GB41740	FBgn0021760	chromosome bows	Immune system process (GO:0002376)	Immune syst		8.18672	7.40566	10.0726	6.0465	10.1969	5.29848	13.0443	9.77293	8.59699	10.7289	4.0742	4.41054	5.79256	3.70755	8.75437		7.73928	2.77951
GB16409	GB43185	FBgn0031537	sec5	Immune system process (GO:0002376)	Immune syst		3.42433	2.47811	2.01583	2.28398	1.99077	1.622	1.66459	2.04029	2.69264	1.80307	1.09553	0.802035	0.884887	1.16452	2.74633		1.91393	0.744235		?
GB16431	GB52721	FBgn0002576	lozenge	Immune system process (GO:0002376)	Immune syst		32.7299	14.9636	6.4862	7.05403	7.95136	19.7178	9.35895	9.39668	26.4205	25.3439	14.4747	6.01246	23.099	6.61958	14.338		14.9311	8.6181		?
GB16457	GB45131	FBgn0003963	u-shaped	Immune system process (GO:0002376)	Immune syst		2.53176	0.593861	0.712981	0.587884	0.720073	1.60149	1.3031	1.00061	1.21609	1.78791	0.285872	0.49568	0.4948	0.580938	0.921394		0.988963	0.607247		?
GB16508	GB49120	FBgn0003079	pole hole	Immune system process (GO:0002376)	Immune syst		0.384699	0.511342	0.368346	0.261825	0.332152	0.295491	0.561014	0.121921	0.261778	0.9723	1.10767	0.521648	0.426046	0.346302	0.925591		0.493208	0.288249												?
GB16550	GB46540	FBgn0264294	Cytochrome b5	Immune system process (GO:0002376)	Immune syst		10.2168	5.59885	5.43472	6.25818	6.26774	3.61404	10.1943	7.19171	6.09849	8.32429	9.28973	3.71205	14.888	5.36496	4.99029		7.16295	2.98457														?
gb16573	GB49979	FBgn0043550	Tetraspanin 68C	Immune system process (GO:0002376)	Immune syst		23.1574	3.52698	2.66898	1.97011	3.41569	4.0763	6.33205	4.587	8.09789	9.7548	15.7433	5.35249	19.2348	3.76388	5.30639		7.79921	6.47109		?
GB16611	GB55798	FBgn0027491	Cdk5 activator-like protein	Immune system process (GO:0002376)	Immune syst		68.8928	10.7682	7.04433	7.91891	10.3764	6.02669	15.6283	11.6933	20.4882	46.9162	16.163	9.34181	38.5725	9.70446	17.365		19.7934	17.8801		?
GB16613	GB40656	FBgn0011823	Pendulin	Immune system process (GO:0002376)	Immune syst		5.17836	5.7359	5.57801	5.90334	3.46505	3.85325	3.77585	5.57993	5.28562	4.08998	8.07634	4.86739	5.73492	6.65236	6.89706		5.37823	1.26333												?
GB16680	GB51745	FBgn0037116	CG7158	Immune system process (GO:0002376)	Immune syst		1.76636	0.54783	0.676508	0.471254	0.463626	0.922595	2.88502	1.26292	1.92314	1.16073	2.03436	0.992905	1.33022	0.720826	0.58284		1.18274	0.702046								?
GB16711	GB41850	FBgn0029167	Hemolectin	Immune system process (GO:0002376)	Immune syst		9.84662	2.06376	1.841	1.45954	1.71866	1.06008	4.79941	3.57319	4.18999	5.31609	4.94178	2.21169	6.1726	1.97903	4.05039		3.68159	2.34301		?
GB16736	GB48230	FBgn0050420	Activating transcription factor-2	Immune system process (GO:0002376)	Immune syst		6.04876	1.52371	1.26627	1.14207	1.08663	0.880514	1.63616	1.63255	2.43421	4.13018	1.68545	0.968133	3.29541	0.790408	2.11259		2.0422	1.44582		?
GB16739	GB55914	FBgn0261524	licorne	Immune system process (GO:0002376)	Immune syst		5.20447	2.01769	1.93792	1.91276	1.43794	1.09934	4.17438	7.09255	2.1249	2.95963	3.49657	4.45887	2.88192	4.33363	1.60997		3.11617	1.66862									?
GB16821	GB52515	FBgn0002526	Laminin A	Immune system process (GO:0002376)	Immune syst		1.17322	5.45807	5.74157	3.35367	4.05187	3.60466	20.5312	22.6069	12.2413	17.7914	4.50411	35.5779	9.09523	21.1225	4.83907		11.4462	9.91724													?
GB16921	GB40741	FBgn0052133	ptip	Immune system process (GO:0002376)	Immune syst		7.44878	1.28559	0.903036	0.990345	0.673046	1.39711	3.78932	0.801544	2.63258	3.66675	3.15892	0.811455	10.7434	0.922631	3.27476		2.83328	2.85276														?
GB17030	GB50930	FBgn0003507		Immune system process (GO:0002376)	Immune syst		4.3808	5.48702	3.13697	5.57322	4.30613	11.1949	0.737146	2.66998	3.82182	5.96193	1.94057	2.13935	2.23922	3.1599	5.09639		4.12302	2.4816							?
GB17138	GB51962	FBgn0086902	kismet	Immune system process (GO:0002376)	Immune syst		25.3797	4.27825	2.70664	3.12346	2.21789	3.61971	2.47044	4.78314	4.41537	6.59748	4.78898	3.53866	10.9837	4.61644	7.98234		6.10015	5.80941		?
GB17192	GB52973	FBgn0260866	defense repressor 1	Immune system process (GO:0002376)	Immune syst		20.3829	3.31299	1.99171	1.88485	2.35287	1.95704	3.23095	2.62607	4.7741	4.96964	11.6952	3.15445	15.5807	2.69243	6.54901		5.81032	5.61486		?
GB17303	GB49949	FBgn0035850	Autophagy-specific gene 18	Immune system process (GO:0002376)	Immune syst		26.2157	5.46603	4.69214	4.03027	6.33774	2.72436	8.09595	8.32798	6.29616	8.18486	4.73621	5.77897	5.46509	4.39591	7.42062		7.2112	5.50705		?
GB17556	GB54853	FBgn0032006	PDGF- and VEGF-receptor related	Immune system process (GO:0002376)	Immune syst		13.8667	1.11707	0.643743	0.823646	1.3061	2.90485	3.30906	2.14142	3.20249	7.16871	6.29146	0.808066	7.25968	0.832175	3.81296		3.69921	3.63376		?
GB17628	GB46302	FBgn0262738	no receptor potential A	Immune system process (GO:0002376)	Immune syst		5.44069	1.32009	1.15765	0.899281	0.514491	0.995012	6.04515	1.80641	2.99706	5.23846	3.48122	1.50106	6.31237	0.796841	3.47296		2.79858	2.07729
GB17687	GB55584	FBgn0016794	daughter of sevenless	Immune system process (GO:0002376)	Immune syst		134.269	2.35579	1.39241	1.19299	1.33182	1.43615	2.89706	3.6887	8.85306	44.9669	2.24313	0.907531	44.5195	0.701293	1.36564		16.8081	35.773		?
GB17764	GB40429	FBgn0015790	Rab-protein 11	Immune system process (GO:0002376)	Immune syst		8.3345	43.2051	33.2509	57.632	32.5981	60.6572	26.7396	53.7793	24.5761	17.6418	6.39938	33.0826	8.30725	52.2058	35.8088		32.9479	18.0402
GB17971	GB51743	FBgn0000490	decapentaplegic	Immune system process (GO:0002376)	Immune syst		14.8019	1.70515	0.503919	0.48356	0.613445	0.568476	0.863439	1.27598	1.20868	3.55404	1.13652	0.21896	0.98357	1.11038	0.61052		1.97591	3.63522		?
GB18039	GB45082	FBgn0015296	SHC-adaptor protein	Immune system process (GO:0002376)	Immune syst		16.3915	0.706079	0.565138	0.537141	0.445542	1.80697	1.77067	1.50075	1.65244	4.98674	0.582671	1.02901	2.68936	1.13854	2.08667		2.52595	4.00724		?
GB18366	GB41829	FBgn0034366	Autophagy-specific gene 7	Immune system process (GO:0002376)	Immune syst		2.52538	1.97455	1.20111	1.23347	1.30826	0.741678	0.866545	3.25793	2.29128	5.35023	0.855457	1.72135	1.97422	2.96424	3.36994		2.10904	1.24662											?
GB18378	GB43282	FBgn0004435	G protein alpha49B	Immune system process (GO:0002376)	Immune syst		56.8541	10.6596	10.1966	8.23594	7.11553	9.26489	56.4786	101.565	27.6257	35.7589	24.7804	162.176	46.2126	74.4606	19.9899		43.425	43.0202													?
GB18613	GB52625	FBgn0003118	pointed	Immune system process (GO:0002376)	Immune syst		12.2942	34.3172	29.9641	36.2385	32.25	61.0811	19.3958	28.7764	63.8851	98.0206	9.01066	16.6846	11.0163	16.2486	34.7278		33.5941	24.2414											?
GB18619	GB50333	FBgn0261592	Ribosomal protein S6	Immune system process (GO:0002376)	Immune syst		117.576	707.684	721.679	742.221	741.487	2065.78	585.952	595.099	678.191	398.472	149.219	212.437	65.6446	673.242	963.562		627.883	482.528							?
GB18627	GB48763	FBgn0000022	achaete	Immune system process (GO:0002376)	Immune syst		7.48713	0.785676	0.335385	0.0536392	0.476327	1.36207	2.87332	0.19982	0.536295	3.98383	6.80774	0.194306	7.41901	0.295607	1.35445		2.27764	2.78848
GB18643	GB47453	FBgn0261797	Dynein heavy chain 64C	Immune system process (GO:0002376)	Immune syst		17.8288	2.95555	1.25161	1.17215	1.34039	1.90978	5.6599	1.76816	7.26274	25.7492	4.65623	1.13628	5.64145	0.928024	1.75087		5.40075	7.10695											?
GB18722	GB54764	FBgn0026404	Nedd2-like caspase	Immune system process (GO:0002376)	Immune syst		30.8918	56.0992	58.768	59.8655	53.976	36.6852	116.182	122.019	82.6091	60.6123	11.7036	58.1235	23.4082	81.474	39.9572		59.4917	31.044									?
GB18769	GB55827	FBgn0015521	Ribosomal protein S21	Immune system process (GO:0002376)	Immune syst		55.4276	449.829	404.14	530.897	427.473	2919.35	599.972	431.293	1050.41	526.321	89.9119	121.544	43.2287	240.224	315.555		547.038	705.87							?
GB18813	GB51292	FBgn0260642	Antennapedia	Immune system process (GO:0002376)	Immune syst		82.0479	5.19324	4.53071	5.90325	7.96114	16.8058	20.5118	11.0451	31.5492	41.9678	27.7491	7.1281	108.607	9.08579	12.0862		26.1448	30.5322														?
GB18882	GB42706	FBgn0011766		Immune system process (GO:0002376)	Immune syst		5.90305	1.97926	1.7822	1.7482	1.90094	2.05264	3.37362	2.22477	2.53317	4.08272	5.35934	1.39636	7.24426	1.86704	4.82567		3.21822	1.82855														?
GB18918	GB49657	FBgn0004606	Zn finger homeodomain 1	Immune system process (GO:0002376)	Immune syst		62.3706	73.419	63.6063	64.4274	74.9136	30.332	192.407	286.327	219.909	297.902	30.4621	240.801	64.9868	153.403	61.2689		127.769	94.743
GB18989	GB42321	FBgn0000543	ecdysoneless	Immune system process (GO:0002376)	Immune syst		32.1251	1.22703	1.10781	0.934887	0.688644	0.255265	12.2776	3.93209	5.22638	6.01956	8.9309	1.25632	14.9673	2.82539	4.26447		6.40258	8.37749		?
GB19031	GB46056	FBgn0032209	Hand	Immune system process (GO:0002376)	Immune syst		4.50284	1.99506	1.67666	2.23279	1.99943	7.04087	12.6641	5.3413	4.23133	4.0645	1.23477	1.46698	11.0422	2.36449	13.0449		4.99348	4.10836
GB19155	GB49172	FBgn0000541	Enhancer of bithorax	Immune system process (GO:0002376)	Immune syst		105.455	3.16414	2.19065	2.30062	1.66481	2.10275	32.69	4.02869	20.6802	22.236	113.322	3.56049	56.8569	3.3691	4.99109		25.2409	37.533		?										?
GB19160	GB45689	FBgn0038760	Mediator complex subunit 25	Immune system process (GO:0002376)	Immune syst		3.50453	3.13654	2.93798	3.51098	2.39646	12.1672	1.431	2.29244	2.28936	1.94864	3.76719	3.12776	4.03644	3.23887	3.56551		3.55673	2.49171							?
GB19168	GB47837	FBgn0011764	Dorsal switch protein 1	Immune system process (GO:0002376)	Immune syst		6.83732	11.2088	9.16534	11.4475	6.6118	7.87773	3.9884	6.93416	6.51367	10.3685	6.56228	8.76564	9.08662	10.053	9.87041		8.35274	2.09697								?
GB19246	GB44931	FBgn0028436	ECSIT	Immune system process (GO:0002376)	Immune syst		2.37888	6.21863	4.85922	10.0382	3.77926	1.82725	7.63218	11.8216	6.47508	3.00623	1.82655	9.20804	1.58074	24.8408	6.54129		6.80226	5.92639															?
GB19301	GB47805	FBgn0043575	PGRP-SC2	Immune system process (GO:0002376)	Immune syst		9.40161	18.4364	8.85377	7.44146	12.7473	15.3791	8.63257	5.56195	27.0119	40.0432	2.6736	4.33535	6.17012	1.09709	2.87243		11.3772	10.4591											?
GB19311	GB49159	FBgn0031145	Nuclear transport factor-2	Immune system process (GO:0002376)	Immune syst		9.55468	8.23154	8.13201	10.1156	8.06624	6.5236	1.5482	2.15333	5.7793	5.3664	0	1.57043	1.17573	10.0345	10.947		5.94657	3.76364
GB19423	GB45127	FBgn0028541	TM9SF4	Immune system process (GO:0002376)	Immune syst		2.99498	1.32698	0.902783	0.679458	0.833229	1.34194	0.727939	1.83509	1.20771	3.25913	0.319389	1.1281	0.737083	0.94861	0.915042		1.27716	0.831021		?									?
GB19455	GB43567	FBgn0020377	Scavenger receptor class C, type II	Immune system process (GO:0002376)	Immune syst		10.4963	2.19164	1.87396	2.72612	2.14585	2.27042	4.92637	7.14251	5.14475	6.17476	2.08429	2.79601	2.13782	3.96409	2.15635		3.88208	2.48706		?
GB19525	GB47743	FBgn0261854	atypical protein kinase C	Immune system process (GO:0002376)	Immune syst		34.047	5.08048	4.18522	3.40981	5.17864	9.28188	5.40249	5.41196	12.8845	22.6275	5.75664	4.06656	11.9175	4.04945	4.3657		9.17769	8.56624		?
GB19541	GB47201	FBgn0004657	myospheroid	Immune system process (GO:0002376)	Immune syst		4.35474	4.42163	4.01519	2.98852	3.38392	2.9268	5.02756	4.16339	7.49054	8.14007	2.43808	1.9907	5.02373	5.22679	4.73985		4.4221	1.69389											?
GB19783	GB45615	FBgn0029167	Hemolectin	Immune system process (GO:0002376)	Immune syst		0	3.21009	1.11337	0.657472	0.973081	1.54586	2.34795	0.510262	0.365196	0	0	1.48854	4.4577	1.44934	0		1.20792	1.29617														?
GB19857	GB46039	FBgn0003884	alpha-Tubulin at 84B	Immune system process (GO:0002376)	Immune syst		90.6529	179.008	343.03	152.189	661.915	601.431	444.342	246.584	209.685	184.568	71.431	55.185	26.0286	21.4926	193.493		232.069	199.304						?
GB19881	GB42786	FBgn0027066	Eb1	Immune system process (GO:0002376)	Immune syst		33.6992	5.98649	3.07785	2.98596	2.79982	5.1281	2.78175	3.62722	8.22071	29.9309	3.66154	2.58656	10.5626	4.43588	5.24512		8.31531	9.81988		?									?
GB19884	GB46165	FBgn0010389	heartless	Immune system process (GO:0002376)	Immune syst		11.6679	2.58484	1.8808	1.49198	0.97689	2.85163	2.32031	3.3617	2.88718	2.45749	2.71481	1.98315	3.1326	1.72404	1.94446		2.93199	2.50218		?
GB19895	GB50933	FBgn0003117	pannier	Immune system process (GO:0002376)	Immune syst		13.5847	11.2353	18.2101	11.7523	6.5683	5.21727	5.72312	13.7771	8.35387	10.3003	4.63581	30.143	7.02088	22.7818	15.7718		12.3384	7.13602													?
GB19906	GB45031	FBgn0014179	glial cells missing	Immune system process (GO:0002376)	Immune syst		15.244	1.38152	0.939894	0.66023	1.376	1.59669	5.81028	1.60309	5.02941	5.91058	7.64792	1.00364	13.8129	1.14354	3.69155		4.45675	4.65909		?												?
GB19961	GB42981	FBgn0040323	Gram-negative bacteria binding protein 1	Immune system process (GO:0002376)	Immune syst		7.24063	2.17691	2.83366	0.985591	3.617	1.48971	13.1989	2.72091	9.15026	9.31349	7.44574	3.44276	12.0283	1.4355	3.55531		5.37564	4.02457
GB19984	GB45510	FBgn0004009	wingless	Immune system process (GO:0002376)	Immune syst		11.5423	2.15851	1.92965	1.4283	2.79557	6.04483	4.80924	3.24949	5.71217	6.63008	1.72644	1.53371	4.81432	2.00159	3.50357		3.99198	2.72594		?
GB11057	GB47454	FBgn0015247	Iap2	Imd-Pathway_peptidoglycan recognition protein signaling pathway ; GO:0061057	Imd-Pathway		3.4533	2.70008	2.89589	2.79272	2.52559	2.41847	1.77742	4.66103	2.67242	1.54023	2.33957	2.97987	2.92458	4.60199	3.49105		2.91828	0.868251									?
GB15371	GB47804	FBgn0037906	PGRP-LB	Imd-Pathway_peptidoglycan recognition protein signaling pathway ; GO:0061057	Imd-Pathway		2.45331	0.905818	0.652507	0.222629	0.635462	0.471104	0.596286	1.29586	5.37923	20.6686	0.784875	1.31051	1.81133	1.4723	1.96757		2.70849	5.12498											?
GB15528	GB44455	FBgn0034647	pirk	Imd-Pathway_peptidoglycan recognition protein signaling pathway ; GO:0061057	Imd-Pathway		4.68528	4.89318	1.92262	3.82655	2.19602	7.96881	5.85655	1.27276	9.41283	10.1501	1.2848	1.07262	5.93011	0.803361	5.06128		4.42246	3.05848
GB16425	GB45352	FBgn0020381	Dredd	Imd-Pathway_peptidoglycan recognition protein signaling pathway ; GO:0061057	Imd-Pathway		1.24327	3.0756	2.90993	1.77696	2.79097	0.875391	3.02182	5.30622	3.66607	2.48765	1.19326	2.29891	2.52432	2.17619	1.282		2.4419	1.13763									?
GB17188	GB42500	FBgn0035976	PGRP-LC	Imd-Pathway_peptidoglycan recognition protein signaling pathway ; GO:0061057	Imd-Pathway		12.1931	1.52675	1.4664	1.01026	1.46471	0.678669	13.9159	2.509	7.13469	8.7092	5.08808	2.15657	9.58949	1.32561	1.94363		4.71414	4.45747								?
GB17514	GB48951	FBgn0034068	casp	Imd-Pathway_peptidoglycan recognition protein signaling pathway ; GO:0061057	Imd-Pathway		12.8353	5.50916	3.84051	4.17127	2.7151	3.38899	4.21153	10.617	4.00311	6.28529	3.07973	3.38201	4.97517	6.0178	4.52198		5.3036	2.83478		?
GB18606	GB45648	FBgn0013983	imd	Imd-Pathway_peptidoglycan recognition protein signaling pathway ; GO:0061057	Imd-Pathway		0	1.4075	1.6335	0.720691	1.18855	2.0334	0	3.22172	1.20093	2.00724	1.01631	1.30534	1.17272	0.794349	1.81982		1.30147	0.811271									?
GB14664	GB48187	FBgn0026323	Tak1	Imd-Pathway	Imd-Pathway		11.8476	11.302	12.7588	12.6712	14.7803	20.0578	8.46251	12.23	17.879	11.7637	6.49773	6.82551	10.1755	12.624	12.7984		12.1783	3.60861							?
GB17106	GB49918	not found	IKKgamma-kenny	Imd-Pathway	Imd-Pathway		522.375	91.6975	81.7744	79.0346	98.3006	180.977	238.275	164.473	279.192	351.462	220.908	107.567	285.063	89.5993	181.99		198.179	124.093		?
GB18650	GB41606	FBgn0086358	Tab	Imd-Pathway	Imd-Pathway		7.05356	30.4959	51.5848	14.5877	35.4797	21.0599	22.5636	67.4675	38.9142	39.6803	6.55143	112.643	17.1353	150.614	45.9858		44.1211	39.9373															?
GB19498	GB45752	FBgn0000173	dUbc13	Imd-Pathway	Imd-Pathway		4.94075	2.50944	2.0128	1.77155	1.78959	3.84132	2.28457	2.42898	2.73338	4.26399	1.3879	0.727896	3.06953	1.62718	2.73371		2.54151	1.12564		?
GB30399	GB55968	not found		Imd-Pathway	Imd-Pathway		66.6865	5.69573	7.18011	6.45256	4.43972	1.54285	3.51507	9.98168	6.19626	16.2454	0	6.53684	5.33883	3.73684	1.65696		9.68036	16.238		?
GB10469	GB52343	FBgn0037107		IG Superfamily Genes	IG Superfam		4.34463	6.65932	8.98197	6.63314	6.63046	6.7645	10.9593	11.2089	8.78932	9.49686	4.05716	7.10717	4.29141	5.58461	7.50695		7.26771	2.25899
GB10912	GB53701	not found		IG Superfamily Genes	IG Superfam		55.4092	10.3855	6.96089	6.78723	9.24885	11.9572	45.7514	10.2679	36.1217	32.1842	232.986	8.27147	90.8247	9.33326	19.6805		39.078	58.6809												?
GB11115	GB47239	FBgn0029082		IG Superfamily Genes	IG Superfam		8.57846	0.963591	0.642707	0.41116	0.500734	1.90252	1.93819	0.96496	2.13765	3.43544	4.4066	0.774495	9.36665	0.54382	2.82397		2.62606	2.83612		?												?
GB11358	GB55483	FBgn0005666		IG Superfamily Genes	IG Superfam		26.4173	104.791	81.593	99.8374	98.3312	260.581	63.965	60.2156	78.3355	54.4815	34.7572	44.8532	32.9679	114.216	103.526		83.9246	56.7684							?
GB11807	GB53012	FBgn0010473		IG Superfamily Genes	IG Superfam		27.9154	35.3382	37.3649	44.5642	29.1144	38.2229	23.6672	29.379	51.6935	61.3077	16.841	19.0441	20.8153	8.54287	50.8474		32.9772	14.6348
GB11846	GB44650	FBgn0002968	Neuroglian	IG Superfamily Genes	IG Superfam		4.91066	11.1839	13.2775	11.3145	10.7549	2.71395	26.1999	37.0327	25.2928	18.7305	8.96642	5.10115	4.90787	4.45646	3.70509		12.5699	10.0677									?
GB11918	GB49767	not found		IG Superfamily Genes	IG Superfam		35.0936	10.1665	4.31856	4.96065	5.11906	8.23647	9.47734	7.59849	11.0217	18.2258	14.0101	4.71429	16.9413	5.31015	13.265		11.2306	7.97859		?
GB12490	GB53013	FBgn0028482		IG Superfamily Genes	IG Superfam		14.2545	9.15779	6.04438	7.62269	5.55594	28.624	7.72114	8.5706	10.716	10.0362	3.12711	4.09173	6.31464	3.91064	9.65904		9.02709	6.17128							?
GB12933	GB40916	not found		IG Superfamily Genes	IG Superfam		55.5927	4.39844	4.38779	2.50604	3.78694	5.82291	28.691	12.7221	28.3721	29.5954	61.152	8.54402	67.6645	7.31162	24.3814		22.9953	22.2916														?
GB13261	GB44117	FBgn0000547		IG Superfamily Genes	IG Superfam		19.7713	5.00202	3.65921	2.42054	4.26261	11.5921	132.734	4.53824	43.0417	15.3016	950.37	6.6195	397.372	3.98435	9.16818		107.322	254.782												?
GB14317	GB49171	FBgn0021764		IG Superfamily Genes	IG Superfam		25.2316	4.4996	2.41042	2.25074	2.24273	3.60366	8.3437	5.14245	7.42323	16.232	7.57799	3.49121	14.5103	3.85421	5.74234		7.50375	6.45764		?
GB14520	GB46360	FBgn0000635		IG Superfamily Genes	IG Superfam		22.2926	16.5921	11.3294	9.95477	13.321	7.51449	18.9445	21.4901	65.3345	96.6748	11.6984	8.12553	17.0511	6.25608	12.5684		22.6099	24.9164											?
GB14642	GB47977	FBgn0086906		IG Superfamily Genes	IG Superfam		28.8488	52.7385	34.3158	50.9701	39.9842	24.539	35.4249	43.5007	64.0995	45.0915	47.0208	39.0813	34.3017	118.731	62.3628		48.0673	22.5566															?
GB15344	GB41645	FBgn0000464		IG Superfamily Genes	IG Superfam		36.7516	25.7958	24.4016	23.1421	25.155	34.1484	37.3333	33.9845	48.9919	55.5732	22.6858	19.2361	27.7772	17.2032	39.4499		31.442	10.8983											?
GB15987	GB45774	FBgn0259141		IG Superfamily Genes	IG Superfam		33.6933	4.75071	4.31215	4.21814	4.09009	8.33982	15.0449	7.4503	14.6539	21.0452	24.5501	5.52521	30.5106	4.27825	12.1653		12.9752	10.0891		?
GB16060	GB46759	FBgn0037736		IG Superfamily Genes	IG Superfam		405.807	41.4433	106.617	33.1072	130.476	31.4732	381.523	717.524	190.597	321.93	196.289	4577.68	317.387	1740.86	347.289		636.001	1170.33													?
GB30209	GB44159	not found		IG superfamily genes	IG superfam		9.65682	42.038	44.5867	70.4433	47.0833	80.1334	42.556	26.4106	88.7175	83.0236	11.1423	20.1135	7.36358	32.0722	55.6103		44.0634	27.1259
GB11717	GB49260	FBgn0061354	CTL1	C-lectin domain	C-lectin do		7.57906	22.0137	2.59814	45.7597	5.06054	14.0364	2.70177	1.40917	89.8526	6.4916	9.6989	8.65771	11.9376	50.5124	60.9001		22.614	26.5804										?
GB11792	GB55225	FBgn0001083	CTL6	C-lectin domain	C-lectin do		15.5978	1.87	1.29825	1.09905	1.1566	1.97331	7.76059	2.96601	7.07593	8.87002	6.34038	2.26208	8.23065	1.07372	3.46902		4.73623	4.1615		?
GB11810	GB44210	FBgn0037240	CTL10	C-lectin domain	C-lectin do		24.4051	1.02886	0.668478	0.656965	0.691901	1.67873	3.7184	1.45457	3.13964	4.66069	5.06923	1.20114	9.27831	1.01102	3.81861		4.16544	6.07649		?
GB13808	GB43983	FBgn0030617	CTL12	C-lectin domain	C-lectin do		22.1448	2.84612	3.16522	2.40456	3.28396	4.51209	9.98406	6.09677	11.4647	17.7307	13.953	6.25151	19.6573	3.6014	12.6665		9.31751	6.65181
GB14265	GB45248	FBgn0032180	CTL2	C-lectin domain	C-lectin do		10.9877	2.43415	1.94827	2.07559	1.85865	3.818	4.90519	2.9185	6.88347	5.95087	4.30438	1.78754	10.0992	2.0298	7.81024		4.6541	3.07165		?
GB14382	GB51399	FBgn0013997	CTL8	C-lectin domain	C-lectin do		15.7471	1.24473	1.17193	0.956018	0.625552	2.1295	4.20474	3.28963	2.91784	3.36336	4.5412	1.0754	9.08825	1.58614	3.10014		3.66944	3.96046		?
GB14975	GB52656	FBgn0031629	CTL7	C-lectin domain	C-lectin do		40.5227	33.0042	59.0244	34.5557	65.5503	145.331	140.785	67.3109	53.5273	97.5234	48.0438	34.8938	56.0976	44.7036	64.7257		65.7066	35.5111							?	?
GB15050	GB47095	not found	CTL9	C-lectin domain	C-lectin do		7.74811	3.26129	3.95666	5.69521	2.8097	0.59514	9.03938	4.71471	4.21791	5.38527	1.48729	4.87114	6.00661	8.13724	7.98945		5.06101	2.47267
GB17330	GB40445	FBgn0031918	CTL5	C-lectin domain	C-lectin do		49.7366	260.317	255.966	251.761	286.415	71.477	207.301	191.269	407.444	190.384	43.7322	80.2189	31.9832	237.342	207.349		184.846	108.322										?
GB18049	GB46626	FBgn0035199	CTL3	C-lectin domain	C-lectin do		203.039	6.28023	6.68406	5.52752	7.40914	15.3014	54.7499	10.7814	48.6612	84.237	141.19	10.0116	211.285	6.09247	75.845		59.1397	71.818		?												?
GB19013	GB43691	FBgn0038017	CTL11	C-lectin domain	C-lectin do		6.66915	3.06853	47.9742	2.9329	55.9873	116.048	78.5542	33.4278	4.88728	7.13131	2.95425	7.01963	1.70445	2.38601	8.1112		25.2571	34.7359							?
GB20122	GB47938	FBgn0031879	CTL4	C-lectin domain	C-lectin do		4.87552	4.53638	3.52329	3.40184	5.09512	7.00442	3.3707	2.71951	5.88169	6.321	1.66378	1.48695	2.75976	2.04273	3.52537		3.88054	1.68993
GB10036	GB47618	FBgn0010385	Defensin-2	Antimicrobial peptide - AMP	Antimicrobi		0	0.584586	0.280738	0.179597	0.227837	0.506725	1.92412	0.167262	0.598549	0.833677	0	0.162646	2.92243	0.791811	0		0.611998	0.807149														?
GB17538	GB51223	not found	Hymenoptaecin	Antimicrobial peptide - AMP	Antimicrobi		15.5297	2.93066	5.6908	1.95731	120.08	6.18515	22.6472	11.5935	17.743	30.8913	26.4977	52.9643	107.652	1.63959	6.32628		28.6885	37.2762						?								?
GB17782	GB47546	not found	Apidaecin	Antimicrobial peptide - AMP	Antimicrobi		20.0804	18.3815	71.7478	19.3912	216.032	29.8294	33.7038	26.3686	27.1565	76.8459	46.5452	65.8537	160.705	0.454747	0.781354		54.2585	60.0411						?
GB18323	GB47318	not found	abaecin	Antimicrobial peptide - AMP	Antimicrobi		165.19	15.4385	20.0456	13.3508	279.012	46.5902	150.562	8.83455	21.0764	68.497	29.7271	383.084	457.36	4.2597	1.77432		110.987	148.342														?
GB19392	GB41428	FBgn0010385	Defensin-1	Antimicrobial peptide - AMP	Antimicrobi		9.12314	16.1687	0.647061	0.910681	4.51614	2.56945	68.2962	2.00468	5.51828	13.4506	4.66995	31.1147	111.141	0.0912507	1.67241		18.1262	31.247														?
GB19468	GB53576	not found	apisimin	Antimicrobial peptide - AMP	Antimicrobi		58.7167	37.1443	10.4807	8.25891	7.77345	16.0359	14.2713	3.88718	33.74	24.7337	2.50466	2.81483	520.22	1.85976	21.9758		50.9611	130.785														?
GB10896	GB53625	FBgn0051997	Vago	Vago orthologue	Vago orthol		29.1035	27.585	203.099	62.1311	256.561	138.514	536.168	983.357	44.622	34.9163	17.6789	87.5566	12.2398	16.9683	128.65		171.943	263.344									?
GB12654	GB48208	FBgn0262739	AGO1 argonaute 1	RNAi	RNAi		23.813	2.689	2.56298	2.08106	2.70404	3.95	9.59382	6.61312	13.4089	19.2617	17.6082	5.4369	12.6218	3.65611	5.15935		8.74399	7.00373		?
GB19288	GB48923	FBgn0034246	Dicer-2	RNAi	RNAi		5.04026	3.8283	2.68111	2.6463	2.24937	0.829603	3.72289	5.36059	4.27608	3.35017	5.90553	3.58269	6.88686	5.1559	3.82482		3.95603	1.55157							?
GB19389	GB49909	FBgn0250816	argonaute 3	RNAi	RNAi		13.7793	0.389054	0.546139	0.753931	0.4199	0.622591	3.74312	0.856279	2.57393	2.4754	3.11177	0.682772	4.93716	0.5067	0.928662		2.42178	3.44981		?
																										0.331461	0.011236	0	0.00280899	0.00842697	0.0842697	0.0393258	0.0730337	0.0308989	0.0955056	0.0477528	0.0140449	0.120787	0.0140449	0.011236

## Sheet: data
	1	2	3	4	5	6	7	8	9	10	11	12	13	14	15	16
name	ID	G1	G2	G3	G4	G5	H1	H2	H3	H4	H5	I1	I2	I3	I4	I5
PREDICTED: Apis mellifera uncharacterized LOC102653755 (LOC102653755), transcript variant X2, mRNA	GB40001	0	0	0.154702	0.197936	0	0	0	0	1.31934	0	0	0.89627	0	0	0
#N/A	GB40002	7.33091	0	0.259973	0	0.42197	0	0	1.5489	1.10855	3.08806	4.69067	2.10862	0	0.733245	0
PREDICTED: Apis mellifera uncharacterized LOC102653755 (LOC102653755), transcript variant X2, mRNA	GB40003	0	0	0	0	0	0	0	0	0.950993	0	0	1.03367	0	0	0
#N/A	GB40004	0	0	0	0	0	0	0	0	1.33818	0	0	0	0	0	0
#N/A	GB40005	5.03627	2.86895	1.22468	1.1752	0.86967	3.86841	8.39371	1.45931	2.93748	2.27301	11.0484	1.33035	6.37436	3.0224	4.45127
PREDICTED: Apis mellifera nesprin-1-like (LOC551356), mRNA	GB40006	3.05341	2.24673	2.06509	1.4547	2.54218	17.297	1.90837	2.3225	2.07777	7.09715	3.7679	0.672143	2.65696	1.24344	3.07356
PREDICTED: Apis mellifera nesprin-1-like (LOC551356), mRNA	GB40007	8.27794	7.4773	2.28757	2.89198	2.65974	10.6399	6.42837	3.83371	7.19666	14.1531	8.60907	1.86712	7.29437	6.25975	5.40864
PREDICTED: Apis mellifera nesprin-1-like (LOC551356), mRNA	GB40008	10.045	20.2502	18.6348	28.5428	22.3761	36.2636	35.0656	46.6942	22.756	22.9285	14.9434	18.6127	10.6379	55.2057	42.3378
#N/A	GB40009	30.0571	79.185	75.5572	143.275	95.3201	85.8255	43.8328	69.6749	99.0837	60.4119	79.4921	72.8217	40.8961	209.8	158.344
PREDICTED: Apis mellifera uncharacterized LOC551319 (LOC551319), transcript variant X2, mRNA	GB40010	14.3769	24.4316	22.6165	34.2118	25.0782	23.5196	22.2865	35.4345	38.2521	26.6686	17.4166	32.0739	15.963	86.9642	46.786
PREDICTED: Apis mellifera uncharacterized LOC102655530 (LOC102655530), mRNA	GB40011	0.909635	0	0	0.123819	0.157077	0	0	0.576574	0.825311	0	0	0.224265	0	0	0
PREDICTED: Apis mellifera fuseless (fusl), transcript variant 2, mRNA	GB40012	8.98977	2.01612	2.47956	2.14522	2.08898	4.85917	1.78036	3.92541	2.46706	2.59468	1.27824	1.16291	4.79362	0.965772	3.58584
PREDICTED: Apis mellifera acylphosphatase-2-like (LOC724904), transcript variant X1, mRNA	GB40013	27.5813	85.3775	43.5389	132.62	46.0831	229.891	40.2224	32.4134	65.6048	7.06519	24.3254	53.2054	12.3834	165.635	140.409
PREDICTED: Apis mellifera exportin-1 (emb), transcript variant X3, mRNA	GB40014	2.14363	1.77566	1.59639	1.44626	1.33581	12.886	4.07751	3.17827	2.02947	1.59003	1.25233	0.792747	117.978	1.38433	1.4736
PREDICTED: Apis mellifera stAR-related lipid transfer protein 3-like (LOC551111), transcript variant X1, mRNA	GB40015	25.3096	0.631766	0.284433	0.339661	0.400116	0.0684527	13.2562	0.655259	8.0857	22.1862	23.2651	1.12055	21.5159	1.14987	4.65597
PREDICTED: Apis mellifera diacylglycerol kinase 1 (Dgk), transcript variant X1, mRNA	GB40016	66.5101	8.67117	10.7358	7.40916	8.58079	7.69243	18.7297	9.32312	26.3574	38.547	27.0013	9.68781	39.9619	8.44169	18.7089
PREDICTED: Apis mellifera enhancer of mRNA-decapping protein 4 homolog (Ge-1), mRNA	GB40017	2.47834	1.4824	1.22165	0.775906	0.912988	1.17391	2.16853	1.74894	2.54841	2.45334	1.90292	0.987816	1.00639	1.17746	1.30616
PREDICTED: Apis mellifera probable small nuclear ribonucleoprotein Sm D2-like (LOC414039), transcript variant 1, mRNA	GB40018	107.298	12.4379	11.548	21.9081	9.69511	25.396	20.0143	20.4034	28.866	43.3588	62.2683	10.9199	118.831	17.5957	37.7379
PREDICTED: Apis mellifera galactose-1-phosphate uridylyltransferase (LOC724540), mRNA	GB40019	10.7005	44.8178	23.9777	38.3256	16.4568	6.6781	19.0184	28.8259	18.507	13.945	1.28376	17.2717	4.44398	62.1097	33.7912
PREDICTED: Apis mellifera Rab39 protein (Rab39), transcript variant X1, mRNA	GB40020	9.68318	3.0148	3.03483	4.91604	2.44037	1.30663	7.25141	6.96712	6.17362	6.11839	7.03303	5.64571	10.7239	4.00497	4.67756
PREDICTED: Apis mellifera uncharacterized LOC725387 (LOC725387), mRNA	GB40021	3.49258	15.7254	5.56348	6.14177	5.10193	3.91528	9.63598	12.7442	17.2144	27.615	4.16746	6.23698	6.69052	2.84658	3.76359
PREDICTED: Apis mellifera aminoglycoside phosphotransferase domain-containing protein 1-like (LOC725458), transcript variant X3, mRNA	GB40022	2.93671	2.68364	2.77282	1.84881	2.15524	2.11473	2.14133	2.51294	1.6653	2.31948	1.40929	1.90057	2.43925	1.1015	4.28992
#N/A	GB40023	49.5569	2.1957	0.702967	1.34913	1.42626	8.24746	7.22698	0.837647	2.99753	8.35011	9.51268	2.85086	27.4416	2.97404	5.67784
#N/A	GB40024	0	1.44075	0.864871	0.663943	0.28076	0	2.37106	0.824455	0	0	0	0.200426	0	0	3.35305
PREDICTED: Apis mellifera ADAMTS-like protein 1-like (LOC410696), mRNA	GB40025	700.419	39.0938	26.9032	16.5918	27.0172	41.2233	153.878	59.7331	159.285	277.034	474.936	46.6471	737.418	37.3939	401.451
PREDICTED: Apis mellifera ADAMTS-like protein 1-like (LOC410696), mRNA	GB40026	47.9219	22.1694	13.6455	26.668	27.4218	11.9089	74.6816	15.1281	84.6146	70.3561	38.7794	11.8149	56.1944	27.2085	34.8809
PREDICTED: Apis mellifera ADAMTS-like protein 1-like (LOC410696), mRNA	GB40027	18.0694	1.56568	1.03095	1.19013	0.880717	1.56702	3.82515	2.33685	3.83417	8.05658	4.33564	1.46401	7.26225	1.06035	3.60625
PREDICTED: Apis mellifera DNA mismatch repair protein spellchecker 1 (spel1), mRNA	GB40028	10.2876	23.3529	8.91217	9.09315	7.68269	7.44022	44.4234	20.5787	41.8816	44.2359	48.7277	10.4913	23.0826	5.37207	6.79651
PREDICTED: Apis mellifera uncharacterized LOC100578186 (LOC100578186), partial mRNA	GB40029	22.3744	0.84369	0.329199	0.259199	0.534333	0.36566	1.73559	1.75013	3.99527	11.2799	5.02591	0.792231	11.8624	0.642805	3.59978
PREDICTED: Apis mellifera adenylyltransferase and sulfurtransferase MOCS3 (LOC724496), mRNA	GB40030	5.32981	24.4907	14.7976	24.5029	9.88643	3.6977	19.5568	22.1443	17.393	10.8635	3.30026	13.2887	5.33142	34.8488	19.3831
PREDICTED: Apis mellifera proteasome subunit alpha type-6-like (LOC100578243), mRNA	GB40031	5.04506	36.4035	30.2104	51.7011	24.1443	53.9755	69.3689	86.7067	48.0625	24.5913	5.53385	31.6288	2.39456	72.9886	40.6268
PREDICTED: Apis mellifera rRNA-processing protein UTP23 homolog (LOC550996), mRNA	GB40032	6.72718	12.5019	11.4908	15.3634	12.262	0.861203	13.6255	28.3795	26.9574	15.5856	2.86959	21.515	1.6556	28.5405	11.8181
PREDICTED: Apis mellifera rab3 GTPase-activating protein non-catalytic subunit-like (LOC100578281), mRNA	GB40033	8.27897	10.0694	5.82007	12.3631	5.66243	16.2096	7.22035	9.91907	9.09481	2.05142	2.64864	10.0255	2.51692	19.8859	10.9919
PREDICTED: Apis mellifera uncharacterized LOC102655530 (LOC102655530), mRNA	GB40034	3.41301	4.53658	3.63103	5.11035	2.94682	0	0	3.46135	9.28987	10.7827	0	4.62801	11.3395	13.8256	2.34621
#N/A	GB40035	1.17322	0.519816	0.624083	0.798492	0.607781	18.0233	0	0.44619	0.532232	2.96524	11.2603	0.578502	0	4.04847	5.64558
PREDICTED: Apis mellifera uncharacterized LOC102655871 (LOC102655871), mRNA	GB40036	23.3617	0.166948	0.160348	0	0.130133	0	1.09899	0.477673	1.70936	2.38085	10.126	1.02188	7.51139	0.226129	6.21661
PREDICTED: Apis mellifera kinesin-like protein unc-104-like (LOC727484), mRNA	GB40037	19.0259	1.23967	0.357199	0	0.57978	1.71929	1.63211	3.97258	6.60025	16.2646	15.0381	3.58702	14.8735	1.17538	3.84677
PREDICTED: Apis mellifera bumetanide-sensitive sodium-(potassium)-chloride cotransporter-like (LOC552136), mRNA	GB40038	13.8815	0.615043	0.295364	0.472385	1.07868	0	3.03655	0.967869	9.446	7.0169	10.6585	1.2834	23.0602	0.3124	13.3596
#N/A	GB40039	1.25524	0	0.267085	0.170863	1.5173	0	1.83054	0.318255	1.13888	3.17253	0	0.464208	0	0.376652	0.862893
PREDICTED: Apis mellifera uncharacterized LOC102656364 (LOC102656364), partial mRNA	GB40040	0	0.198455	0.190609	0	0.309384	1.03214	0	0	0	0	0	0.11043	0.992104	0.268804	0.615817
#N/A	GB40041	14.8007	0.319887	0.0384051	0.049138	0.187009	0	0	0.045763	0.655055	1.36857	2.07882	0.178001	4.79748	0.162481	1.98526
#N/A	GB40042	2.37683	0.131637	0	0.24265	0	0	0	0.0753279	1.34781	11.2636	1.14061	0.0732491	2.63229	0.1783	0.816955
#N/A	GB40043	0	0	0	0.099847	0	0	0	0.0929892	0	0.463483	0	0.090423	0.812363	0	0
#N/A	GB40044	0	0	0.196799	0	0	0	0	0.0586259	0.419587	0.292207	0.887708	0.057008	2.04865	0	0
PREDICTED: Apis mellifera homoserine O-acetyltransferase-like (LOC102654407), partial mRNA	GB40045	0.347914	0	0.0740277	0.0947159	0.0600783	0.267237	189.249	0.264631	0.157831	0.659497	812.759	9.09227	3.85308	0.57418	1.67417
PREDICTED: Apis mellifera mitochondrial Rho (Miro), transcript variant X1, mRNA	GB40046	2.82859	1.56657	1.50464	0.770053	1.95378	1.08634	0	0.358582	2.56638	9.82997	0	1.04606	4.69891	3.39503	3.88893
PREDICTED: Apis mellifera protein maelstrom 2-like (LOC100576828), transcript variant X1, mRNA	GB40047	3.63854	0.403029	0.497696	0.0353769	0.448791	0.598886	1.51604	0.988412	2.24013	0.821086	1.99553	0.44853	0.575658	0.701867	1.78661
#N/A	GB40048	0	0.436348	0	0	0.340125	0.252154	0	0.332928	0	0.829701	0	0.32374	1.45425	0.591026	0
#N/A	GB40049	12.7856	0	0	0	0	0	13.0518	0	4.06012	6.46293	4.9085	0	9.91183	0	2.63677
#N/A	GB40050	12.9054	1.1436	2.74597	1.75668	3.11994	14.8692	7.52811	13.0882	12.88	14.6779	4.95452	11.4543	5.717	6.58317	12.4203
#N/A	GB40051	0	0	0.262301	0.0839013	0	0	2.69664	0.390693	0.559241	0.778928	0	0.759823	1.36525	0.369906	0
#N/A	GB40052	0	0	0	0	0	0	0	0	0	0	0	0	0	0	0
PREDICTED: Apis mellifera gastrin-releasing peptide receptor-like (LOC413550), mRNA	GB40053	17.8821	2.09285	1.29222	2.48002	2.38875	5.57191	4.4283	2.82295	5.20405	8.10111	7.12415	2.66186	9.71517	3.18908	5.56651
PREDICTED: Apis mellifera gastrin-releasing peptide receptor-like (LOC413550), mRNA	GB40054	31.2193	80.2741	66.008	84.2486	75.8142	20.4877	167.304	196.924	306.628	251.557	10.1818	81.1915	15.4411	84.4237	32.4001
PREDICTED: Apis mellifera immediate early response 3-interacting protein 1-like (LOC724829), transcript variant X1, mRNA	GB40056	6.71503	20.0827	22.5035	25.8218	16.8136	39.9736	12.2408	12.9818	34.2706	18.0325	3.22245	7.44997	9.29594	36.017	12.6944
PREDICTED: Apis mellifera heterogeneous nuclear ribonucleoprotein 27C-like (LOC409961), transcript variant X1, mRNA	GB40057	24.3298	28.3493	29.111	26.236	27.9359	37.2546	26.2649	19.9478	30.2448	24.3572	15.7696	9.8934	21.3458	19.1993	39.532
#N/A	GB40058	3.75431	54.8926	47.5302	49.0594	73.9061	23.0698	43.7999	65.2032	51.0943	40.3272	14.4132	49.9825	0	77.7307	46.455
PREDICTED: Apis mellifera ankyrin repeat and death domain-containing protein 1A-like (LOC100576924), transcript variant X1, mRNA	GB40059	17.3519	0.384402	0.184603	0.944771	0.898903	0.666407	5.06091	0.21997	2.3615	2.19278	3.33077	0.855599	13.4518	0.520666	0
PREDICTED: Apis mellifera neuroendocrine convertase 1-like (LOC410438), mRNA	GB40060	87.1414	1.67867	0.403078	0	0.654247	0	11.0504	5.28332	8.59384	28.7274	21.8181	0.934094	33.5677	0.568433	0
PREDICTED: Apis mellifera lachesin-like (LOC410439), transcript variant X2, mRNA	GB40061	80.8769	130.474	97.8484	147.253	112.906	28.4897	112.805	179.792	84.5104	87.0917	55.6386	442.898	62.3961	216.2	145.989
PREDICTED: Apis mellifera uncharacterized LOC410442 (LOC410442), transcript variant X4, mRNA	GB40063	3.75825	3.61852	3.75228	3.22684	3.02025	1.1658	2.95117	5.18582	5.11479	4.11003	4.16201	4.11613	3.20168	2.6241	2.48418
PREDICTED: Apis mellifera protein tyrosine phosphatase domain-containing protein 1-like (LOC102655054), transcript variant X2, mRNA	GB40064	12.3481	2.25788	0.980051	0.827067	1.11691	1.95716	10.8616	1.71445	6.66869	5.20148	14.2969	0.918135	23.0091	0.793972	4.17686
PREDICTED: Apis mellifera uncharacterized LOC102655027 (LOC102655027), ncRNA	GB40065	1.43893	0.318772	0.153085	0.391734	0	0	0	1.2769	0.652772	0.909202	0	0	0	0.215886	3.95668
#N/A	GB40066	380.019	30.3438	27.1721	19.065	41.0805	60.1196	63.0784	52.4835	86.4313	132.097	118.612	25.0097	198.456	30.9024	79.9995
PREDICTED: Apis mellifera receptor interacting protein kinase 5 (Ripk5), transcript variant X4, misc_RNA	GB40067	7.5503	2.21028	1.6639	0.972685	1.58318	0.258905	1.57296	1.00843	0.917462	2.30017	0.517612	1.03046	1.64249	0.70799	0.463421
PREDICTED: Apis mellifera hemicentin-2-like (LOC725619), mRNA	GB40069	140.394	19.2354	11.3975	6.64453	14.6206	32.6832	49.7674	16.3192	48.0122	72.059	276.126	15.6559	215.763	17.0453	126.207
PREDICTED: Apis mellifera transmembrane protein 45B-like (LOC725753), mRNA	GB40070	1.35698	2.10432	1.92488	1.97026	1.64028	3.47437	1.31927	1.03215	0.615594	1.14322	0	1.44974	2.00377	2.0359	5.28605
PREDICTED: Apis mellifera MPN domain-containing protein CG4751 ortholog (LOC410446), mRNA	GB40071	2.46237	1.44167	1.7402	1.79559	1.1845	0.878136	4.10391	1.18173	2.55326	2.55607	3.71378	2.08142	6.0384	2.34854	3.74815
PREDICTED: Apis mellifera cysteine desulfurase-like protein (LOC410039), transcript variant X3, mRNA	GB40072	4.53818	5.52947	4.36251	6.19941	4.03024	10.3952	6.85448	4.0066	4.7057	5.63256	4.04451	3.4365	7.3594	6.83302	5.90513
PREDICTED: Apis mellifera COP9 signalosome complex subunit 8-like (LOC408424), mRNA	GB40073	16.1571	40.0885	33.897	48.6923	31.4156	46.4149	175.302	32.0754	51.6007	11.2299	1301.36	25.2549	977.706	44.6029	251.46
PREDICTED: Apis mellifera hormone receptor-like in 38 (Hr38), transcript variant X1, mRNA	GB40074	16.6771	5.95169	3.74263	4.58846	4.37664	9.28619	6.28343	7.80121	12.9696	13.6444	7.7842	3.3493	9.88037	4.09918	8.99032
PREDICTED: Apis mellifera karyopherin (importin) beta 1 (KPNB1), transcript variant X1, mRNA	GB40075	4.21819	1.20577	0.448764	0.444525	0.44644	0.940655	5.55616	0.396744	6.85185	1.37564	19.3283	0.536758	16.1244	0.612447	4.67697
PREDICTED: Apis mellifera organic cation transporter 1-like (LOC410448), transcript variant X2, mRNA	GB40076	5.91953	3.89555	3.24144	3.31785	2.31496	3.27641	1.52339	2.47198	2.68539	3.41027	0.668401	1.30919	3.85632	1.43666	4.78738
PREDICTED: Apis mellifera probable 4-coumarate--CoA ligase 3-like (LOC726040), transcript variant X1, mRNA	GB40077	36.0797	12.2557	10.354	10.3512	9.32947	10.73	20.2368	6.63794	21.068	27.7074	21.3098	6.61441	20.491	7.24523	12.592
#N/A	GB40078	0	0	0.501165	0.213741	0	1.80918	0	0.597182	0	1.98434	0	0.193567	0	0.235586	0
PREDICTED: Apis mellifera uncharacterized LOC100578957 (LOC100578957), mRNA	GB40079	1.98545	2.19922	1.68983	0.270259	3.42851	2.28757	5.79085	2.26527	5.4042	0	0	1.22375	0	1.4894	1.36486
PREDICTED: Apis mellifera uncharacterized LOC100578957 (LOC100578957), mRNA	GB40080	8.73264	4.74849	5.84455	4.5386	3.39977	3.90262	23.6176	9.13811	11.7406	8.92878	12.4958	4.63869	11.0779	3.43027	5.67565
#N/A	GB40081	29.4005	1.66617	0.800149	1.30297	2.24329	9.45327	4.9855	2.2536	8.99507	34.9937	7.87474	1.93856	19.6877	1.6413	3.76016
#N/A	GB40082	29.8863	2.70852	1.44525	0.554742	3.98789	7.30417	7.92432	3.27206	9.24403	17.1672	0	3.18176	1.50447	1.42669	3.73542
PREDICTED: Apis mellifera palmitoyl-protein thioesterase 2 (Ppt2), transcript variant 2, mRNA	GB40083	19.161	8.7657	5.46914	5.93734	4.70757	4.90592	6.81534	4.04841	8.55105	6.29959	18.8388	5.87623	20.8754	6.54417	8.24582
PREDICTED: Apis mellifera DNA ligase 1-like (LOC102656433), mRNA	GB40084	12.6513	1.60153	0.672972	1.59908	0.624183	0.867642	9.88373	2.34843	4.91936	5.13888	36.4271	1.44815	28.0221	0.610102	21.1211
PREDICTED: Apis mellifera carboxypeptidase B-like (LOC410452), mRNA	GB40085	8.60363	0.980225	2.74597	1.23804	4.49951	3.58749	5.01874	3.92647	1.56121	3.88305	0.471859	1.03028	4.90029	0.811371	3.54865
PREDICTED: Apis mellifera putative sodium-dependent multivitamin transporter-like (LOC410454), mRNA	GB40086	2.35851	1.88096	1.12912	1.02732	1.0589	1.63043	1.71973	0.717573	1.06994	2.98048	2.26363	0.668696	5.74639	0.672316	1.94558
PREDICTED: Apis mellifera Ca2+-channel-protein-beta-subunit (Ca-beta), transcript variant X2, mRNA	GB40087	165.733	33.4652	25.0316	25.0374	23.3644	36.1035	32.0935	21.6645	65.4477	103.69	65.7126	24.9182	121.862	16.8757	55.8445
#N/A	GB40088	0	0.577209	0.138598	0	0	0	0	0.825756	0	1.64632	0	0.160594	8.65666	0.195455	0
PREDICTED: Apis mellifera Ca2+-channel-protein-beta-subunit (Ca-beta), transcript variant X4, mRNA	GB40089	28.0033	41.1401	28.7415	43.1936	36.1655	56.3212	25.7922	22.8881	34.9685	35.9469	17.5406	16.933	26.4427	19.2379	72.2394
#N/A	GB40090	5.06717	3.08701	2.96497	5.34549	1.09376	0.486518	5.54216	3.21184	5.17212	4.00216	4.86333	1.87392	4.20884	2.28071	0
PREDICTED: Apis mellifera uncharacterized LOC408431 (LOC408431), mRNA	GB40091	12.1778	14.3639	9.74301	13.3283	10.0455	24.3643	18.359	18.1394	20.1941	10.6581	4.73833	9.93008	68.7999	24.7022	47.0608
PREDICTED: Apis mellifera uncharacterized LOC100578090 (LOC100578090), mRNA	GB40092	7.01939	3.59138	2.13365	1.41047	0.952378	3.14514	7.79925	2.86024	6.36869	5.38567	2.8873	0.782885	9.25455	0.702088	4.71047
PREDICTED: Apis mellifera FMRFamide-related neuropeptides-like (LOC100578023), transcript variant X1, mRNA	GB40093	68.8291	0.338843	0.325448	0.624598	0.924427	0.881139	2.23055	0.484749	6.24486	23.1948	4.40402	2.82823	19.4802	0.344218	2.1029
PREDICTED: Apis mellifera ecdysis triggering hormone (Eth), transcript variant X1, mRNA	GB40094	1.77242	14.7244	41.2956	15.682	60.7537	83.0464	12.9238	20.5592	9.64871	17.3587	3.40225	6.99168	2.94438	4.38767	1.82763
PREDICTED: Apis mellifera distal-less (Dll), transcript variant X3, mRNA	GB40095	90.9756	54.3556	10.575	7.47439	15.4928	21.259	36.4281	18.8126	39.1924	51.88	40.1469	9.99396	44.6065	7.59522	20.5248
#N/A	GB40096	0	0	2.31239	2.1133	1.60856	1.19252	4.52818	2.36179	7.04307	3.92392	0	4.21045	0	0.465859	2.13453
#N/A	GB40097	0	0	0.263087	0	0	0	0	0.31349	0	1.56252	0	0	0	0	0
PREDICTED: Apis mellifera cyclin H (CycH), mRNA	GB40098	6.64556	6.73013	5.01639	5.21217	7.92366	0.364609	9.69136	5.73676	8.32648	6.59851	1.2149	2.65269	2.80374	4.27305	5.65608
PREDICTED: Apis mellifera partitioning defective 3 homolog (LOC102654373), mRNA	GB40100	10.9391	20.2569	15.358	25.1734	13.6426	76.0169	10.3624	15.1476	24.7702	12.347	7.71725	8.84006	7.55882	25.3757	21.9812
PREDICTED: Apis mellifera uncharacterized LOC102653949 (LOC102653949), transcript variant X1, ncRNA	GB40101	0	23.4584	14.0819	23.4224	16.4568	21.3507	7.72114	7.7187	6.00467	0	0	3.26334	2.9318	30.9796	23.6577
PREDICTED: Apis mellifera GPI-anchored wall transfer protein 1-like (LOC726815), mRNA	GB40102	4.9946	2.15471	2.54496	2.6121	3.31371	0.403832	10.3505	7.13146	3.93533	2.49148	6.05518	3.40252	5.82253	4.49609	3.07203
PREDICTED: Apis mellifera uncharacterized LOC100578511 (LOC100578511), mRNA	GB40103	2.69698	0.0746838	0.394522	0.229444	0.0582146	0.258947	4.42468	0.854741	1.22348	2.55616	1.29424	1.16361	3.73355	0.657527	0.463497
#N/A	GB40104	53.4437	1.07633	2.06755	1.32268	0	9.3297	7.08528	1.23183	13.2244	27.629	55.9569	1.19784	48.4264	3.64466	10.0197
#N/A	GB40105	0	0.973273	0.934797	0	0.758648	0	0	0	1.99304	0	0	0	0	1.31828	0
PREDICTED: Apis mellifera uncharacterized glycosyltransferase AER61-like (LOC408434), transcript variant X1, mRNA	GB40106	4.20393	2.62958	3.18335	2.18796	3.03187	2.94416	7.57319	2.60197	5.72134	3.28129	2.84811	1.43274	4.10802	0.964635	2.88992
PREDICTED: Apis mellifera ATPase WRNIP1-like (LOC410463), transcript variant X2, mRNA	GB40107	1.22254	1.40834	1.58678	1.23145	1.47777	1.50247	1.06971	3.96754	2.55118	2.31742	0	1.86874	1.35394	2.78798	1.34466
PREDICTED: Apis mellifera protein slowmo-like (LOC552354), transcript variant 1, mRNA	GB40108	21.2496	31.0232	22.2549	36.7963	23.6406	36.7915	18.7965	26.0109	44.6437	19.3697	8.69288	15.3948	9.25908	32.2209	24.5457
PREDICTED: Apis mellifera midway (mdy), transcript variant X3, mRNA	GB40109	1134.81	34.4939	29.2712	21.7797	32.9654	50.1509	347.948	62.4693	198.194	383.941	2474.36	44.6813	1688.69	24.3685	622.918
PREDICTED: Apis mellifera uncharacterized LOC100577222 (LOC100577222), transcript variant X6, mRNA	GB40110	375.075	52.9818	32.9516	39.3141	31.143	69.2642	66.7047	32.3064	100.787	273.327	85.293	23.3598	101.314	32.5482	72.7697
#N/A	GB40111	5.87565	2.41736	2.41109	2.51363	3.62362	7.73683	7.34449	4.25633	9.90038	18.0325	6.44491	3.41457	6.50716	3.90394	4.61613
PREDICTED: Apis mellifera uncharacterized LOC410462 (LOC410462), mRNA	GB40112	5.64815	9.43463	7.02652	11.3079	6.27201	35.0872	5.47116	7.08701	11.6892	6.61665	3.5612	4.13181	3.8353	11.4739	10.5429
PREDICTED: Apis mellifera UBX domain-containing protein 4-like (LOC408433), transcript variant 1, mRNA	GB40113	4.24347	10.6416	8.74014	11.1134	6.62422	8.01825	8.1686	14.2233	12.1663	7.72205	2.93239	7.21879	4.88753	12.9623	7.81782
PREDICTED: Apis mellifera homeobox protein ceh-19-like (LOC102654608), mRNA	GB40114	9.28486	0.804877	1.46022	1.59355	1.88216	3.10078	7.65321	5.16876	6.04341	6.37686	10.0737	2.43842	14.7536	1.75642	3.0526
PREDICTED: Apis mellifera uncharacterized LOC102654690 (LOC102654690), transcript variant X2, ncRNA	GB40115	2278.55	98.7702	80.8762	65.1633	127.37	231.989	497.379	158.361	582.543	1267.06	638.911	121.065	1570.04	96.4838	833.314
#N/A	GB40116	81.2565	0.635331	1.22043	0.910873	0.660305	0.734282	8.36456	1.09069	9.54075	11.4766	34.8652	1.29627	43.4069	0.573697	12.486
#N/A	GB40117	0	0	0.865723	0	0	1.56261	0	0	0	1.28542	0	0.250779	0	0	0
PREDICTED: Apis mellifera glutamate decarboxylase-like (LOC408432), transcript variant X1, mRNA	GB40118	41.5956	6.3956	6.49091	7.38432	5.93961	5.19467	10.3927	6.10277	7.62051	8.40856	13.5401	4.518	23.3552	2.60755	15.1469
PREDICTED: Apis mellifera fumarylacetoacetase (Faa), mRNA	GB40119	16.1707	4.34015	3.30839	3.09007	7.03463	5.37441	5.89551	1.34036	1.97503	4.7158	2.38772	1.76338	6.19916	0.746497	2.77906
PREDICTED: Apis mellifera fas apoptotic inhibitory molecule 1-like (LOC726648), mRNA	GB40120	34.8796	0.61816	1.78117	1.32938	2.28876	0.803741	4.06925	2.29928	14.2408	12.3418	22.764	1.97785	17.7691	1.67457	15.3455
PREDICTED: Apis mellifera uncharacterized LOC102654986 (LOC102654986), mRNA	GB40121	0	0.843204	0.202468	0.25905	0.328631	0.730898	0	0	0	1.20249	0	0.2346	0	0	0
PREDICTED: Apis mellifera uncharacterized LOC726613 (LOC726613), mRNA	GB40122	8.90934	0.232202	0.334534	0.0713374	0.0904987	0.201275	0.764275	0.86369	0.950993	1.98686	0	0.0646042	0.580406	0	0
PREDICTED: Apis mellifera angiotensin-converting enzyme-like (LOC726599), mRNA	GB40123	4.85139	0.44781	0.236559	0.275154	0.314154	0.0776334	0.589573	0.281881	0.275104	1.91587	0.388019	0.124592	4.47734	0.303276	1.11167
PREDICTED: Apis mellifera angiotensin-converting enzyme-like (LOC726599), mRNA	GB40124	5.46336	26.1305	18.0332	25.8759	18.3604	50.4114	29.2135	31.2555	34.6984	8.76294	7.26036	20.2389	3.41314	51.0092	30.3344
PREDICTED: Apis mellifera uncharacterized LOC100578263 (LOC100578263), transcript variant X1, mRNA	GB40125	26.1152	2.05921	2.35453	3.55479	2.21659	13.0896	3.22748	3.53508	10.8432	16.5011	5.0979	1.9643	9.80407	4.38297	5.17273
PREDICTED: Apis mellifera uncharacterized LOC410456 (LOC410456), transcript variant X5, mRNA	GB40126	138.268	15.1534	6.45995	4.18243	10.1064	20.7914	22.9377	7.79034	40.4892	88.0589	35.1073	6.8088	55.0939	8.78076	24.894
#N/A	GB40127	0	0	0	0	0	0	0	0.307958	1.10203	0	0	0	0	0	0
PREDICTED: Apis mellifera uncharacterized LOC726547 (LOC726547), transcript variant X14, misc_RNA	GB40128	76.4767	13.1093	8.58969	5.97294	9.65561	13.4819	30.7158	14.2405	52.3248	92.3671	23.1031	12.8893	36.1001	8.27628	26.8896
PREDICTED: Apis mellifera uncharacterized LOC726547 (LOC726547), transcript variant X14, misc_RNA	GB40129	7.75019	1.71693	2.14377	2.17019	2.21778	5.78291	2.90629	2.6387	7.23265	7.5554	1.27516	1.31024	4.16897	2.52488	1.82665
PREDICTED: Apis mellifera uncharacterized LOC726547 (LOC726547), transcript variant X10, mRNA	GB40130	0.840233	0.651489	0.178781	0.343116	0.362731	0	0	0.0532583	0.190586	0.265454	0	0.0517886	1.39581	0.441215	0.288801
#N/A	GB40131	0	0.224785	0.10795	0.138118	0	2.72785	0	0.385894	0.460309	0	1.94772	0.125081	1.12373	0.608936	0
PREDICTED: Apis mellifera blistery (by), transcript variant X14, mRNA	GB40132	853.996	220.042	125.221	112.559	124.923	238.836	1844.83	151.051	1474.63	526.16	1006.22	94.186	1546.67	133.35	1957.32
PREDICTED: Apis mellifera blistery (by), transcript variant X12, mRNA	GB40133	0	2.44619	1.64464	1.20244	2.28812	1.69631	0	1.39981	2.0037	11.1633	4.23916	2.72236	4.89155	0.993998	0
PREDICTED: Apis mellifera blistery (by), transcript variant X11, mRNA	GB40134	67.4873	168.314	183.461	202.441	260.87	131.823	114.732	114.58	307.46	380.181	51.4769	75.9111	54.0148	105.26	181.691
PREDICTED: Apis mellifera carboxypeptidase B-like (LOC726391), mRNA	GB40135	12.7411	0.716847	0.559413	0.495519	0.768308	0.310685	3.53917	2.07668	2.93588	4.34476	1.55284	0.698055	6.04737	1.30472	2.0854
PREDICTED: Apis mellifera serine protease 17 (SP17), mRNA	GB40136	4.66199	6.88524	0.950626	0.740352	0.536692	1.49205	2.83278	0.591002	1.05745	1.96381	2.23723	0.766256	6.02356	0.874307	1.6024
PREDICTED: Apis mellifera serine protease 17 (SP17), mRNA	GB40137	21.7571	49.9272	42.8436	16.8753	57.9152	64.7978	46.0966	61.9284	16.2019	33.4606	0.787995	1.97358	49.5549	0.554307	2.53979
PREDICTED: Apis mellifera serine protease 32 (SP32), mRNA	GB40138	0.529454	0.117292	0.0563275	0.576552	0.365707	0.20334	0.772114	0.939668	0.960747	1.00362	0	0.195801	0.586359	0.873784	0
PREDICTED: Apis mellifera peptidyl-prolyl cis-trans isomerase B-like (LOC408428), transcript variant X2, mRNA	GB40139	10.6437	4.00848	7.44525	6.04879	8.54652	17.2708	3.49242	8.36567	5.19063	5.21209	4.0862	2.95215	7.66196	1.75658	4.573
PREDICTED: Apis mellifera protein PIEZO2-like (LOC408427), transcript variant X9, mRNA	GB40140	54.9199	9.04792	8.6992	7.06259	7.63495	16.4627	19.9766	14.8381	19.8092	17.6837	18.7703	7.39358	23.7129	12.7106	16.3996
Apis mellifera venom serine carboxypeptidase (LOC410451), mRNA	GB40141	2.44364	10.3457	6.21047	6.39382	4.12593	4.27535	6.33529	5.54163	9.11478	4.63209	0.521186	8.40102	3.00697	7.16951	10.4523
PREDICTED: Apis mellifera zinc finger protein 62-like (LOC100577543), mRNA	GB40142	71.6913	4.83103	3.21903	2.78286	5.74269	13.7144	22.2613	5.97825	22.7535	45.4709	23.5462	5.20842	37.736	6.33906	14.0541
PREDICTED: Apis mellifera uncharacterized LOC100578992 (LOC100578992), ncRNA	GB40143	0	1.91932	0.409655	0.524139	0.332461	1.10913	0	0.976278	2.18352	3.04127	0	1.424	1.06611	1.5887	0.661753
PREDICTED: Apis mellifera uncharacterized LOC102654051 (LOC102654051), transcript variant X3, ncRNA	GB40144	2.15652	16.0044	14.6834	8.5128	24.3916	24.0185	58.1807	52.4896	31.3058	21.8019	12.4186	32.8311	7.16491	40.7669	22.237
PREDICTED: Apis mellifera uncharacterized LOC410449 (LOC410449), transcript variant X2, mRNA	GB40145	14.3991	21.9748	19.5742	29.4544	18.0959	125.194	10.4992	17.0115	13.3365	9.73	8.06159	10.5268	10.8526	5.82087	37.8064
PREDICTED: Apis mellifera RabX6 protein (RabX6), mRNA	GB40146	8.36128	2.73819	4.09961	3.61233	2.95045	11.1694	10.603	5.06938	4.45276	4.59403	9.07166	2.3303	11.273	4.47241	4.9981
PREDICTED: Apis mellifera fez family zinc finger protein 2-like (LOC100577696), mRNA	GB40147	4.13319	0.305213	0.256504	0.140652	0.178431	0.529124	0.502292	0.654957	1.40626	1.08816	3.30577	0.169835	4.57742	0.413406	1.18387
PREDICTED: Apis mellifera uncharacterized LOC100576555 (LOC100576555), mRNA	GB40148	14.9099	2.71814	2.29674	1.50101	3.29879	4.35433	33.9742	3.48494	18.953	11.4818	26.8316	3.0633	19.4365	2.84281	5.65862
PREDICTED: Apis mellifera COMM domain-containing protein 7-like (LOC102654920), mRNA	GB40149	0	0.323278	0.853869	0.993178	0.629973	0.280221	1.06404	0.462482	0.992998	1.38308	0	1.52904	1.61611	1.31362	1.00315
PREDICTED: Apis mellifera FoxP protein (Foxp), transcript variant X14, mRNA	GB40150	144.907	43.1067	31.24	31.7452	41.6451	60.1579	65.5723	45.3958	109.183	153.128	66.5236	23.3816	90.6239	23.8543	57.3318
PREDICTED: Apis mellifera secretory carrier membrane protein (Scamp), transcript variant X2, mRNA	GB40151	5.74373	6.70146	5.86621	6.51528	4.62856	5.00006	4.4673	8.81043	7.46951	6.41162	11.7604	7.03321	12.7221	5.28535	6.84394
PREDICTED: Apis mellifera uncharacterized LOC725354 (LOC725354), transcript variant X1, mRNA	GB40153	33.4392	53.7073	17.0761	21.3931	30.6039	28.8956	63.3946	24.5868	166.108	157.41	25.6753	11.9541	12.9616	24.8339	48.2731
PREDICTED: Apis mellifera uncharacterized LOC725354 (LOC725354), transcript variant X1, mRNA	GB40154	233.471	225.34	40.4406	16.7683	36.4668	53.1687	66.7264	81.3552	291.663	337.296	87.8302	28.4912	103.945	117.758	178.239
PREDICTED: Apis mellifera uncharacterized LOC725354 (LOC725354), transcript variant X1, mRNA	GB40155	16.6599	7.83098	4.77568	5.33986	4.49356	3.80072	6.9045	8.20877	16.0038	17.0947	5.80825	3.63786	10.4868	2.78258	7.684
#N/A	GB40156	1.05351	0	0.11208	0	0	0.809209	0	0.133553	0	0	0	0	0	0.316119	0
PREDICTED: Apis mellifera uncharacterized LOC408421 (LOC408421), transcript variant X2, mRNA	GB40157	29.3058	82.0827	22.8694	22.6408	24.1813	8.33482	30.0316	38.0347	82.7857	75.4697	6.38557	17.3795	39.1221	14.2124	15.681
PREDICTED: Apis mellifera neuroendocrine convertase 1-like (LOC410438), mRNA	GB40158	43.7523	8.99088	4.14923	2.37144	6.87148	10.9488	12.4145	7.83035	23.8897	32.5238	18.241	4.31963	22.8022	4.63358	11.4319
PREDICTED: Apis mellifera ankyrin repeat and death domain-containing protein 1A-like (LOC100576924), transcript variant X1, mRNA	GB40159	13.7084	4.24829	4.63024	4.24179	3.9065	5.66754	6.22677	8.3852	8.29174	8.37775	5.32029	3.71215	7.05162	3.87737	6.74584
PREDICTED: Apis mellifera heterogeneous nuclear ribonucleoprotein 27C-like (LOC409961), transcript variant X2, mRNA	GB40160	33.4392	148.158	117.576	133.138	152.154	150.257	112.16	117.635	345.11	517.656	35.3035	60.389	7.40664	32.3593	63.2148
PREDICTED: Apis mellifera chondroitin syntase (LOC413549), transcript variant X2, mRNA	GB40161	367.773	783.79	647.884	909.35	784.974	524.738	945.32	1086.26	1664.21	1270.3	207.055	560.116	236.644	720.083	801.535
PREDICTED: Apis mellifera chondroitin syntase (LOC413549), transcript variant X2, mRNA	GB40162	12.937	4.65254	6.18457	4.61969	4.1488	4.00061	2.69517	3.10965	4.03959	6.05111	3.22507	4.12153	5.39603	2.0922	3.69591
PREDICTED: Apis mellifera lysozyme 2 (Lys-2), mRNA	GB40163	86.4365	277.364	13.0042	19.0153	23.6705	17.1012	0	1.88161	24.1609	12.6885	0	1.39917	99.5943	0.130992	4.20136
PREDICTED: Apis mellifera lysozyme 2 (Lys-2), mRNA	GB40164	1.09834	1.21659	0.311599	0.249175	0.0632207	1.40607	4.80517	2.08855	1.16261	1.61931	0	0.270788	0.810922	0.164785	0.251677
PREDICTED: Apis mellifera uncharacterized LOC409962 (LOC409962), mRNA	GB40165	13.1965	3.26742	2.56015	1.16232	4.82569	4.17381	3.39614	2.26338	2.81723	8.33834	5.96033	1.33969	3.4388	1.86344	1.06726
PREDICTED: Apis mellifera 6-phosphofructo-2-kinase (Pfrx), transcript variant X1, mRNA	GB40166	7.09578	7.85976	6.3412	4.24985	5.14629	6.54041	4.13917	11.3341	14.8074	8.96704	5.44827	5.77309	6.28674	8.30382	1.95115
PREDICTED: Apis mellifera 6-phosphofructo-2-kinase (Pfrx), transcript variant X2, mRNA	GB40167	1.92979	1.71005	1.64245	1.57609	0.333238	2.96458	0	8.07311	6.12813	7.3161	7.40863	2.141	0	6.65917	5.30639
PREDICTED: Apis mellifera 6-phosphofructo-2-kinase (Pfrx), transcript variant X2, mRNA	GB40168	14.4903	75.694	52.2292	88.7193	51.7457	57.7656	5.91683	10.5441	20.6409	19.5935	10.5696	18.3984	11.2334	71.8727	85.2672
PREDICTED: Apis mellifera gastrin-releasing peptide receptor-like (LOC411632), transcript variant X2, mRNA	GB40169	6.48496	1.63254	1.28576	0.88273	1.32344	2.717	2.14935	2.05525	2.67446	2.98005	1.13165	0.581392	2.28517	0.928725	2.83689
PREDICTED: Apis mellifera myosin-4-like (LOC102655978), mRNA	GB40170	11.4186	0.140534	0.202468	0.43175	0.219087	0.974531	2.77534	0.643354	2.87781	2.00416	7.30621	1.2512	8.4306	1.14211	3.48869
#N/A	GB40171	0.422696	0.374566	0.179879	0.230149	0.0729917	0	0	0.107171	0.383512	1.33542	0.811385	0	0	0.253671	0
#N/A	GB40172	3.24325	0.239496	0.172521	0.147157	0.280025	0	7.09455	0.274099	5.88521	3.757	13.4887	0.333169	13.1701	0.162197	0
PREDICTED: Apis mellifera major facilitator superfamily domain-containing protein 3-like (LOC102654962), mRNA	GB40173	0	0	0	0.106064	0	0	0	0.197558	0.706965	0	0	0.0960531	4.31472	0	0
#N/A	GB40174	3.51468	0	0	0.478416	0.606919	0	0	0.445557	1.59443	1.11039	3.37329	0.433261	9.73107	0	3.62415
PREDICTED: Apis mellifera S phase cyclin A-associated protein in the endoplasmic reticulum-like (LOC100577405), ncRNA	GB40175	0	1.22528	0	0	0.636723	0	0	0.233718	0	1.16492	0	0	2.04179	0	2.53475
#N/A	GB40176	0	0.450678	0.216431	0.553831	0.702591	8.59436	0	1.80527	0.922885	0	0	0	0	4.27305	1.39848
#N/A	GB40177	0	0	0	0	0	0	0	0	0	0	0	0.407265	0	0	0
PREDICTED: Apis mellifera leucine-responsive regulatory protein-like (LOC100577391), partial mRNA	GB40178	28.2742	0	0.0911524	0	0	0	0	0.108616	1.55474	4.87234	0	0	7.59104	0	1.17797
#N/A	GB40179	0	0	0	0.41032	0	2.3154	8.79195	4.96779	0	7.61872	0	1.48637	0	2.71354	2.0722
PREDICTED: Apis mellifera probable malate dehydrogenase, mitochondrial-like (LOC724677), mRNA	GB40180	12.175	0.107886	0.362675	0.33145	0.252286	0.187034	2.8408	0.185211	1.32556	1.84628	3.73926	0.240133	9.70812	0.511456	3.013
#N/A	GB40181	0	0	0	0	0	3.80652	0	0	0	2.08753	0	0	0	0	0
#N/A	GB40182	0	0	0	0.472385	0	0	0	0.43994	1.57433	2.19278	0	0.4278	7.68672	1.04133	4.77129
PREDICTED: Apis mellifera odorant receptor 78 (Or78), transcript variant X1, mRNA	GB40183	4.63041	0.192336	0.123155	0.157572	0.399792	0.666874	1.26611	1.02725	0.919005	1.28002	1.11103	1.24862	5.76908	0.781546	3.38203
PREDICTED: Apis mellifera odorant receptor Or2-like (LOC100576282), mRNA	GB40184	20.4443	0.301939	0.471255	0.231905	0.235356	0.654311	2.48452	1.07989	1.08203	4.30596	0.654062	1.1761	1.13208	0.613458	0.936937
PREDICTED: Apis mellifera putative odorant receptor 13a-like (LOC102653606), mRNA	GB40185	98.2879	0.914876	1.23019	0.449711	0.641816	2.53768	6.62473	0.994705	11.0534	27.6597	57.8688	1.98542	74.0923	0.743511	44.0032
PREDICTED: Apis mellifera putative odorant receptor 13a-like (LOC724590), mRNA	GB40186	0.647803	0.43053	0.275673	0.0881786	0	1.24396	0.472352	1.35502	0.440813	2.0466	0	0.838487	1.43486	0.97191	0.445321
PREDICTED: Apis mellifera putative odorant receptor 13a-like (LOC100576246), mRNA	GB40187	19.6654	1.7276	1.08215	0.830747	0.76114	0.260435	3.95566	2.493	4.15298	12.8542	11.0643	2.04803	18.775	1.11913	7.92473
PREDICTED: Apis mellifera odorant receptor Or2-like (LOC100576212), mRNA	GB40188	0	0	0.267899	0.171384	0.434835	0	0	0.159613	0	0.795552	0	0.620831	2.78878	0	0
PREDICTED: Apis mellifera odorant receptor Or2-like (LOC100576212), mRNA	GB40189	21.4881	8.33058	3.07191	3.839	1.73934	2.83684	1.95853	4.17121	5.17866	8.91018	0	1.57277	0	0.805974	0.923226
PREDICTED: Apis mellifera odorant receptor Or2-like (LOC100577062), mRNA	GB40190	24.878	5.78687	4.4553	0.846594	1.64678	65.7669	15.1167	14.7177	9.02871	4.19182	23.0813	13.596	16.5311	44.9764	23.6577
PREDICTED: Apis mellifera odorant receptor Or2-like (LOC100577062), mRNA	GB40191	7.80329	0.864345	0.223509	0.204265	0.207305	0.345796	3.06376	0.875085	1.76998	2.46529	4.03275	0.813938	2.65907	0.180114	1.2379
PREDICTED: Apis mellifera uncharacterized LOC100577024 (LOC100577024), mRNA	GB40192	5.98948	0.398061	0.541626	0.244585	0.517135	0.805101	5.67747	1.86026	4.61911	1.13535	9.77252	1.03367	19.2363	1.0334	4.32323
PREDICTED: Apis mellifera putative odorant receptor 13a-like (LOC102656838), mRNA	GB40193	8.23415	0.982229	1.04448	0.387979	0.710942	1.45955	4.61847	2.77021	4.02276	3.00162	9.72667	1.99104	15.4324	0.99781	2.39479
PREDICTED: Apis mellifera uncharacterized LOC100576980 (LOC100576980), mRNA	GB40194	14.8169	0.504992	0.282933	0.413717	0.459237	0.729554	1.10809	0.915092	0.517053	2.40056	2.18783	0.608837	3.36604	0.570002	3.91755
PREDICTED: Apis mellifera uncharacterized LOC100576940 (LOC100576940), mRNA	GB40195	5.53709	0.102221	0.294539	0.125618	0.557755	2.8354	2.01871	0.409464	0.41865	2.91554	2.65717	0.511926	8.17627	0.899967	1.90319
PREDICTED: Apis mellifera uncharacterized LOC724911 (LOC724911), misc_RNA	GB40196	22.6435	0.318495	0.420618	0.489242	0.310326	0.138037	1.0483	0.182256	2.77187	12.2635	0	0.443065	7.96101	0.701018	4.44739
PREDICTED: Apis mellifera uncharacterized LOC724911 (LOC724911), misc_RNA	GB40197	0.505477	0.78386	0.967978	0.963273	2.61859	1.94131	4.42288	4.54964	3.43964	5.74901	0	1.80702	1.11961	1.44091	1.38992
PREDICTED: Apis mellifera putative odorant receptor 13a-like (LOC724958), mRNA	GB40198	1.40308	0.41444	0.547327	0.445636	0.807621	0.538862	2.72819	1.42296	0.636509	0.295516	0	0.230614	1.03592	0.561352	0.321508
#N/A	GB40199	4.30182	0.238249	0.228831	0.292781	0.371422	2.4782	1.56836	2.31771	0.975759	2.0386	2.06438	1.72345	7.14625	1.61352	0
PREDICTED: Apis mellifera odorant receptor 94 (Or94), mRNA	GB40200	14.4416	0.430675	0.177278	0.0378035	0.19183	1.38659	2.83506	0.633727	4.03165	14.7404	2.13241	0.342355	8.30445	0.333338	2.10007
PREDICTED: Apis mellifera odorant receptor Or2-like (LOC100576839), mRNA	GB40201	1.02475	0.529705	0.327063	0.278977	0.11797	0.393561	1.49441	0.82275	1.08471	1.07916	1.31137	0.884261	2.26978	0.819973	0.704446
PREDICTED: Apis mellifera putative odorant receptor 67c-like (LOC100576111), mRNA	GB40202	21.7779	0.53606	0.829511	0.329378	0.696415	0.826067	1.96044	2.45404	2.68334	11.5521	1.03219	1.42516	3.57313	0.645409	1.10895
PREDICTED: Apis mellifera copper transporter superoxide dismutase (CT-SOD), partial mRNA	GB40203	3.44864	2.2374	2.07033	2.49802	1.87162	1.84479	4.66999	3.80976	1.56447	2.87946	1.89138	4.66114	4.2285	4.19468	2.70938
PREDICTED: Apis mellifera RNA polymerase II 140kD subunit (RpII140), mRNA	GB40204	0.362576	0.481937	0.578606	0.39483	0.250441	0.139249	0	0.781387	0.493448	0.68729	0.695982	0.178782	0	0.489581	0.498493
PREDICTED: Apis mellifera RNA polymerase II 140kD subunit (RpII140), mRNA	GB40205	5.05816	1.55431	1.85741	2.10996	1.35244	3.19591	2.61744	4.24036	3.55298	4.43321	3.75847	1.60911	6.86673	2.91314	4.37447
PREDICTED: Apis mellifera probable G-protein coupled receptor 125-like (LOC552108), mRNA	GB40206	31.9071	1.42835	1.26635	0.753869	1.08482	1.36509	3.01365	1.72903	14.6247	97.4089	2.06273	1.22277	15.2881	1.72385	14.9447
PREDICTED: Apis mellifera seryl-tRNA synthetase (Aats-ser), mRNA	GB40207	1.11314	1.54123	0.917789	1.28792	0.720818	0.534383	0.811656	2.96337	0.883706	0.879181	0.53418	1.88676	0	2.58859	1.33911
PREDICTED: Apis mellifera WD40 repeat-containing protein SMU1-like (LOC409955), transcript variant 1, mRNA	GB40208	6.86004	5.11642	4.81684	5.75834	2.68509	12.6462	4.66859	3.68152	3.42326	5.63494	2.63363	3.26985	6.33112	8.02794	6.44494
PREDICTED: Apis mellifera protein atonal-like (LOC102656170), transcript variant X1, mRNA	GB40209	0	0	0.162323	0.0692289	0.0878238	0	0	1.16053	0.922885	0.642712	0.97626	0	1.68975	0.0763045	0
#N/A	GB40210	0.466111	0.619555	0.446297	0.507574	0.965864	2.14815	0	2.00903	1.05726	1.76709	0	0.229834	0	1.1189	0
PREDICTED: Apis mellifera putative peptidyl-tRNA hydrolase PTRHD1-like (LOC725196), transcript variant X2, mRNA	GB40211	8.84648	5.04934	4.18538	5.09296	3.855	7.79435	5.1604	7.57323	4.93388	5.19515	3.69591	3.73985	3.91891	2.73258	7.22608
PREDICTED: Apis mellifera extracellular domains-containing protein CG31004-like (LOC725498), transcript variant X1, mRNA	GB40212	40.574	7.80397	3.07849	4.88072	2.66134	7.97253	14.6778	1.47529	6.56352	16.2964	21.1312	2.59775	33.7882	0.896592	18.5946
#N/A	GB40213	75.7751	0.839336	2.82154	3.09434	0.654247	16.006	88.4035	9.12574	27.5003	31.1214	50.9088	12.1432	62.9395	4.54747	7.81354
PREDICTED: Apis mellifera uncharacterized LOC102655518 (LOC102655518), ncRNA	GB40214	17.5734	0.973273	0.467398	0.59802	0	0	0	7.2403	1.99304	0	0	0.541576	4.86553	1.31828	3.02013
#N/A	GB40216	784.857	17.7513	15.7381	47.2644	26.2545	19.727	59.9252	34.6415	52.1958	140.207	39.439	29.1266	109.22	14.7962	35.3099
PREDICTED: Apis mellifera DNA replication licensing factor Mcm6-like (LOC413064), transcript variant X1, mRNA	GB40217	9.90721	0.404301	0.37445	0.159698	0.56276	0	0.570311	0.694073	1.1236	4.61259	0	0.899892	1.73242	0.430272	0.627286
PREDICTED: Apis mellifera urea transporter 2-like (LOC100576458), mRNA	GB40218	100.48	4.10614	3.07894	1.46068	2.30223	5.2452	34.1432	4.94673	36.289	68.8309	48.0628	3.84817	61.2214	4.14688	25.0361
PREDICTED: Apis mellifera uncharacterized LOC100576428 (LOC100576428), mRNA	GB40219	244.146	51.2585	15.3808	13.6842	34.7747	20.8368	49.7995	36.5742	65.0064	113.33	90.667	25.2967	120.879	27.9631	67.5724
PREDICTED: Apis mellifera tetraspanin-31-like (LOC551248), mRNA	GB40221	47.9888	0.499114	0.958766	0.79736	0.272335	0.865275	6.57118	2.68476	2.24856	4.12836	16.434	1.36088	22.9553	0.743646	4.80123
PREDICTED: Apis mellifera cell division control protein 2 cognate (cdc2c), transcript variant 2, mRNA	GB40222	5.38428	2.56452	2.46314	2.82169	2.18495	4.65269	9.4224	4.43669	7.08347	5.44336	4.13415	3.55096	9.24261	2.98891	13.5098
#N/A	GB40223	14.0255	1.03571	1.65794	3.18192	0.269105	22.1448	4.54527	5.33407	13.4323	6.89278	5.98282	2.68949	3.45177	1.87047	6.42774
#N/A	GB40224	29.9739	2.21341	0.708636	2.26669	1.15021	1.27907	29.1411	4.64421	10.576	0	0	4.1055	14.7536	1.49901	9.1578
PREDICTED: Apis mellifera uncharacterized LOC551115 (LOC551115), misc_RNA	GB40225	10.0254	1.89986	1.7605	1.49619	1.77292	3.15447	5.10828	2.1131	4.8768	5.1135	3.70973	1.4592	5.75212	2.12028	2.98921
PREDICTED: Apis mellifera uncharacterized LOC551115 (LOC551115), misc_RNA	GB40226	17.6709	78.7287	170.102	120.178	105.444	77.6687	211.885	336.104	94.712	30.6016	10.0504	94.0712	15.946	116.554	88.6318
PREDICTED: Apis mellifera facilitated trehalose transporter Tret1-like (LOC412797), mRNA	GB40227	22.2118	0.668236	0.262563	0.335939	0.426173	0.421261	3.1992	1.04289	5.97118	4.33169	3.15826	0.912696	6.37753	0.164566	1.88507
PREDICTED: Apis mellifera uncharacterized LOC100576488 (LOC100576488), transcript variant X1, mRNA	GB40228	3.72659	0.675462	0.396464	0.0922295	0.877518	1.95166	1.48215	1.28842	1.2295	2.35468	2.60123	0.668196	0.750386	0.25414	0.465778
PREDICTED: Apis mellifera collagen alpha-2(IX) chain-like (LOC100576526), mRNA	GB40229	6.50353	5.94309	3.54597	4.6476	5.05367	8.42979	11.8553	12.0577	7.00702	8.21861	3.12096	6.11299	9.90347	5.61048	6.14726
PREDICTED: Apis mellifera collagen alpha-2(IX) chain-like (LOC100576526), mRNA	GB40230	643.558	276.434	72.4107	40.6718	87.7008	180.246	315.721	279.811	675.386	1711.34	288.91	72.8434	382.639	248.504	229.866
PREDICTED: Apis mellifera collagen alpha chain CG42342-like (LOC551490), transcript variant X4, misc_RNA	GB40231	37.8983	26.3124	20.1804	24.8628	18.8234	37.9631	33.6165	32.7639	27.4726	30.4884	13.4995	17.3386	19.255	13.3356	34.3786
PREDICTED: Apis mellifera thioredoxin peroxidase 1 (Tpx-1), mRNA	GB40232	36.8981	167.885	137.015	199.646	130.128	327.02	86.9225	132.501	87.8787	68.5979	35.4138	81.4355	31.4337	157.24	131.215
PREDICTED: Apis mellifera uncharacterized LOC725246 (LOC725246), mRNA	GB40233	7.02935	1.55724	0.716678	0.318944	0.505766	1.46232	2.13563	1.11389	2.79026	3.88636	0	0.469366	5.1899	0.395485	3.02013
PREDICTED: Apis mellifera uncharacterized LOC725246 (LOC725246), mRNA	GB40234	14.2174	1.38518	0.989894	0.982831	1.47819	3.11607	3.14802	2.16093	5.97696	17.9667	6.00115	1.15617	8.40857	1.34014	3.32606
PREDICTED: Apis mellifera insulin-degrading enzyme-like (LOC413539), transcript variant X2, mRNA	GB40237	3.35557	9.06204	6.17935	6.971	5.21499	3.16044	5.35953	8.8217	7.32131	6.15879	3.22058	7.02215	5.57432	11.5552	5.4922
PREDICTED: Apis mellifera coproporphyrinogen-III oxidase-like (LOC552084), mRNA	GB40238	0.69117	0.918704	0.661789	0.893777	0.954818	0.132724	1.00795	1.57716	1.41097	1.0918	0	0.852019	0.382728	2.0221	0.712699
PREDICTED: Apis mellifera transmembrane protein 129-like (LOC412351), transcript variant X2, mRNA	GB40239	3.71534	2.08934	1.94593	2.33414	2.22082	4.50021	3.75103	3.36943	5.18604	3.61164	2.74299	1.69107	2.5321	1.54362	1.96465
PREDICTED: Apis mellifera myosin regulatory light chain 2 (Mlc2), mRNA	GB40240	594.174	2883.49	2398.28	6619.9	2484.47	3277.54	1609.93	3835.06	2687.74	558.585	264.056	1461.69	69.1321	4303.15	3539.21
#N/A	GB40241	4.61424	34.7551	31.9084	39.8836	14.3423	145.314	3.36452	42.1163	13.6061	86.0085	0	26.4495	17.8856	218.761	58.6816
#N/A	GB40242	6.60759	31.4717	29.8761	96.2381	34.8007	3.80652	24.0899	13.4023	43.4642	81.4136	0	31.3594	0	8.92213	9.08454
PREDICTED: Apis mellifera uncharacterized LOC409257 (LOC409257), transcript variant X2, mRNA	GB40243	26.0322	3.27565	2.71412	2.3954	3.3265	14.0769	20.8038	8.32947	28.3428	11.0535	31.7809	5.57089	157.527	6.62398	4.2233
#N/A	GB40244	0	0	0	0	0	0	0	0.534213	0	0	0	0	0	0	0
PREDICTED: Apis mellifera uncharacterized LOC102656406 (LOC102656406), mRNA	GB40245	1.29459	0.143398	0	0.264328	0.111776	0.497194	2.83189	0.164116	1.17458	0.408998	1.24251	0.47876	0.716865	0.0971148	0
PREDICTED: Apis mellifera uncharacterized LOC100578521 (LOC100578521), ncRNA	GB40246	16.0899	0.594076	1.99707	1.09508	0	0	0	2.03972	1.21653	1.69442	0	0	0	1.60933	0
PREDICTED: Apis mellifera ubiquitin carboxyl-terminal hydrolase 22-like (LOC411920), mRNA	GB40247	14.8552	0.329092	0.790206	1.21325	0.769564	3.42313	2.16636	2.07152	4.04343	4.69318	0	0.915614	3.29036	0.668625	2.04239
PREDICTED: Apis mellifera cytochrome P450 6AS12 (CYP6AS12), transcript variant X2, mRNA	GB40248	1.19703	0.265182	4.16007	0.217252	5.0987	0	1.16377	10.6729	2.17212	2.26905	0	1.03292	0.441894	1.43674	0.548583
PREDICTED: Apis mellifera uncharacterized LOC100577523 (LOC100577523), mRNA	GB40249	5.00238	0.615664	0.354795	0.453948	0.959797	1.92119	0.810563	1.40923	4.28651	3.86319	3.20077	0.959238	3.69335	1.16747	0.382089
#N/A	GB40250	0	0.979525	0.18816	0.722234	0.305409	2.37738	0	0.336314	1.20351	1.11752	0	0.218022	1.95872	0.398025	3.03953
PREDICTED: Apis mellifera schnurri (shn), transcript variant X1, mRNA	GB40251	9.80254	1.3666	0.925998	0.71317	0.773396	1.23327	2.09499	1.51049	15.1809	3.89783	4.86632	0.927118	8.61001	0.976235	2.43983
PREDICTED: Apis mellifera DNA-directed RNA polymerases I, II, and III subunit RPABC4-like (LOC727025), mRNA	GB40252	84.5269	828.739	666.997	1159.45	540.477	3018.13	834.695	1336.07	1734.32	441.006	97.352	557.013	93.6117	1330.13	876.578
PREDICTED: Apis mellifera muscle-specific protein 20-like (LOC724711), mRNA	GB40253	193.404	1489.01	3538.8	2100.97	3072.94	9165.88	1196.2	1151.62	1211.3	853.27	421.476	430.405	192.772	565.314	1683.02
PREDICTED: Apis mellifera probable palmitoyltransferase ZDHHC16-like (LOC412024), transcript variant X1, mRNA	GB40254	0.970562	0.215012	0.722793	0.264225	0.502794	0	0	0.123039	2.20148	0.306629	13.9728	0.957145	6.9867	0.509653	7.00556
#N/A	GB40255	249.705	0	0.408702	0	0.331688	0	2.80116	0.243502	15.6848	125.009	0	0	29.7816	0	0
#N/A	GB40256	0	0.714747	0	0	0	3.7173	0	1.22702	1.46364	2.0386	0	0	0	2.42028	4.43581
#N/A	GB40257	0	0.201072	0.869053	0.370641	0.94039	20.9149	0	2.87653	4.52924	5.16147	0	1.23075	0	0	1.87181
#N/A	GB40258	0	5.21132	4.17109	6.40411	1.80539	9.03446	0	6.9583	2.37146	6.6061	0	0	0	0.784294	3.59357
PREDICTED: Apis mellifera hcp beta-lactamase-like protein CG13865-like (LOC552586), transcript variant 2, mRNA	GB40259	34.9978	38.1275	25.0559	48.7037	24.4583	17.7106	24.6183	44.941	48.9378	10.1463	6.32282	27.4589	2.27996	66.3452	38.2108
PREDICTED: Apis mellifera gamma-interferon-inducible lysosomal thiol reductase-like (LOC552600), mRNA	GB40261	46.4219	25.2426	48.9383	20.3519	87.6577	52.7911	20.2215	23.9218	21.0593	26.6655	12.7299	13.8232	158.908	16.7335	21.9654
PREDICTED: Apis mellifera uncharacterized LOC413721 (LOC413721), transcript variant X7, mRNA	GB40262	13.8685	1.70686	0.98363	0.839013	1.33047	1.77543	6.74159	0.976733	13.282	15.5786	8.87377	0.569867	6.82627	1.61834	2.1186
PREDICTED: Apis mellifera uncharacterized LOC413721 (LOC413721), transcript variant X1, mRNA	GB40263	7.67814	12.7572	6.99194	11.8076	8.77601	27.733	6.79829	10.4752	16.5866	13.1683	4.56193	5.70153	5.06153	18.6097	15.3319
PREDICTED: Apis mellifera transcriptional activator protein Pur-alpha-like (LOC726399), transcript variant X1, mRNA	GB40264	16.6139	4.46922	2.52503	2.09994	5.73782	9.11523	10.3836	3.76099	9.15194	17.2461	4.55588	3.36462	18.3995	3.91696	6.52625
PREDICTED: Apis mellifera transcriptional activator protein Pur-alpha-like (LOC726399), transcript variant X4, mRNA	GB40265	25.1376	14.5187	14.2313	13.6869	14.5726	36.7205	18.3293	13.9987	49.4837	72.8933	13.7865	7.96823	22.3709	8.35103	28.6978
PREDICTED: Apis mellifera transcriptional activator protein Pur-alpha-like (LOC726399), transcript variant X4, mRNA	GB40266	1.65521	5.56137	9.56778	7.09714	7.86014	5.08553	12.0691	22.8366	5.63163	4.18342	1.05908	6.0192	5.1938	5.46334	10.9992
PREDICTED: Apis mellifera mitochondrial ribosomal protein L45 (mRpL45), mRNA	GB40267	8.9777	29.6909	27.6302	38.5379	24.7491	10.2207	65.9294	124.989	79.8546	102.513	1.84641	36.6396	7.10186	66.6735	31.9599
PREDICTED: Apis mellifera uncharacterized LOC102655859 (LOC102655859), mRNA	GB40268	9.5058	0.311978	0.374556	0.239616	0.729544	0.540852	4.10741	0.580211	4.47202	4.44912	10.1371	0.781199	4.28897	0.739496	0.968088
PREDICTED: Apis mellifera uncharacterized LOC413720 (LOC413720), transcript variant X2, mRNA	GB40269	6.25908	2.46814	1.58482	1.99364	1.29699	1.15384	2.73832	5.30036	4.42951	4.35033	2.16263	2.28385	1.9409	3.00499	1.54897
PREDICTED: Apis mellifera uncharacterized LOC100576298 (LOC100576298), mRNA	GB40270	2.53943	1.40642	1.41836	1.5987	0.712581	0.85337	3.7033	4.26549	0.864008	2.0057	1.21864	2.85649	0.70309	3.42895	1.74568
PREDICTED: Apis mellifera aladin-like (LOC100576146), mRNA	GB40271	2.61542	0.637343	0.528672	0.78322	0.496797	0.803572	0	0.663115	1.42378	2.80937	0.502041	0.386889	1.15861	0.510114	0.719169
PREDICTED: Apis mellifera uncharacterized LOC100576110 (LOC100576110), transcript variant X3, mRNA	GB40273	12.7922	2.17265	2.40432	2.87309	2.79803	4.83102	8.08387	2.59467	4.64254	4.17613	10.6406	2.68076	21.0145	1.43942	6.44876
PREDICTED: Apis mellifera kinesin 2C (kinesin-2C), transcript variant X5, mRNA	GB40274	33.7592	0.540636	0.894287	0.461374	0.608712	0.364489	5.5361	1.37499	7.68819	13.7924	7.28702	1.33705	8.70876	0.813647	1.39802
PREDICTED: Apis mellifera uncharacterized LOC102654669 (LOC102654669), mRNA	GB40275	0	0.65661	0.210218	0.403449	1.02363	0.379438	4.32236	2.25443	0.896391	1.87278	7.58587	1.58327	3.28249	0.444684	4.075
PREDICTED: Apis mellifera excitatory amino acid transporter 3-like (LOC102656460), partial mRNA	GB40276	138.771	0.211288	0.40587	0.584209	0.247043	0.732586	5.5635	0.241815	5.19203	14.4632	32.9539	1.41085	50.7004	0.500825	12.4571
#N/A	GB40277	0	0	0	0	0	0	0	0	0	0	0	0	0	0.507863	0
PREDICTED: Apis mellifera methylmalonate-semialdehyde dehydrogenase [acylating]-like protein (LOC409736), transcript variant X6, mRNA	GB40278	16.3686	5.29227	4.98892	3.52278	7.06636	11.3835	6.12894	7.59916	6.42213	20.5454	14.4363	4.66272	26.9468	3.28547	8.51524
PREDICTED: Apis mellifera uncharacterized LOC100577322 (LOC100577322), transcript variant X2, mRNA	GB40279	13.9163	0.666577	2.24079	0.665556	1.4938	2.88898	12.0669	2.28865	11.6025	8.79309	7.94167	1.90094	13.3293	1.07215	9.56648
PREDICTED: Apis mellifera pyruvate carboxylase, mitochondrial-like (LOC412876), transcript variant X1, mRNA	GB40280	10.0666	11.637	9.00258	7.5738	8.98655	5.27199	15.9259	18.1909	11.9565	14.7259	6.4411	9.76197	18.3106	10.6088	7.5492
PREDICTED: Apis mellifera uncharacterized LOC102655925 (LOC102655925), ncRNA	GB40281	13.1482	5.42836	1.65314	3.41676	4.54091	13.3127	8.71561	3.18209	10.0315	13.5946	1.14721	3.53631	9.26634	1.25532	5.75179
PREDICTED: Apis mellifera uncharacterized LOC409714 (LOC409714), transcript variant X1, mRNA	GB40282	8.71949	2.84425	2.7099	1.42988	2.7387	6.38111	2.50311	4.4302	6.38502	8.24253	3.82194	3.80013	6.08293	2.5649	4.34215
PREDICTED: Apis mellifera bumetanide-sensitive sodium-(potassium)-chloride cotransporter-like (LOC409715), mRNA	GB40283	24.6718	1.97752	1.97848	0.995682	2.20511	2.47597	30.1938	2.95477	13.4421	11.4372	39.9812	2.38417	28.2847	2.00889	5.19886
PREDICTED: Apis mellifera cytochrome P450 6AS10 (CYP6AS10), mRNA	GB40284	5.03883	1.16278	0.491398	0.0857354	0.507565	0.725696	4.59264	2.2091	4.09551	4.11244	3.22409	0.672909	6.04543	0.47249	0.721637
PREDICTED: Apis mellifera cytochrome P450 6AS10 (CYP6AS10), mRNA	GB40285	6.76215	1.07003	0.770798	0.197242	0.834069	0.185503	0	2.26556	1.97206	4.88311	0.927162	4.52517	2.67462	1.59427	1.32815
PREDICTED: Apis mellifera cytochrome P450 6AS16P (CYP6AS16P), mRNA	GB40286	82.0395	0.111843	0.456542	0.137442	0.0871796	0.484734	4.78559	1.63203	5.95475	10.3675	20.8356	1.02688	43.3318	0.416596	27.591
PREDICTED: Apis mellifera cytochrome P450 6AS13 (CYP6AS13), transcript variant 1, mRNA	GB40287	2.289	4.26801	0.75086	0.960699	1.02111	0.51281	3.05992	1.25744	7.18231	25.3107	2.56308	0.376226	2.32377	0.858558	1.44241
PREDICTED: Apis mellifera cytochrome P450 6AS13 (CYP6AS13), transcript variant 1, mRNA	GB40288	1.48552	0.282079	0.33866	0.144434	0.586335	0.0815031	1.23792	1.07611	0.481361	1.20682	0.814721	0.444727	0	0.350232	0.729424
PREDICTED: Apis mellifera carbohydrate kinase domain-containing protein-like (LOC550956), transcript variant X1, mRNA	GB40289	33.4757	4.42107	3.25321	3.11082	3.44614	6.18102	7.0411	2.24428	10.9516	11.5929	7.4144	2.81721	8.91193	3.2356	6.41689
#N/A	GB40290	0.516541	0.114431	0.0824305	0	0	0.0991901	0	0.0982231	0.468657	1.30552	0.495762	0.0318375	0.572058	0.0774975	0.177543
#N/A	GB40291	0	0	0	0	0	0	0	0	0	0	0	0	0	0	0
#N/A	GB40292	0	0.280637	0	0.172435	0.437503	0	1.84739	0.160592	2.29872	1.60086	2.43167	0.31232	5.61178	0.570177	0.870834
#N/A	GB40293	12.8054	0.709207	2.15704	0.435766	3.50115	1.63933	10.8934	9.46952	11.1342	8.76546	8.19352	13.4177	17.7271	6.40406	10.27
#N/A	GB40294	4.62285	1.02412	0.327877	0.209753	0.266093	1.18362	0	1.75812	3.49526	0.97366	0	3.03929	1.70657	1.15596	0
#N/A	GB40295	0	0	0	0	0.584532	0	0	1.28737	0	0	0	0	0	0.507863	0
PREDICTED: Apis mellifera kanadaptin-like (LOC412637), mRNA	GB40296	2.42569	1.97037	1.37634	1.73347	1.71039	2.87243	0.589573	1.48628	2.56764	2.29904	0.776039	0.797387	2.46254	2.42621	2.91812
PREDICTED: Apis mellifera uncharacterized LOC550975 (LOC550975), transcript variant X2, mRNA	GB40297	18.2073	38.6852	33.634	39.7665	29.7256	54.3516	9.65529	20.0389	45.4285	51.7699	23.8294	21.3223	15.5814	40.975	44.3759
PREDICTED: Apis mellifera uncharacterized LOC102655415 (LOC102655415), mRNA	GB40298	0.733525	0	0.234114	0	0.126666	0.281714	0	0.0929892	0.665526	0.463483	0	0.090423	0.812363	0	0
Apis mellifera cuticular protein 5 (CPR5), mRNA	GB40299	21.8477	68.173	119.079	87.8024	39.9352	59.1443	39.2433	145.676	22.7232	6.22891	1.5343	54.4553	24.1958	4.63695	61.9067
PREDICTED: Apis mellifera aldose-1-epimerase (LOC552086), transcript variant X3, mRNA	GB40300	5.16218	2.28719	1.09839	3.16203	2.67424	0.991281	0	0.327206	2.34182	3.26176	0	0.318176	0	8.90664	0
PREDICTED: Apis mellifera aldose-1-epimerase (LOC552086), transcript variant X3, mRNA	GB40301	5.83709	16.568	13.9336	21.8003	13.7964	13.8709	8.51235	9.66586	15.557	10.6036	1.40057	9.84884	3.23223	41.3244	20.3138
PREDICTED: Apis mellifera phosphoglycerate kinase (Pgk), transcript variant 1, mRNA	GB40302	48.8393	52.4784	26.8985	50.3799	27.94	69.4136	15.5044	17.479	34.6657	15.9546	13.3928	21.7476	57.032	54.1832	47.0489
PREDICTED: Apis mellifera uncharacterized LOC412187 (LOC412187), transcript variant X2, mRNA	GB40303	4.8687	1.05461	1.03594	0.986725	0.803368	0.997254	5.99566	2.02993	3.38665	2.9396	3.11523	0.693535	4.67305	1.05511	1.78502
PREDICTED: Apis mellifera ankyrin-1-like (LOC413892), transcript variant X2, mRNA	GB40304	7.74759	14.5583	7.34465	12.2785	7.71661	41.4976	13.9213	15.4516	34.08	7.69273	13.544	7.93041	46.7319	18.9303	50.4063
PREDICTED: Apis mellifera NADH dehydrogenase [ubiquinone] iron-sulfur protein 2, mitochondrial (Ndufs2), transcript variant 1, mRNA	GB40305	15.0634	106.261	62.518	146.824	65.8476	415.493	74.047	125.089	65.8781	13.154	16.8941	81.2235	11.9963	254.592	177.898
#N/A	GB40306	259.226	59.2095	76.2689	121.675	84.742	122.902	95.1605	87.3682	165.854	189.21	101.235	54.5444	144.534	79.1254	189.876
PREDICTED: Apis mellifera RNA polymerase II 15kD subunit (RpII15), transcript variant X2, mRNA	GB40307	1.1699	3.36923	4.10728	4.857	2.32323	9.88473	4.26522	4.52341	6.36869	2.21763	0	1.73059	0.647819	2.28179	7.23804
PREDICTED: Apis mellifera hsp70-binding protein 1-like (LOC409521), mRNA	GB40308	4.21976	7.97712	7.57198	8.80735	5.48935	11.4524	15.5895	19.6145	10.5924	5.33258	2.16001	9.01643	2.80398	14.9411	9.86273
PREDICTED: Apis mellifera peroxisomal biogenesis factor 19-like (LOC100578522), transcript variant X2, mRNA	GB40309	5.73045	5.24721	3.29211	5.61619	2.96862	0.880323	5.0141	3.68069	4.67931	4.34499	2.19997	6.07507	8.03871	10.7182	7.35335
PREDICTED: Apis mellifera uncharacterized LOC411575 (LOC411575), transcript variant X5, mRNA	GB40310	8.85704	8.84267	4.03297	7.34622	5.58757	29.1176	4.99434	7.5902	10.7682	8.28266	4.08036	3.17357	6.80089	8.13248	12.3396
PREDICTED: Apis mellifera uncharacterized LOC100578684 (LOC100578684), mRNA	GB40311	29.1022	182.361	141.832	167.51	120.849	202.78	163.698	251.575	152.14	56.9167	31.9217	142.816	35.2996	310.836	197.2
PREDICTED: Apis mellifera choline/ethanolamine kinase-like (LOC411525), transcript variant X2, mRNA	GB40312	58.4488	8.17233	5.75952	4.17365	3.39191	13.9837	11.8773	10.8714	20.2125	39.0503	10.116	5.079	46.6911	6.46906	17.1257
PREDICTED: Apis mellifera choline/ethanolamine kinase-like (LOC411525), transcript variant X4, mRNA	GB40313	14.2757	8.80992	6.29199	5.13559	6.16285	9.39881	8.9222	6.07552	7.40131	16.1075	1.95734	3.51958	4.51714	5.50749	4.90677
#N/A	GB40314	0	0.230447	0	0.42479	0	0	1.517	0.131871	1.41571	0	0	0.128232	2.30408	0.156069	0
PREDICTED: Apis mellifera roundabout (robo), mRNA	GB40315	51.7486	6.0692	5.28953	4.00541	4.90605	7.01447	29.5945	6.30293	14.2696	23.0808	27.2681	7.62997	49.4443	7.00276	15.3455
PREDICTED: Apis mellifera roundabout (robo), mRNA	GB40316	32.9906	2.75475	2.62785	1.88838	2.57089	4.15843	7.03158	4.34308	8.02033	13.3624	7.79409	3.94168	10.3988	2.95709	5.40802
#N/A	GB40317	0	0	0.556145	0	0	0	0	0	0	0	0	0	0	0	0
PREDICTED: Apis mellifera transcription initiation factor TFIID subunit 3-like (LOC725906), mRNA	GB40318	7.35578	9.31172	9.50258	14.7329	8.70998	18.5644	7.6622	7.32674	11.441	7.30369	2.01711	9.19715	12.8014	15.9234	25.283
PREDICTED: Apis mellifera uncharacterized LOC552129 (LOC552129), mRNA	GB40319	14.1722	1.80067	1.1419	1.17733	1.18765	1.36073	3.34329	3.06482	4.06554	6.71612	6.401	2.22233	6.46282	2.00121	5.65921
PREDICTED: Apis mellifera DnaJ60-like protein (LOC411359), transcript variant X1, mRNA	GB40320	12.1189	3.71733	2.02321	3.47688	1.48099	3.36543	3.26275	3.049	6.34353	6.36154	6.08411	3.35557	8.87877	7.27287	3.46053
#N/A	GB40321	3.04778	2.36315	3.40459	2.90404	2.36833	1.17052	2.22232	6.18189	2.76525	4.81441	0	4.69632	1.68768	1.37179	0
#N/A	GB40322	0	0.626628	0	0	0	0	0	0	0	1.78727	0	0	0	0.848757	0
#N/A	GB40323	0	0	0	0.401528	0	0	0	0	0	0	0	0.727259	0	0.442566	0
#N/A	GB40324	3.48012	0.256988	0.370243	0	0.400634	0.891039	0	0.441176	0.526252	0	0	0	0	0	0
#N/A	GB40325	0	0.333897	0.801742	0.20516	0.780799	0	2.19799	0.573207	0	0.952339	0	1.30057	0	0	1.0361
PREDICTED: Apis mellifera potassium voltage-gated channel subfamily KQT member 1-like (LOC102655649), mRNA	GB40326	24.7587	1.09697	0.632165	0.269611	0.342028	1.52139	1.44424	2.00874	2.69562	5.00606	3.80203	2.31956	14.2582	0.297167	2.04239
PREDICTED: Apis mellifera uncharacterized LOC726884 (LOC726884), mRNA	GB40327	14.2261	2.78078	3.42759	1.9934	4.26288	3.21388	7.93235	2.86429	22.398	15.8627	16.8665	3.76524	9.73107	4.77092	3.7392
#N/A	GB40328	7.94181	0	0	0	0	0	0	0	0	0	0	0	0	0	0
PREDICTED: Apis mellifera uncharacterized LOC102654001 (LOC102654001), mRNA	GB40329	6.45272	1.07212	0.400453	0.14639	0.278566	0.206517	0	0.749846	4.39091	7.13511	1.03219	0.662867	5.35969	0.564733	3.32686
PREDICTED: Apis mellifera uncharacterized LOC102655287 (LOC102655287), partial mRNA	GB40330	1314.75	10.7633	13.862	7.11441	7.62705	21.2039	207.191	45.6338	138.255	716.774	124.349	63.431	327.734	25.9544	68.3162
PREDICTED: Apis mellifera uncharacterized LOC102653914 (LOC102653914), partial mRNA	GB40331	7.88495	4.03943	4.3516	0.134162	2.29767	3.97459	2.87469	5.12284	8.27183	4.67078	1.89194	4.13097	5.45776	7.24583	6.43669
PREDICTED: Apis mellifera cysteine-rich protein 2-binding protein-like (LOC727511), mRNA	GB40332	1.44229	2.1301	1.79015	1.63603	1.49433	1.66175	4.20663	1.03609	3.27146	2.12641	4.61422	2.13352	3.1946	2.52453	1.65246
PREDICTED: Apis mellifera ephrin-B2a-like (LOC408703), transcript variant 1, partial mRNA	GB40333	350.678	36.1299	32.9888	26.4872	37.2278	56.4526	101.055	50.667	102.246	144.181	131.673	32.1843	175.967	39.1708	87.0922
PREDICTED: Apis mellifera uncharacterized LOC100577383 (LOC100577383), ncRNA	GB40334	5.78936	1.28254	1.43714	1.83877	1.66619	1.48229	0	1.46784	3.50179	7.3161	7.40863	3.33044	0	1.73717	1.3266
PREDICTED: Apis mellifera neutral ceramidase (CDase), transcript variant X1, mRNA	GB40335	10.2294	11.2012	6.4675	35.3276	10.0434	10.439	6.81952	2.63061	17.6341	8.49489	3.36613	11.1328	9.71041	22.9332	32.5481
PREDICTED: Apis mellifera neutral ceramidase (CDase), transcript variant X1, mRNA	GB40336	29.6833	28.13	48.8227	323.045	54.3085	311.238	14.7728	28.4611	56.7488	24.7098	23.0627	150.924	13.5669	283.5	311.747
Apis mellifera pyrokinin-like receptor 1 (LOC551571), mRNA	GB40337	10.3878	3.42631	4.12586	4.74471	5.18205	2.65967	11.7824	4.88705	11.9382	13.1273	6.20354	6.40265	10.4817	5.33355	4.60194
PREDICTED: Apis mellifera UPF0488 protein CG14286-like (LOC102656579), mRNA	GB40338	2.57305	1.14003	1.77932	1.66365	0.888635	0	9.38082	2.85413	3.50179	2.84515	1.23477	1.90311	3.56199	1.44765	2.65319
PREDICTED: Apis mellifera iodotyrosine dehalogenase 1-like (LOC413740), transcript variant X2, mRNA	GB40339	0.358174	2.77716	4.64885	2.779	5.44279	3.3014	2.61166	7.21953	1.62485	2.03683	0	4.90096	5.15671	4.72889	4.18574
PREDICTED: Apis mellifera uncharacterized LOC100576863 (LOC100576863), transcript variant X1, mRNA	GB40340	4.84225	3.21816	3.18293	2.9896	2.62795	0.863427	4.03517	7.5197	9.10054	5.46359	1.65981	3.00588	2.87286	5.76003	2.13989
PREDICTED: Apis mellifera uncharacterized LOC413618 (LOC413618), mRNA	GB40341	9.58567	4.64115	4.61538	4.50626	5.23883	7.17309	8.64678	4.58511	10.2661	9.24127	7.2083	3.16729	8.86484	4.10689	6.72536
PREDICTED: Apis mellifera nucleostemin 3 (ns3), mRNA	GB40342	3.20965	5.39208	4.78054	4.87866	4.61871	4.05757	2.92543	7.73087	6.06689	4.81659	2.56711	4.43468	3.4065	6.78181	3.58542
PREDICTED: Apis mellifera uncharacterized LOC413620 (LOC413620), transcript variant X2, mRNA	GB40343	2.29572	1.26203	3.24744	3.06705	2.58412	10.4822	2.47992	2.19889	3.08578	4.83523	0.816063	1.69799	3.48411	1.77318	3.79925
PREDICTED: Apis mellifera phospholipase A2-1 (PLA2-1), mRNA	GB40344	11.2681	3.24513	3.3566	2.91422	2.91867	0	13.9676	8.71358	9.45674	12.8157	8.65182	2.0141	11.8552	2.11321	6.97142
#N/A	GB40345	26.796	2.79352	1.84462	0.858227	1.63312	7.26435	2.29866	5.19533	8.58072	12.9475	18.154	2.72028	34.913	3.3108	1.08356
PREDICTED: Apis mellifera uncharacterized LOC552177 (LOC552177), misc_RNA	GB40346	34.7768	3.85211	6.01222	3.55035	2.62732	2.08691	6.33946	6.613	13.8044	30.9009	14.6028	4.15303	18.0537	3.26101	6.72375
PREDICTED: Apis mellifera uncharacterized LOC102655389 (LOC102655389), mRNA	GB40347	27.4241	7.50485	5.14869	4.39171	7.79985	12.391	7.0576	7.77114	8.78183	20.386	15.4829	4.9715	19.6522	7.01882	6.65372
PREDICTED: Apis mellifera uncharacterized LOC552177 (LOC552177), misc_RNA	GB40348	4.96996	3.09601	3.13631	2.68869	2.33993	3.14861	2.04425	6.6397	4.25873	4.80441	3.91388	2.83812	4.6103	3.9322	4.29254
PREDICTED: Apis mellifera uncharacterized LOC726673 (LOC726673), partial mRNA	GB40349	32.8949	15.0499	10.0804	15.2337	11.4224	0.274641	11.9928	29.4627	65.3682	24.3997	5.49073	26.6662	6.33572	45.4904	12.2897
PREDICTED: Apis mellifera DENN domain-containing protein 5B-like (LOC412128), transcript variant X5, mRNA	GB40350	7.89523	6.00245	2.23352	1.35558	2.68024	4.58276	9.42036	5.22051	19.2108	12.7551	12.7442	2.47739	13.5131	4.71122	6.53759
PREDICTED: Apis mellifera uncharacterized LOC102655053 (LOC102655053), ncRNA	GB40351	516.94	41.372	43.1161	24.3724	39.3967	68.7658	209.173	93.1125	441.944	328.457	345.546	57.7908	2836.91	46.0723	1404.24
PREDICTED: Apis mellifera uncharacterized LOC102654732 (LOC102654732), ncRNA	GB40352	1.16331	0	0	0.158349	0	0.446774	0	0.147473	0.527734	0	0	0.143403	0	0.523599	0.799695
PREDICTED: Apis mellifera uncharacterized LOC102654896 (LOC102654896), transcript variant X1, ncRNA	GB40353	13.9991	0	1.117	0	0	1.34411	0	0	0	6.63409	0	0	0	0.525078	0
PREDICTED: Apis mellifera uncharacterized LOC102654896 (LOC102654896), transcript variant X1, ncRNA	GB40354	1.84364	7.76011	3.72667	3.26241	7.64067	2.12417	10.7544	4.44065	12.5455	20.9685	0	4.99991	0	5.25547	3.80212
PREDICTED: Apis mellifera coiled-coil domain-containing protein 94-like (LOC413184), transcript variant X2, mRNA	GB40355	3.72354	2.51216	1.17041	1.95827	1.51978	1.43004	2.96188	2.05979	4.91399	3.52912	2.92398	1.35616	2.06187	2.28538	1.51254
PREDICTED: Apis mellifera spondin-1-like (LOC413185), transcript variant X3, mRNA	GB40356	122.923	1.97866	2.06149	1.29819	1.9083	3.60466	138.42	7.638	141.059	60.5483	362.363	12.3725	167.486	4.76959	38.5044
PREDICTED: Apis mellifera UPF0518 protein AGAP011705-like (LOC412284), transcript variant X2, mRNA	GB40357	8.736	1.80965	1.54498	1.43623	1.41059	3.18081	2.64725	2.4882	4.47777	5.08978	13.5024	1.79018	14.8265	2.41709	8.89112
PREDICTED: Apis mellifera RILP-like protein homolog (LOC410142), transcript variant X2, mRNA	GB40358	14.9312	2.25895	2.4796	1.98285	2.01236	1.25877	9.5595	3.23166	2.31291	10.1247	3.49525	0.942743	12.9061	2.73189	8.51175
PREDICTED: Apis mellifera ER degradation-enhancing alpha-mannosidase-like 1 (Edem1), mRNA	GB40359	4.00544	0.764947	0.42613	0.263209	0.143103	0.901767	0.604263	0.822939	0.563917	2.09451	0	0.74915	1.52963	1.01539	0.759577
PREDICTED: Apis mellifera eukaryotic translation initiation factor 2 subunit 1-like (LOC726500), mRNA	GB40360	1.84914	10.0363	7.54116	11.5784	9.73901	7.69352	13.0337	8.51712	9.5071	2.72625	2.36634	2.81135	3.75445	10.3111	9.74554
PREDICTED: Apis mellifera sister chromatid cohesion protein PDS5 homolog B-A-like (LOC551462), transcript variant X4, mRNA	GB40361	21.1569	1.03414	0.632799	0.727654	0.533059	0.809651	1.97639	1.75623	3.82547	8.23023	3.32409	1.07664	8.67191	1.24257	3.20899
PREDICTED: Apis mellifera flap endonuclease 1 (LOC412308), mRNA	GB40362	6.10006	0.945958	1.10325	0.747304	1.05337	0.58569	6.67188	1.08263	3.32075	1.54175	2.92734	1.12795	4.3912	0.823683	3.56437
PREDICTED: Apis mellifera fritz (frtz), transcript variant X1, mRNA	GB40363	4.26511	4.64217	3.89639	5.07364	3.61848	0.997067	4.73253	7.27581	3.32293	3.63232	1.7798	4.13757	4.2101	5.77303	3.69684
PREDICTED: Apis mellifera conserved oligomeric Golgi complex subunit 8 (LOC551090), mRNA	GB40364	8.24545	1.9821	1.81042	1.83877	1.33295	0.606391	6.39601	7.02783	2.46717	3.43635	0.336756	3.58995	4.66297	4.02709	3.97979
PREDICTED: Apis mellifera ATP-dependent RNA helicase DDX24-like (LOC726586), mRNA	GB40365	14.4292	1.72688	1.55274	1.33198	1.57519	1.14654	17.8981	5.17222	37.7701	8.27885	15.5998	2.98498	13.2249	3.1104	4.78854
PREDICTED: Apis mellifera uncharacterized LOC102656367 (LOC102656367), transcript variant X2, ncRNA	GB40366	162.588	23.7724	44.6274	10.6231	20.7762	13.7374	75.8738	182.617	76.7085	90.4048	93.6288	335.112	93.6328	106.843	93.8855
PREDICTED: Apis mellifera uncharacterized LOC100578698 (LOC100578698), transcript variant X1, ncRNA	GB40367	15.6826	3.47421	3.89302	2.84627	4.51348	8.03063	7.6234	2.65078	0	23.1214	20.0689	1.28881	11.5787	7.84294	3.59357
PREDICTED: Apis mellifera uncharacterized LOC100578698 (LOC100578698), transcript variant X2, ncRNA	GB40368	0	0.720375	0.345948	3.98366	1.12304	1.24886	4.74211	5.77119	0	6.16396	24.9677	1.20255	14.405	0.975736	4.47074
PREDICTED: Apis mellifera uncharacterized LOC100578607 (LOC100578607), transcript variant X3, ncRNA	GB40369	308.766	16.2455	10.4706	12.8714	14.9957	22.2343	42.2137	16.8801	71.7867	92.6706	103.721	12.1323	143.192	13.3183	54.3905
PREDICTED: Apis mellifera uncharacterized LOC100578607 (LOC100578607), transcript variant X3, ncRNA	GB40370	13.9991	14.7311	5.58502	3.81111	10.8782	0	15.3114	5.32403	19.0521	17.6909	13.436	5.60852	3.87593	11.5517	7.21759
PREDICTED: Apis mellifera uncharacterized LOC102655855 (LOC102655855), transcript variant X2, ncRNA	GB40372	6.97003	0.772048	0.741527	0.237189	1.20359	0.669219	2.54113	9.05683	3.95244	5.50508	0	4.72565	0	1.56859	2.39571
PREDICTED: Apis mellifera uncharacterized protein C20orf112-like (LOC408958), transcript variant X3, mRNA	GB40373	0	0	0.323055	0.413337	0.26218	0	0	0.192474	0	1.91868	0	0	0	0.227791	0
PREDICTED: Apis mellifera uncharacterized LOC100578376 (LOC100578376), transcript variant X7, misc_RNA	GB40375	30.1312	12.9575	12.6338	12.3043	15.6093	31.3126	28.4323	11.9086	38.5948	24.6382	13.609	11.7985	29.4438	13.296	53.6105
#N/A	GB40376	0	0	0	0	0	1.21072	0	0	0	1.99192	0	0	0	0.472971	0
PREDICTED: Apis mellifera uncharacterized LOC551717 (LOC551717), mRNA	GB40377	25.9043	5.62831	5.35281	9.96796	3.0108	4.01774	18.1619	20.0191	21.695	24.5517	22.9498	24.8093	24.8265	7.17501	10.9584
PREDICTED: Apis mellifera uncharacterized LOC725331 (LOC725331), transcript variant X2, mRNA	GB40378	0.610909	7.84953	4.15957	4.49046	13.503	19.9429	4.4545	0.542116	2.49425	1.93004	8.20867	1.43085	3.38284	3.48292	13.4387
PREDICTED: Apis mellifera uncharacterized LOC102655052 (LOC102655052), ncRNA	GB40379	0	0.737804	1.41727	4.53338	4.60083	0	0	2.111	15.1085	23.148	0	0.41055	0	0.999343	0
PREDICTED: Apis mellifera protein I'm not dead yet-like (LOC725438), mRNA	GB40381	4.0961	2.91672	2.5524	2.84753	2.42509	3.76427	0.426673	4.15411	2.5882	2.77302	0.561618	2.4886	0.81006	2.52402	2.31297
PREDICTED: Apis mellifera gustatory receptor 3 (Gr3), mRNA	GB40382	3.55767	10.435	9.44718	13.0559	10.3947	14.5379	13.4894	10.5536	10.3292	5.21522	3.8243	6.01706	3.46724	12.1912	11.9348
PREDICTED: Apis mellifera uncharacterized LOC410018 (LOC410018), transcript variant X8, misc_RNA	GB40383	0	0.672703	0.969165	2.48002	1.57308	0	0	1.15484	0	0	0	1.87162	0	1.36675	2.08744
PREDICTED: Apis mellifera uncharacterized LOC410018 (LOC410018), transcript variant X8, misc_RNA	GB40384	0	1.44075	1.72974	1.77052	0	0	0	0	0	4.10931	0	0.400852	0	3.90294	0
PREDICTED: Apis mellifera uncharacterized LOC410018 (LOC410018), transcript variant X2, mRNA	GB40385	5.28385	5.60631	8.49123	5.67817	5.76266	19.118	3.24444	6.02852	6.05562	6.50156	4.27056	1.91977	6.15973	3.83855	5.92636
PREDICTED: Apis mellifera uncharacterized LOC410018 (LOC410018), transcript variant X6, mRNA	GB40386	15.4819	5.53719	11.1922	5.91591	9.92068	18.3391	10.0647	12.0596	7.36182	7.77873	6.80296	4.66773	9.50251	6.88436	6.79597
PREDICTED: Apis mellifera protein Dr1 (NC2beta), transcript variant 2, mRNA	GB40387	24.8861	15.4963	10.5187	15.1979	9.0593	14.7239	19.6172	6.99176	36.0045	127.496	27.1127	5.3893	24.5812	11.302	22.6559
PREDICTED: Apis mellifera exo84 protein (exo84), mRNA	GB40388	1.30596	16.7481	3.62784	2.5875	3.15721	2.78645	6.13676	4.80116	4.60794	5.50122	1.11416	2.18229	0.482108	5.83453	3.09229
Apis mellifera profilin (PRF), transcript variant 1, mRNA	GB40389	48.3542	184.987	151.953	197.208	219.237	236.328	139.421	176.584	322.691	216.662	30.1541	68.6541	23.6495	47.542	115.075
PREDICTED: Apis mellifera sodium/hydrogen exchanger-like domain-containing protein 1-like (LOC725900), transcript variant X1, mRNA	GB40390	9.00567	0.513015	0.574856	0.315218	0.355454	0.296458	2.62663	0.587135	2.33453	4.0645	9.87817	0.348903	5.98415	0.540454	1.94568
PREDICTED: Apis mellifera uncharacterized LOC100577582 (LOC100577582), transcript variant X1, mRNA	GB40391	358.713	4.51455	3.70918	3.14156	2.28948	6.1292	210.178	6.50521	74.4036	108.286	578.283	10.9262	328.473	3.60999	2.70052
PREDICTED: Apis mellifera sodium-independent sulfate anion transporter-like (LOC552279), transcript variant X1, mRNA	GB40392	2.81294	0.856845	0.33667	0.550412	0.364306	0.540162	2.56385	1.13665	4.54606	3.9991	4.04967	0.411773	8.95639	0.369276	1.9337
PREDICTED: Apis mellifera uncharacterized LOC102656154 (LOC102656154), transcript variant X1, mRNA	GB40393	10.8646	0.784853	0.841772	0.562621	0.93806	0.997801	4.13325	1.82644	2.89296	5.52177	3.17361	1.03359	9.15505	0.956763	2.92254
PREDICTED: Apis mellifera uncharacterized LOC102656242 (LOC102656242), ncRNA	GB40394	0	1.02221	0.490899	0	1.19519	0	0	0.292474	3.13987	1.45777	0	0	2.55508	0.346141	3.17198
PREDICTED: Apis mellifera baiser (bai), mRNA	GB40395	3.41866	14.3896	20.4402	17.497	20.4257	8.6655	11.9652	19.5023	8.37472	8.20841	1.31246	13.2327	3.02887	18.9776	18.8008
#N/A	GB40396	4.81603	1.467	1.02473	1.55694	1.1435	0.92481	9.65705	4.65529	3.55028	1.9019	1.15557	1.78104	0.666706	1.62575	1.24151
PREDICTED: Apis mellifera tRNA (adenine(58)-N(1))-methyltransferase non-catalytic subunit TRM6-like (LOC102655836), mRNA	GB40397	0.292475	2.85089	1.15128	0.955476	0.404039	1.23559	0.426522	3.29986	2.38826	2.03283	1.12284	0.360539	1.61955	2.0185	2.01057
PREDICTED: Apis mellifera beta-1,3-galactosyltransferase 6-like (LOC102655877), mRNA	GB40398	3.33942	2.01388	2.07243	2.09602	1.60182	1.42502	1.08221	2.77522	1.93574	1.99281	0.35612	1.60089	2.67102	2.97827	2.04055
PREDICTED: Apis mellifera YKT6 v-SNARE protein (Ykt6), transcript variant X1, mRNA	GB40399	0.304778	0.877741	1.00517	1.16161	0.947331	1.28757	5.77803	3.01367	0.967838	1.54061	0.585036	1.87853	0	2.14914	1.4666
PREDICTED: Apis mellifera uncharacterized LOC552576 (LOC552576), mRNA	GB40400	6.32973	0.898876	0.509372	0.629631	0.294276	1.49598	1.6568	2.25295	1.76706	3.02525	1.71349	3.40121	2.33668	1.21751	1.56199
PREDICTED: Apis mellifera uncharacterized LOC552576 (LOC552576), mRNA	GB40401	3.38504	0.712404	0.34212	0.345577	0.379946	0.32501	1.48094	0.665139	0.691029	0.641658	0.97466	0.292096	2.81164	0.685615	0.930793
#N/A	GB40403	90.6337	6.28541	6.12078	7.83132	5.17155	2.72413	49.4212	13.6877	47.909	54.2797	90.7699	14.1843	90.7738	26.9594	20.5876
PREDICTED: Apis mellifera proximal to raf (ptr), transcript variant X6, mRNA	GB40405	4.25614	4.00008	3.80765	3.95007	3.49661	1.21356	7.14723	10.1779	4.30041	7.98633	1.23786	6.28005	2.7853	5.3987	4.25572
#N/A	GB40406	5.71308	1.26564	0.520974	0.666568	0.845608	1.88069	1.19021	1.75889	2.59174	2.06277	4.69994	3.62192	1.80775	0.734695	0.561051
PREDICTED: Apis mellifera uncharacterized LOC725020 (LOC725020), mRNA	GB40407	87.7526	0.31739	0.533475	0.243772	0.494799	0.550234	9.9243	3.9049	4.38711	6.78944	30.2514	1.50119	48.3937	0.913536	12.311
PREDICTED: Apis mellifera uncharacterized LOC725020 (LOC725020), mRNA	GB40408	2.20673	0.104757	0.167693	0.193101	0.163312	0.0605362	0.459732	0.419623	0.786566	0.199192	0.302566	0.369181	1.04739	0.33108	0.650134
PREDICTED: Apis mellifera uncharacterized LOC100577488 (LOC100577488), transcript variant X1, mRNA	GB40409	4.00169	4.07794	0.851462	0.871533	2.07305	0.307374	0	1.01459	1.81537	3.5399	3.07257	0.0986592	1.77271	1.08068	2.20071
PREDICTED: Apis mellifera uncharacterized LOC413556 (LOC413556), mRNA	GB40410	5.33619	0.513976	0.617071	0.410551	0.600952	0.712831	1.69171	0.529411	2.52601	6.15703	6.68025	0.429001	8.99304	0.591746	2.71133
PREDICTED: Apis mellifera uncharacterized LOC413556 (LOC413556), mRNA	GB40411	5.63289	1.27098	0.987688	1.00813	1.35096	1.20186	2.43394	3.01502	3.02857	2.70234	2.60303	1.62021	4.38992	0.985964	2.65319
PREDICTED: Apis mellifera 45 kDa calcium-binding protein-like (LOC411242), transcript variant X2, mRNA	GB40412	4.79711	0.750155	0.600416	0.825827	0.877098	0.975363	18.5181	1.80651	4.86446	5.70558	11.3749	1.39141	6.25022	0.677381	0.678935
PREDICTED: Apis mellifera uncharacterized LOC102656530 (LOC102656530), transcript variant X2, ncRNA	GB40413	42.8771	2.49966	1.68059	2.45744	5.06595	13.8671	13.1639	2.00257	5.11873	18.5368	12.9955	3.89461	17.4946	5.4172	3.10264
PREDICTED: Apis mellifera protein SMG8 (LOC726359), mRNA	GB40414	3.7965	1.52635	2.0943	2.41163	1.74822	3.83417	2.87078	2.6738	2.80668	2.48769	4.04864	1.49067	2.80302	2.46824	2.51317
PREDICTED: Apis mellifera uncharacterized LOC100577452 (LOC100577452), mRNA	GB40415	1138.95	2.49252	0.804535	0.351494	0.732558	3.04601	271.671	0.794997	130.531	317.115	3157.44	30.1038	2156.07	1.85407	758.862
PREDICTED: Apis mellifera twist (Twi), transcript variant X1, mRNA	GB40416	6.44088	1.259	0.886771	0.412579	0.719672	0.291018	2.21009	1.68106	2.57815	2.63335	1.45454	2.05501	3.35677	1.81899	1.56271
Apis mellifera transmembrane protein 98 (Tmem98), mRNA	GB40417	3.51169	5.21231	5.71609	7.26574	6.30659	2.15789	5.63328	25.9984	4.46061	4.43777	1.34817	8.78772	0.388912	14.5941	6.03512
PREDICTED: Apis mellifera uncharacterized LOC102654020 (LOC102654020), transcript variant X5, misc_RNA	GB40418	86.2657	8.13223	8.00602	2.49839	8.55755	4.22946	34.7966	11.634	26.6447	44.07	28.1857	9.2766	42.6869	7.71048	7.57045
PREDICTED: Apis mellifera rho GTPase-activating protein 100F ortholog (LOC409836), transcript variant X12, mRNA	GB40419	2.06487	0.457438	0.109839	0.281069	0.178282	0	3.01124	0.261765	2.34182	3.26176	7.92723	0.381811	10.2906	0.464694	4.96811
PREDICTED: Apis mellifera rho GTPase-activating protein 100F ortholog (LOC409836), transcript variant X4, mRNA	GB40420	18.5089	1.12814	1.25024	1.39968	1.28522	2.70798	3.14192	3.09127	8.17444	12.0044	2.63176	1.53316	4.55516	1.73374	1.9523
PREDICTED: Apis mellifera rho GTPase-activating protein 100F ortholog (LOC409836), transcript variant X4, mRNA	GB40421	1.28652	1.80505	3.01115	1.05073	1.85132	3.95277	4.37772	6.90428	6.03086	5.96127	3.29272	3.64762	3.32453	1.09378	3.24279
PREDICTED: Apis mellifera uncharacterized LOC409325 (LOC409325), transcript variant X1, mRNA	GB40422	3.38577	2.8226	2.68257	3.33523	2.07708	2.60064	2.5987	4.14531	2.99106	3.94086	2.05236	4.65697	3.35496	2.99436	2.93998
#N/A	GB40423	9.30885	0.749899	3.15111	1.15192	1.89973	0	3.70235	6.00771	1.53562	7.48601	0	10.5363	2.81164	2.79324	0
PREDICTED: Apis mellifera e3 ubiquitin-protein ligase TRIM23-like (LOC409166), mRNA	GB40424	18.9513	52.6756	45.6906	55.156	38.8466	60.7925	53.0869	92.0194	65.6236	61.6817	10.7302	20.7061	14.4954	14.0324	30.2731
PREDICTED: Apis mellifera uncharacterized LOC727649 (LOC727649), mRNA	GB40425	21.3952	0.579683	0.474889	0.314278	0.451852	0.945836	2.91809	0.741487	2.72325	15.5611	0	0.56923	8.69376	0.369492	3.7034
PREDICTED: Apis mellifera uncharacterized LOC727647 (LOC727647), mRNA	GB40426	7.61428	0.710239	1.32169	0.790976	0.657422	0.692598	1.75327	2.74338	1.54531	3.79827	0.769261	0.617518	2.44103	0.481003	2.75489
PREDICTED: Apis mellifera neurofibromin 2 (merlin) (NF2), transcript variant X3, mRNA	GB40427	4.09755	1.49129	1.08982	1.27487	0.73284	1.74229	2.34753	1.0389	1.92524	1.01713	1.40454	1.20866	2.59311	1.58082	1.91139
PREDICTED: Apis mellifera transcriptional adapter 3-B-like (LOC411658), mRNA	GB40428	10.4362	3.89731	2.25229	3.65289	1.69915	0.687097	5.65287	1.8522	3.65223	2.44927	16.0262	1.58054	18.1623	4.87621	10.4538
PREDICTED: Apis mellifera Rab-protein 11 (Rab11), transcript variant X1, mRNA	GB40429	8.3345	43.2051	33.2509	57.632	32.5981	60.6572	26.7396	53.7793	24.5761	17.6418	6.39938	33.0826	8.30725	52.2058	35.8088
PREDICTED: Apis mellifera vacuolar protein sorting-associated protein 72 homolog (YL-1), transcript variant X4, mRNA	GB40430	0	0	0.965614	0	0.783659	0	13.2362	3.45184	0	5.73497	0	1.67829	0	1.36174	6.23938
PREDICTED: Apis mellifera beta-ureidopropionase-like (LOC409250), transcript variant 1, mRNA	GB40431	18.0024	14.118	10.7636	12.6935	25.2424	10.5091	5.77571	7.66808	11.9235	12.2849	8.98466	12.1168	13.1586	10.6957	9.1578
PREDICTED: Apis mellifera AN1-type zinc finger protein 5-like (LOC410085), transcript variant X4, mRNA	GB40432	104.354	11.8049	4.25182	5.13783	3.83403	9.37986	71.2337	1.6888	29.2098	58.9222	34.0956	4.3792	113.111	2.66491	39.6838
PREDICTED: Apis mellifera AN1-type zinc finger protein 5-like (LOC410085), transcript variant X6, mRNA	GB40433	0	1.47561	2.12591	2.26669	2.30042	6.39536	19.4274	3.79981	4.53256	0	0	1.23165	0	0.999343	4.5789
PREDICTED: Apis mellifera AN1-type zinc finger protein 5-like (LOC410085), transcript variant X6, mRNA	GB40434	16.4368	47.3369	27.4688	71.0364	34.8878	95.4786	13.9826	17.1037	34.7972	25.9643	11.8317	19.4177	10.6186	53.4309	49.4339
#N/A	GB40435	17.627	23.4298	20.3603	20.9088	11.3057	40.6183	55.0837	42.1377	35.4129	14.3199	0	8.69164	8.36634	42.3136	24.2347
PREDICTED: Apis mellifera small ribonucleoprotein Sm D3 (SmD3), transcript variant X1, mRNA	GB40436	14.5073	84.8457	55.0479	83.4651	53.944	85.0598	21.1563	44.5061	71.516	56.8326	12.9955	33.0247	21.422	44.2566	69.8095
PREDICTED: Apis mellifera adenomatous polyposis coli protein-like (LOC724437), mRNA	GB40437	2.31142	1.38987	0.92508	0.988837	0.779273	1.90224	2.88925	4.14414	1.59783	1.66913	2.1128	1.54678	1.70657	1.18898	1.51328
PREDICTED: Apis mellifera osiris 23 (Osi23), mRNA	GB40438	0.573575	0.508265	0.549193	0.624598	0.594274	0.220285	2.50937	5.45343	1.30101	0.362418	0	5.30293	1.90567	3.09796	0.394294
Apis mellifera corticotropin releasing hormone binding protein (crh-BP), mRNA	GB40439	14.565	2.87916	3.64738	1.83008	3.40507	0.344232	8.82296	5.39721	5.48924	13.1674	6.88203	4.3091	7.94114	1.91627	5.39133
PREDICTED: Apis mellifera intraflagellar transport protein osm-1 (osm-1), mRNA	GB40440	4.57817	0.767165	0.761814	0.655136	0.557449	0.338129	3.85179	3.13254	1.5976	3.07818	2.47867	1.28066	2.3401	1.49703	1.29115
PREDICTED: Apis mellifera brain protein I3-like (LOC409369), mRNA	GB40441	4.13133	0.704022	0.963571	0.605613	0.493895	0.427178	0.926893	2.13521	1.51376	2.20881	14.3355	1.33196	8.44682	0.286076	6.44464
PREDICTED: Apis mellifera glutamate decarboxylase-like protein 1-like (LOC411771), mRNA	GB40442	27.1297	1.66948	1.76383	1.33354	1.64835	0.96475	7.69296	2.10176	11.8516	17.3008	21.6986	2.01279	39.7825	0.489945	12.2605
PREDICTED: Apis mellifera alanine aminotransferase 2-like (LOC409196), mRNA	GB40443	3.80622	6.74563	5.06169	4.92195	4.2722	4.38539	0	2.41258	11.2235	3.60748	0	3.9882	0	3.14079	5.23303
PREDICTED: Apis mellifera MIP18 family protein CG30152-like (LOC409195), mRNA	GB40444	1.14821	3.30678	3.01318	3.02169	2.18103	3.38083	16.1865	52.4985	2.95169	3.3857	1.46937	17.74	3.39099	14.4706	2.36796
Apis mellifera C-type lectin 5 (CTL5), mRNA	GB40445	49.7366	260.317	255.966	251.761	286.415	71.477	207.301	191.269	407.444	190.384	43.7322	80.2189	31.9832	237.342	207.349
PREDICTED: Apis mellifera cuticular protein 8 (CPR8), transcript variant X2, mRNA	GB40446	15.9327	5.08265	7.84239	3.41216	5.53923	1.95809	77.4497	10.6376	46.9328	12.3491	82.3715	9.7155	48.2298	8.15924	5.54933
PREDICTED: Apis mellifera pro-resilin-like (LOC102654371), mRNA	GB40447	8.29636	0.61264	2.50079	0.878342	0.875494	2.12417	1.3443	2.62933	2.71819	5.82458	0	1.47725	28.0746	1.59047	8.23793
Apis mellifera ribosomal protein L35 (RpL35), mRNA	GB40448	75.8524	409.68	394.711	412.215	442.661	108.008	289.157	270.143	588.801	290.37	68.9695	121.72	48.6344	370.025	313.775
Apis mellifera C-type lectin 5 (CTL5), mRNA	GB40449	23.909	2.88908	2.31239	2.07104	2.25199	10.0172	28.5276	9.64396	17.7485	24.7207	8.34446	6.16257	9.62863	3.58711	4.4825
PREDICTED: Apis mellifera alanine aminotransferase 2-like (LOC409196), mRNA	GB40450	9.17721	20.3306	15.6215	12.492	11.8855	8.81139	6.69165	13.3791	37.4691	26.0941	0	18.1007	5.08178	16.5225	15.7718
PREDICTED: Apis mellifera alanine aminotransferase 2-like (LOC409196), mRNA	GB40451	29.9514	4.5547	3.34849	2.28034	2.67369	3.89932	6.2927	3.12122	9.90272	17.0005	8.77014	1.28287	9.83872	1.29478	3.14078
PREDICTED: Apis mellifera sec71 protein (sec71), mRNA	GB40452	5.39601	1.1954	0.642958	0.636568	0.633617	1.32631	2.62303	0.793502	2.2847	2.90945	4.28126	0.620831	4.78077	0.68004	2.57184
PREDICTED: Apis mellifera peregrin-like (LOC411881), mRNA	GB40453	3.66969	4.60016	3.54226	4.21543	7.01692	3.43747	3.78526	4.85632	6.61841	4.97677	2.0617	4.5237	2.87461	4.04199	2.89183
PREDICTED: Apis mellifera vacuolar protein sorting-associated protein 72 homolog (YL-1), transcript variant X1, mRNA	GB40454	2.7094	6.69478	6.86249	7.00723	5.27244	5.00268	9.42201	17.2792	16.1203	8.29638	1.40022	4.21344	1.5003	5.45642	4.01159
PREDICTED: Apis mellifera solute carrier family 25 member 40-like (LOC551301), transcript variant X2, mRNA	GB40456	4.12974	10.9785	9.78562	12.5715	6.41816	8.21862	16.425	15.2775	15.3283	25.8569	5.0446	6.89574	1.66313	21.4041	12.388
Apis mellifera ATP synthase, H+ transporting, mitochondrial Fo complex, subunit C2 (subunit 9) (ATP5G2), transcript variant 2, mRNA	GB40457	840.21	6226.07	4198.14	9390.73	3660.33	16248.1	3719.25	5301.34	8946.07	1566.8	709.432	2826.66	445.598	9691.23	7061.42
PREDICTED: Apis mellifera peroxisome assembly protein 12-like (LOC552596), transcript variant X3, mRNA	GB40459	14.6445	8.24965	11.5292	12.9856	8.74252	22.6578	10.3731	19.3075	8.16197	4.49442	3.21266	10.4705	0.463384	15.1916	7.76604
PREDICTED: Apis mellifera enoyl Coenzyme A hydratase, short chain, 1, mitochondrial (Echs1), mRNA	GB40460	9.03816	32.0361	28.2178	23.8483	22.9906	9.47891	33.4583	41.2037	39.8977	23.9416	10.6764	19.8405	14.2444	37.5511	18.4004
PREDICTED: Apis mellifera calreticulin (Crc), mRNA	GB40461	35.0564	66.9354	58.536	66.7205	50.4375	74.4423	66.4835	112.319	74.0968	41.8181	10.8634	25.7544	16.3654	17.3354	38.4718
PREDICTED: Apis mellifera uncharacterized LOC726297 (LOC726297), mRNA	GB40462	41.5219	379.127	281.939	586.121	214.326	1249.88	522.876	601.489	525.128	75.8714	61.393	421.583	44.7417	1229.92	891.791
PREDICTED: Apis mellifera ethanolaminephosphotransferase 1-like (LOC411698), mRNA	GB40463	1.28652	0.712521	0.769897	0.809935	0.694246	0.864669	0.703561	1.32513	0.948401	0.8129	0.926079	4.1234	1.4248	2.50925	0.994948
PREDICTED: Apis mellifera rho GTPase-activating protein 100F ortholog (LOC409836), transcript variant X12, mRNA	GB40464	0	2.71477	5.86675	1.16765	6.34833	2.35319	3.57418	7.61214	5.0033	11.6146	2.3523	2.26594	1.35715	1.47084	5.05445
PREDICTED: Apis mellifera ATP-binding cassette sub-family F member 2-like (LOC413252), transcript variant X1, mRNA	GB40466	20.0918	2.56417	2.30016	4.42933	1.54618	4.4453	7.64356	3.18381	7.03413	7.17553	5.44971	2.09986	6.04654	4.98033	4.05345
PREDICTED: Apis mellifera ubiquitin-conjugating enzyme E2 J2-like (LOC413253), mRNA	GB40467	2.57038	2.99897	3.51848	3.52211	3.49167	2.23758	1.99917	6.82108	5.44158	3.46478	1.64465	3.27418	1.70798	3.44504	1.53137
PREDICTED: Apis mellifera uncharacterized LOC102653729 (LOC102653729), transcript variant X7, ncRNA	GB40468	20.1533	1.26498	1.1971	0.822976	1.01503	1.61249	59.2697	1.32	14.8566	31.5167	58.0277	2.83628	58.9602	2.09134	16.8557
#N/A	GB40469	1.27856	0.141622	0.272046	1.04422	0.662349	4.41933	0	0.324167	0.290009	0.403933	0	0.236416	0.707988	0.383649	2.63677
PREDICTED: Apis mellifera uncharacterized LOC100576319 (LOC100576319), transcript variant X1, ncRNA	GB40470	45.5247	2.16113	1.72974	0.442629	2.24608	0	14.2263	4.12228	8.85098	30.8198	0	15.6332	28.8101	6.34228	0
PREDICTED: Apis mellifera uncharacterized LOC100576319 (LOC100576319), transcript variant X1, ncRNA	GB40471	41.8202	0.827194	1.27119	0.609915	0.515826	1.72085	5.44529	1.70407	3.04903	16.5153	10.0345	1.28881	19.0222	1.90471	12.3208
PREDICTED: Apis mellifera uncharacterized LOC100576382 (LOC100576382), mRNA	GB40472	8.44035	0.93491	2.24488	1.55922	1.45749	0.69462	2.63758	3.20996	2.46148	5.71404	4.62904	1.63501	2.67072	3.52761	2.48664
PREDICTED: Apis mellifera cytoplasmic phosphatidylinositol transfer protein 1 (rdgBbeta), mRNA	GB40473	1.60206	2.20832	1.55289	1.64765	1.22953	1.09383	1.03836	4.24239	2.18032	1.91207	2.39184	2.69901	1.18283	3.97928	2.81445
#N/A	GB40474	0	3.26742	3.13825	1.00382	2.54689	1.41612	0	13.0882	8.36365	16.3088	14.1558	3.18176	0	1.10641	0
PREDICTED: Apis mellifera uncharacterized LOC102656530 (LOC102656530), transcript variant X1, ncRNA	GB40475	6.68784	1.11119	1.24513	1.82069	3.17588	10.9161	7.31476	3.39128	3.79242	3.16932	0	2.26716	5.55498	5.26779	2.29872
PREDICTED: Apis mellifera PDF receptor (pdfr), transcript variant X3, mRNA	GB40477	152.148	6.9552	9.24957	11.5058	9.5918	6.4926	63.3946	16.2263	33.9633	24.4155	46.3581	16.6717	61.5163	14.4934	19.9222
PREDICTED: Apis mellifera PDF receptor (pdfr), transcript variant X2, mRNA	GB40478	44.2964	3.35231	2.95635	2.35941	2.51805	3.48698	22.469	7.77795	31.7027	15.9937	23.2377	9.63219	30.7751	6.52203	4.35011
PREDICTED: Apis mellifera tRNA-dihydrouridine synthase 3-like (LOC409969), mRNA	GB40479	6.8686	2.9006	2.1237	2.33737	2.70574	0.247305	1.87811	1.98636	2.14221	2.03436	6.18028	2.30198	3.09027	4.92711	1.77064
PREDICTED: Apis mellifera serine/threonine-protein kinase OSR1-like (LOC413029), transcript variant X3, mRNA	GB40480	73.6015	6.20255	2.21144	2.45412	2.27088	4.80621	3.40253	4.75936	8.17893	24.124	4.88581	2.09176	12.2151	2.54583	7.14468
PREDICTED: Apis mellifera transmembrane protein 26-like (LOC552631), transcript variant X1, mRNA	GB40481	7.41297	1.0595	0.585128	0.3255	0.330344	3.30618	10.4618	1.42478	2.60353	2.26642	8.72133	1.94553	6.88556	1.04043	2.137
PREDICTED: Apis mellifera uncharacterized protein C3orf21 homolog (LOC724932), mRNA	GB40483	9.25433	1.96472	1.805	2.36193	0.932195	2.81372	1.68697	1.61311	2.27404	1.7055	9.62223	0.855599	11.103	3.47111	5.83158
PREDICTED: Apis mellifera uncharacterized LOC100576923 (LOC100576923), transcript variant X1, mRNA	GB40485	2.48033	0.274738	0.527753	0	0	0	0	0	0.5626	7.05246	2.38055	0.152877	0	0.372128	3.41011
#N/A	GB40486	0	0	0.516888	0	0.838976	1.86594	0	0	2.20407	9.20968	0	0.598919	0	0	0
PREDICTED: Apis mellifera NADH dehydrogenase [ubiquinone] 1 alpha subcomplex subunit 10, mitochondrial (Ndufa10), mRNA	GB40489	11.5859	75.3746	42.2098	99.9163	35.6787	66.003	42.6155	46.0536	89.5849	14.1533	6.91903	44.7033	4.9899	155.497	64.6013
PREDICTED: Apis mellifera inhibitor of growth protein 4-like (LOC551029), mRNA	GB40490	2.52391	2.44619	1.7789	1.93249	1.19854	2.4233	2.30041	1.79976	3.72115	3.58819	1.21119	2.29456	1.74698	3.124	1.73502
PREDICTED: Apis mellifera eIF2B-gamma protein (eIF2B-gamma), transcript variant X1, mRNA	GB40491	2.27813	3.42062	2.03318	2.87702	1.46429	9.38117	0.922845	3.52977	2.92817	1.91927	0.971773	2.30904	1.68199	4.32936	3.82815
PREDICTED: Apis mellifera ribosomal protein L37 (RpL37), mRNA	GB40492	50.1035	347.451	341.146	411.477	273.978	1514.33	440.616	414.974	548.95	392.371	99.0904	133.821	77.3477	389.068	494.723
PREDICTED: Apis mellifera uncharacterized LOC724570 (LOC724570), transcript variant X2, mRNA	GB40493	0	0.451419	0.289049	0.092457	0.117291	0.260863	0	0.344427	0	0.858359	0	0.167461	0	0.30572	1.40078
PREDICTED: Apis mellifera spindle and kinetochore-associated protein 1-like (LOC100577722), mRNA	GB40494	6.61981	0.338425	0.379221	0.277257	0.351728	0	6.6834	1.87205	2.31006	2.57402	6.84225	0.816037	3.38368	0.53479	1.75026
PREDICTED: Apis mellifera zinc finger protein 845-like (LOC100577756), transcript variant X1, mRNA	GB40495	4.35307	1.42556	1.22826	1.08203	1.1112	1.8172	188.237	1.34361	62.9351	4.54434	267.753	3.54631	113.397	1.53336	4.81393
PREDICTED: Apis mellifera uncharacterized LOC552400 (LOC552400), transcript variant X1, mRNA	GB40496	33.9149	1.85935	0.328013	0.396365	0.384516	0.131568	0.999168	1.38971	3.419	14.9357	2.30156	0.654563	1.32788	0.591067	1.05974
#N/A	GB40497	25.6329	0	1.21201	0.387682	0	1.09383	8.30688	0	3.87612	1.79959	5.46706	0.351091	9.46262	0	1.95787
PREDICTED: Apis mellifera low-density lipoprotein receptor-related protein 2-like (LOC552358), mRNA	GB40498	15.0358	4.51419	1.09707	1.4625	1.31153	2.37149	6.21339	1.16636	5.7425	6.00851	16.2978	1.27499	13.5745	2.00571	3.94766
PREDICTED: Apis mellifera autophagy-specific gene 9 (Atg9), transcript variant X4, mRNA	GB40499	4.27953	4.26626	1.13822	0.291264	0.738994	0	0	4.34014	1.94141	0	0	5.27546	0	2.88929	1.47094
PREDICTED: Apis mellifera autophagy-specific gene 9 (Atg9), transcript variant X1, mRNA	GB40500	8.21676	2.98527	2.02806	2.50535	1.44726	3.34503	0.71896	1.83329	3.50388	3.4266	1.57725	1.11419	2.91196	2.63814	2.82423
PREDICTED: Apis mellifera uncharacterized LOC102656719 (LOC102656719), transcript variant X1, mRNA	GB40501	4.07273	0	0.606604	0.110875	0.281313	0	2.37573	1.13586	1.10855	3.08806	0	0.401642	3.60836	0.366623	1.67983
PREDICTED: Apis mellifera sodium-independent sulfate anion transporter-like (LOC552279), transcript variant X4, mRNA	GB40502	0	0	0.50212	0	0	2.71894	0	0.598319	1.07055	0	13.5895	0.290904	0	1.06216	0
PREDICTED: Apis mellifera d-3-phosphoglycerate dehydrogenase-like (LOC725967), transcript variant X2, mRNA	GB40503	5.02096	3.36783	3.14567	2.79076	2.81784	1.92833	6.3052	4.45557	3.85954	5.81631	8.03165	3.61051	9.73107	2.72026	6.32788
PREDICTED: Apis mellifera uncharacterized LOC408957 (LOC408957), mRNA	GB40504	28.8313	4.75054	3.75498	3.8826	3.77383	10.9546	8.67836	6.78962	12.8931	22.6257	11.817	3.32642	14.7719	3.55592	7.688
PREDICTED: Apis mellifera uncharacterized LOC408957 (LOC408957), mRNA	GB40505	0	1.15807	0.556145	2.1347	1.80539	6.02297	68.6106	0	16.6003	3.30305	10.0345	1.28881	23.1575	2.35288	3.59357
PREDICTED: Apis mellifera uncharacterized LOC408957 (LOC408957), mRNA	GB40506	0	10.4715	5.29343	8.80458	9.02152	8.59906	7.25601	7.88447	7.90012	4.7158	0	0.920027	0	3.35924	1.71019
PREDICTED: Apis mellifera nucleolar protein 10 (NOL10), mRNA	GB40507	3.2614	6.86383	5.66	4.41165	4.75185	0.939417	2.9726	8.24313	9.1546	5.53823	1.5651	6.40749	5.64363	6.20816	4.06361
PREDICTED: Apis mellifera nucleolar protein 10 (NOL10), mRNA	GB40508	0.601565	1.53257	2.30397	1.26921	1.29849	0.115517	3.94773	3.43173	1.3645	1.71047	2.30946	2.26176	1.33244	1.89533	1.86091
PREDICTED: Apis mellifera nucleolar protein 10 (NOL10), mRNA	GB40509	8.88754	12.3384	8.4467	12.9042	9.00364	6.3715	28.5139	14.9472	12.9019	7.11317	5.68668	8.10732	3.9371	24.8904	13.8484
PREDICTED: Apis mellifera uncharacterized LOC411774 (LOC411774), mRNA	GB40510	16.9222	7.81673	8.50364	8.2826	6.03082	3.87179	18.9023	24.693	10.4535	6.59746	11.7492	10.297	12.7598	14.8011	8.91029
PREDICTED: Apis mellifera vascular endothelial growth factor receptor 3-like (LOC725670), mRNA	GB40511	6.02589	0.62297	0.406018	0.328096	0.242797	0.231427	2.34338	0.738441	2.00467	4.31517	6.94019	0.247608	5.11638	0.301358	1.93312
PREDICTED: Apis mellifera GPI transamidase component PIG-S-like (LOC413664), transcript variant X2, mRNA	GB40512	0	6.53483	25.4547	5.79984	13.0174	13.8465	9.5595	17.8665	1.48687	6.21288	0	21.4137	0	4.42566	2.25311
PREDICTED: Apis mellifera GPI transamidase component PIG-S-like (LOC413664), transcript variant X1, mRNA	GB40513	14.1861	12.1925	15.1063	13.0522	16.0817	21.6922	22.0288	24.7611	18.7703	17.5123	7.56415	8.75996	8.00089	10.9769	13.5445
PREDICTED: Apis mellifera protein OPI10 homolog (LOC410017), mRNA	GB40514	15.4514	5.13451	4.33377	4.97129	3.7597	13.4868	3.0727	2.84914	5.09784	4.88155	0	3.03025	5.44476	6.11163	8.69057
PREDICTED: Apis mellifera myotubularin-related protein 4-like (LOC413663), transcript variant X1, mRNA	GB40515	8.66957	9.63349	7.07125	12.007	7.93686	10.0945	3.61229	8.04222	7.80347	4.08671	3.16984	4.39361	5.33409	11.8509	12.3925
PREDICTED: Apis mellifera PAXIP1-associated protein 1-like (LOC551833), transcript variant 2, mRNA	GB40516	12.763	10.7039	7.66203	10.2997	7.24149	21.0073	1.32947	6.81859	9.09847	8.64043	0	4.71996	2.01925	10.5317	9.40039
PREDICTED: Apis mellifera uncharacterized protein CG3556-like (LOC551780), transcript variant X7, mRNA	GB40517	28.8505	1.27827	1.16927	0.635819	0.948941	3.37682	0.801395	0.835975	1.86972	4.16672	6.85656	1.08387	11.259	0.453461	3.77767
PREDICTED: Apis mellifera uncharacterized LOC725331 (LOC725331), transcript variant X1, mRNA	GB40519	4.91636	2.88622	3.03364	2.77723	2.41955	9.44077	1.79241	1.55812	1.78424	3.72773	5.66231	1.69694	4.62805	4.64694	8.1112
PREDICTED: Apis mellifera uncharacterized LOC100578337 (LOC100578337), transcript variant X4, mRNA	GB40520	3168.51	241.864	224.98	156.042	276.235	528.683	584.943	377.001	899.044	1528.15	1066.08	284.676	1277.45	300.182	755.413
PREDICTED: Apis mellifera uncharacterized LOC100578337 (LOC100578337), transcript variant X1, mRNA	GB40521	40.5488	10.7565	8.46189	8.20847	11.293	15.2935	17.7399	9.16044	27.4038	29.4314	18.1616	7.25428	22.5686	8.78224	25.373
PREDICTED: Apis mellifera uncharacterized protein C20orf112-like (LOC408958), transcript variant X2, mRNA	GB40522	390.543	49.9588	39.1626	44.2187	41.9854	64.9188	114.491	51.0327	130.833	171.852	179.151	47.0073	242.654	38.7621	110.142
PREDICTED: Apis mellifera uncharacterized protein C20orf112-like (LOC408958), transcript variant X3, mRNA	GB40523	22.8034	5.80748	3.61035	3.17731	3.65866	12.8953	14.4016	5.44015	11.7295	13.5009	28.2623	3.69637	46.1337	5.28	23.2051
#N/A	GB40524	28.2031	4.23967	2.35751	1.37107	3.13081	2.32105	22.0335	4.46915	16.9068	12.7288	21.2682	1.1175	11.1551	3.0224	11.0787
PREDICTED: Apis mellifera uncharacterized LOC102655794 (LOC102655794), transcript variant X1, ncRNA	GB40525	53.8662	1.49165	1.1939	0.509184	0.38757	2.29862	34.913	3.22464	29.8667	32.6176	22.9775	2.12117	47.2274	2.46939	26.7434
#N/A	GB40526	0	0.973273	0	2.39208	1.5173	0	0	2.22778	1.99304	2.77597	0	2.1663	0	0	0
#N/A	GB40527	0	1.1436	1.92218	0.878342	1.11426	3.46948	5.64608	0.654411	1.17091	0	0	1.59088	0	0	0.887162
PREDICTED: Apis mellifera uncharacterized LOC100578589 (LOC100578589), ncRNA	GB40529	157.582	1.20378	0.578098	0.739656	0.938328	0	47.5459	8.9551	64.0919	65.2352	20.8611	5.35875	42.1253	8.96778	14.9417
PREDICTED: Apis mellifera uncharacterized LOC100578607 (LOC100578607), transcript variant X3, ncRNA	GB40530	30.9731	9.72056	7.9633	7.37807	5.79418	3.96512	45.1686	3.92647	7.02546	29.3559	19.8181	6.36352	11.434	2.71072	17.7432
PREDICTED: Apis mellifera uncharacterized LOC100578051 (LOC100578051), transcript variant X2, mRNA	GB40531	121.479	14.3569	11.2219	16.2404	14.8432	19.5783	35.5892	22.7218	41.0857	50.0294	41.1196	19.7549	58.5589	19.5682	29.6381
PREDICTED: Apis mellifera uncharacterized LOC100578828 (LOC100578828), transcript variant X2, mRNA	GB40532	30.5907	3.95317	2.16965	1.388	3.08142	1.95809	7.43517	3.87799	11.5645	14.4967	0	1.57124	36.7017	3.82464	7.00968
PREDICTED: Apis mellifera uncharacterized LOC100578828 (LOC100578828), transcript variant X1, mRNA	GB40533	10.6387	0.64277	1.02893	1.05319	2.00411	3.7144	5.64167	2.81995	4.82624	7.33324	3.71299	0.953783	4.2844	1.45104	1.99456
PREDICTED: Apis mellifera uncharacterized LOC100578828 (LOC100578828), transcript variant X3, mRNA	GB40534	19.0433	4.31684	3.25099	5.51589	3.82375	4.59231	14.8544	16.534	6.93129	9.79403	9.35116	3.63045	11.2807	3.98665	5.63217
PREDICTED: Apis mellifera mitochondrial ribosomal protein L48 (mRpL48), transcript variant X4, mRNA	GB40535	12.041	4.71016	3.43913	5.3305	3.05333	1.12486	5.53683	8.22355	3.74002	4.31817	2.08228	4.22563	4.68533	6.15198	3.72855
PREDICTED: Apis mellifera uncharacterized LOC725573 (LOC725573), mRNA	GB40536	94.5115	7.2826	6.12036	4.19506	4.25749	18.1488	28.4645	30.3439	21.9036	50.6303	33.5231	11.6506	78.5021	9.09352	27.5417
PREDICTED: Apis mellifera reticulon-4-interacting protein 1 homolog, mitochondrial-like (LOC551545), mRNA	GB40537	3.25177	7.1137	4.64868	8.82491	3.86044	26.3821	5.92764	8.08997	5.80845	2.82515	0.78024	6.46373	1.80063	16.6485	9.64003
PREDICTED: Apis mellifera probable ATP-dependent RNA helicase DDX27-like (LOC726537), mRNA	GB40538	0.271426	1.95422	1.67483	1.82884	1.47641	1.45939	4.15617	7.10541	2.83204	1.88653	1.56304	3.22881	1.50299	3.46141	2.7988
PREDICTED: Apis mellifera ribosomal protein S20 (RpS20), mRNA	GB40539	97.1704	434.374	429.017	469.929	372.266	2272.45	496.982	642.401	342.575	144.724	105.252	254.455	66.8745	732.056	622.654
PREDICTED: Apis mellifera ubiquitin carboxyl-terminal hydrolase 20-like (LOC726482), mRNA	GB40540	11.595	0.844501	0.608337	0.410794	0.630845	1.03703	0.463268	0.684615	1.08084	3.21158	0.304894	0.13706	2.99043	0.452779	0.982703
PREDICTED: Apis mellifera vesicular inhibitory amino acid transporter-like (LOC409089), mRNA	GB40541	2.70296	1.06928	1.18106	0.670151	0.433412	1.44591	1.40778	1.65209	1.2262	1.95187	0.370605	1.3804	2.1382	1.04279	1.92447
#N/A	GB40542	0	0	0.701098	0.29901	0.758648	0.843643	0	1.11389	1.99304	1.38798	4.21661	0.541576	4.86553	0.659141	0
PREDICTED: Apis mellifera putative homeodomain transcription factor-like (LOC551885), mRNA	GB40543	7.02167	33.0662	5.4319	0.996748	8.349	180.756	14.4821	13.9879	13.5606	34.6696	4.42862	4.81012	5.44344	13.0932	9.44697
PREDICTED: Apis mellifera microprocessor complex subunit DGCR8-like (LOC414009), transcript variant X2, mRNA	GB40544	3.80622	0.843204	1.01234	0.77715	0.657262	2.19269	2.77534	23.402	17.2669	25.2524	3.6531	13.8414	16.8612	3.71184	3.92477
PREDICTED: Apis mellifera microprocessor complex subunit DGCR8-like (LOC414009), transcript variant X5, mRNA	GB40545	4.75428	0.957484	0.643743	0.441239	0.709024	1.07895	2.20604	1.31499	5.09784	3.68676	2.90375	0.879105	5.26527	0.551181	0.594227
PREDICTED: Apis mellifera uncharacterized LOC102654108 (LOC102654108), mRNA	GB40546	2.2943	6.09918	3.75892	5.18417	3.09023	1.67416	25.7629	32.8369	11.7611	6.95843	0.440402	15.3573	1.77862	28.1915	5.99327
PREDICTED: Apis mellifera uncharacterized LOC102654154 (LOC102654154), transcript variant X2, ncRNA	GB40547	0	0	0.934797	0	2.27594	0	6.4069	0.556946	1.99304	2.77597	0	1.62473	0	0.659141	0
PREDICTED: Apis mellifera uncharacterized LOC100576096 (LOC100576096), transcript variant X3, mRNA	GB40548	5.41773	0.9964	0.685132	0.584402	0.794327	0.785173	1.93793	1.64575	2.5505	3.48783	2.55084	0.579647	2.49057	0.874177	1.61622
PREDICTED: Apis mellifera uncharacterized LOC100576478 (LOC100576478), transcript variant X1, mRNA	GB40549	23.6952	0	0.120042	0.15359	0.194844	0.433347	1.64549	0.143041	7.16623	13.5461	15.1614	0.556373	17.4946	0	15.5132
PREDICTED: Apis mellifera uncharacterized LOC100576478 (LOC100576478), transcript variant X4, misc_RNA	GB40550	3.10507	0	1.98205	1.69064	1.60856	1.19252	0	4.72357	0	0	0	1.91384	3.4388	2.79515	6.40358
PREDICTED: Apis mellifera uncharacterized LOC102655053 (LOC102655053), ncRNA	GB40552	28.7009	6.00498	6.27649	2.6045	1.92738	5.51137	60.4574	31.3309	20.2536	14.1049	9.18212	16.1176	21.1904	5.26295	8.76886
PREDICTED: Apis mellifera cyclin D (CycD), mRNA	GB40553	5.56819	0.41118	1.28351	0.37897	0.320508	1.06925	2.70674	0.705882	2.10501	1.75915	5.3442	0.686402	7.19443	0.835405	0
PREDICTED: Apis mellifera cyclin D (CycD), mRNA	GB40554	123.559	12.6015	12.3471	9.55806	11.8375	21.7662	47.0981	23.4822	100.573	77.545	80.3922	14.0755	621.197	12.817	314.687
PREDICTED: Apis mellifera coiled-coil domain-containing protein 22 homolog (LOC412249), transcript variant X2, mRNA	GB40555	7.08766	1.72717	1.38241	1.51147	1.14231	0.36294	4.8235	2.66557	3.7512	7.16543	4.98853	2.65025	11.7741	3.26101	4.06024
PREDICTED: Apis mellifera WD repeat-containing protein 61-like (LOC551226), mRNA	GB40556	6.74795	2.19251	3.08697	3.42917	1.86439	4.83762	4.92033	5.87402	3.36732	2.55825	3.8859	2.05185	4.23482	2.39603	2.62863
PREDICTED: Apis mellifera transmembrane emp24 domain-containing protein 7-like (LOC102655603), mRNA	GB40558	1.04352	9.01584	7.57699	7.20873	6.1267	0.801541	9.13074	17.3959	2.24862	2.14291	4.50696	4.43798	1.15568	4.34458	3.7661
PREDICTED: Apis mellifera CDK5 regulatory subunit-associated protein 3-like (LOC727480), mRNA	GB40559	6.8219	1.73244	1.84097	1.65335	1.37914	1.02243	10.6764	4.78812	6.71788	7.2542	6.06839	1.80496	10.872	1.82233	3.66017
PREDICTED: Apis mellifera RNA polymerase II subunit A C-terminal domain phosphatase SSU72-like (LOC413619), mRNA	GB40560	2.725	5.19164	4.87044	4.95186	4.68204	4.02922	2.38436	7.46172	5.93375	4.21845	1.30769	4.46769	2.71609	6.99111	3.74651
PREDICTED: Apis mellifera uncharacterized LOC724176 (LOC724176), transcript variant X1, mRNA	GB40561	4.59398	4.55296	4.55303	4.31148	3.6742	0.37144	5.64167	9.83916	12.0656	5.95825	1.8565	4.11319	3.48108	8.05325	3.65669
PREDICTED: Apis mellifera zinc finger protein 418-like (LOC100578559), transcript variant X1, mRNA	GB40562	10.4457	1.40149	1.65912	1.42187	1.19405	1.07356	4.72015	4.84922	5.73984	6.97206	11.8612	2.77483	10.4279	4.19389	5.56254
PREDICTED: Apis mellifera threonyl-tRNA synthetase, cytoplasmic-like (LOC412200), transcript variant X1, mRNA	GB40563	1.26722	3.89906	4.10444	2.52991	3.35533	0.81114	4.72271	7.49684	4.34351	3.46972	1.62166	3.15898	3.43059	4.5841	4.93641
PREDICTED: Apis mellifera zinc finger protein DPF3-like (LOC411629), transcript variant X2, mRNA	GB40564	35.1356	25.907	22.1212	21.4862	22.7296	17.3207	39.3851	39.8879	57.6906	42.9103	21.1393	24.7915	29.3291	21.4792	27.9386
PREDICTED: Apis mellifera chromosomal serine/threonine-protein kinase JIL-1 (JIL-1), transcript variant X5, mRNA	GB40565	30.4572	10.3605	9.15522	8.95399	8.21585	30.662	17.8717	19.2368	36.3818	44.069	16.9511	18.1728	212.763	10.3558	14.6189
Apis mellifera cuticular protein 6 (CPR6), mRNA	GB40566	15.054	14.9825	10.709	25.2932	6.82866	2.50247	46.2008	32.9271	116.811	25.1287	6.90075	22.2412	5.97206	30.1369	29.6557
PREDICTED: Apis mellifera serine protease 20 (SP20), mRNA	GB40567	6.92412	1.59653	1.71382	3.45266	3.03797	3.09341	0.927329	1.05691	2.7565	4.06255	1.62749	1.35871	3.28642	2.95751	4.80843
PREDICTED: Apis mellifera putative succinate-semialdehyde dehydrogenase C1002.12c [NADP(+)]-like (LOC102655151), mRNA	GB40568	0	0.218348	0.209716	0	0	0	5.74939	1.62431	0.447126	1.86831	0	0.850494	1.09155	2.07024	0.677546
#N/A	GB40569	0	0	0	0	0	0	0	0	0	0	0	0	0	0	0
#N/A	GB40570	1.15841	0.128314	0.0616206	0.0788413	0	0.889789	0	0.146852	1.05103	0.365976	0	0	0.641459	0.434497	0.398165
PREDICTED: Apis mellifera probable aldo-keto reductase 2-like (LOC102654813), mRNA	GB40571	17.8471	0.0919474	0.132469	0.112993	0.0716713	0	0.605275	0.315696	1.88287	3.67153	11.1539	0.358148	9.19317	0.0622706	1.99723
#N/A	GB40572	39.3309	1.5842	3.13825	2.19015	1.69793	2.74641	7.82141	5.55258	9.73224	13.5554	3.4317	5.06878	1.97991	5.09621	3.07242
#N/A	GB40573	9.2276	0.190563	0.216308	0.106445	0.175548	0.48053	0.798284	0.346971	3.79587	1.28469	4.20304	0.356675	7.44802	0.363707	1.02139
PREDICTED: Apis mellifera serine palmitoyltransferase subunit I (Spt-I), mRNA	GB40574	2.47695	4.24016	4.69539	5.30262	4.19945	1.55665	6.89598	7.7359	3.88175	2.84559	2.16119	8.10533	0.748135	12.7027	4.79861
PREDICTED: Apis mellifera ribosomal protein LP0 (RpLP0), transcript variant X1, mRNA	GB40575	12.9054	2.85899	2.28831	2.34224	3.71422	8.26067	12.5468	4.36274	3.90304	8.15441	16.5151	4.77264	19.0567	1.29082	2.95721
PREDICTED: Apis mellifera ribosomal protein LP0 (RpLP0), transcript variant X2, mRNA	GB40576	23.0396	73.2864	90.5533	74.0248	94.3583	45.5781	60.2249	118.483	87.5595	62.6258	28.3712	44.5848	27.4416	99.0043	102.799
PREDICTED: Apis mellifera glutamate--cysteine ligase-like (LOC100578132), partial mRNA	GB40577	1.94165	26.2386	14.142	1.03686	9.02695	2.58127	3.48498	2.00702	2.71025	4.05803	0.286699	1.2704	2.48116	2.08398	1.64277
PREDICTED: Apis mellifera Na[+]/H[+] hydrogen exchanger 3 (Nhe3), transcript variant X6, mRNA	GB40578	10.406	1.94366	1.73658	1.19427	0.986543	0.940345	3.27309	2.48314	5.27604	6.96186	6.26659	1.28276	7.90889	1.56123	6.0313
PREDICTED: Apis mellifera Na[+]/H[+] hydrogen exchanger 3 (Nhe3), transcript variant X3, mRNA	GB40579	0	1.18815	6.84708	2.19015	5.55685	2.0598	0	4.07945	4.86612	6.77769	0	0	0	0	3.68691
PREDICTED: Apis mellifera integrator complex subunit 9-like (LOC551270), mRNA	GB40580	3.40065	5.12283	5.3834	5.66582	4.322	12.2767	6.74455	7.2425	7.96034	5.07099	4.96105	5.93593	5.72453	8.71429	7.38717
PREDICTED: Apis mellifera lysine-specific demethylase 6A-like (LOC412863), transcript variant X3, mRNA	GB40581	19.8297	0.763989	0.82551	1.11489	0.669955	2.31782	4.40056	2.18593	5.67122	3.81333	23.9968	2.3913	19.0965	1.48754	0.889014
#N/A	GB40582	38.9598	0.863091	1.65794	1.06064	2.69105	4.48882	17.0448	1.97558	1.76741	12.3085	14.957	3.84212	25.8883	1.16904	13.3911
PREDICTED: Apis mellifera lysine-specific demethylase 6A-like (LOC412863), transcript variant X3, mRNA	GB40583	56.5244	4.59994	4.90899	2.19831	5.57755	7.08849	20.1871	8.48176	21.4558	21.1377	24.3574	9.2431	38.3263	5.8844	15.0669
PREDICTED: Apis mellifera lysine-specific demethylase 6A-like (LOC412863), transcript variant X5, misc_RNA	GB40584	0	0	0.556145	0.711568	0.902695	0	7.6234	0	0	9.90915	0	0.644407	0	0	0
#N/A	GB40585	1.80338	1.99755	2.11044	2.9457	1.86846	2.07779	5.25981	5.02954	1.63621	5.6974	6.92335	4.22382	5.99162	7.84637	2.4794
#N/A	GB40586	113.032	10.9654	10.3747	7.74323	8.93006	6.80951	37.7079	15.6403	29.1576	47.6136	51.052	14.0248	53.9996	9.31051	25.9007
#N/A	GB40587	0	0.614011	0	0	0.47861	1.06446	0	0	1.25735	0	0	0	0	0	0
PREDICTED: Apis mellifera FUN14 domain-containing protein 1-like (LOC412864), transcript variant X1, mRNA	GB40589	4.82608	9.92771	7.62819	11.6369	6.54793	3.44218	8.04339	9.78886	17.202	6.53442	35.7321	7.30902	19.0885	14.0675	9.9528
PREDICTED: Apis mellifera metallo-beta-lactamase domain-containing protein 1-like (LOC726427), transcript variant X1, mRNA	GB40590	0.838243	0.866595	0.713431	0.570506	0.241248	0.643863	0.814951	0.743851	0.633781	1.0593	0.536349	0.447771	0	0.544973	0.576235
PREDICTED: Apis mellifera Mpv17-like protein (LOC727505), mRNA	GB40591	2.27534	0.252032	0.42362	0.542007	0.392909	0	6.63635	4.25458	1.03221	0.359423	1.09191	0.911578	2.51989	0.76809	0.391036
PREDICTED: Apis mellifera adenylyl cyclase-associated protein 1-like (LOC410158), transcript variant X1, mRNA	GB40592	27.7116	3.74721	2.43129	2.96378	2.45478	3.8701	6.29802	5.22389	13.1428	10.1193	12.4349	3.70443	20.7257	4.94054	4.94801
PREDICTED: Apis mellifera uncharacterized LOC409783 (LOC409783), transcript variant X4, mRNA	GB40593	615.932	78.9765	73.4135	32.351	92.5443	93.3103	182.734	90.5362	216.702	360.188	291.343	83.0339	640.434	91.968	199.371
PREDICTED: Apis mellifera uncharacterized LOC409783 (LOC409783), transcript variant X3, mRNA	GB40594	5.37918	1.92292	1.2226	1.1316	1.28777	4.55438	2.31771	1.89078	3.54947	4.40309	2.11205	0.90423	2.03091	1.65078	2.94145
PREDICTED: Apis mellifera protein FAM177A1-like (LOC100578473), ncRNA	GB40595	0.419689	9.29752	6.42958	10.0545	6.52252	6.28617	4.28429	15.8548	18.8488	7.95552	0	7.29477	4.64797	17.064	9.23226
PREDICTED: Apis mellifera ubiquitin-like protein 7-like (LOC552170), transcript variant X2, mRNA	GB40596	28.3636	1.75938	1.8407	1.58295	1.07753	0.980388	6.20448	2.51697	3.21679	6.63106	20.6892	1.32865	20.732	1.78729	5.65444
PREDICTED: Apis mellifera sodium chloride cotransporter 69 (Ncc69), mRNA	GB40597	5.22752	6.94843	3.33687	3.55784	4.51348	4.01531	0	6.62695	21.3432	13.2122	20.0689	13.5325	17.3681	5.49006	7.18714
PREDICTED: Apis mellifera sodium chloride cotransporter 69 (Ncc69), mRNA	GB40598	11.1795	0.855025	1.68492	1.17754	1.88452	1.32895	4.0758	2.4464	4.64893	4.62512	6.13128	1.8867	4.42179	1.41769	2.01277
PREDICTED: Apis mellifera fukutin-related protein-like (LOC412635), mRNA	GB40599	3.33044	0.368902	0.501951	0.0755563	0.287552	1.81202	8.49948	0.703668	4.91027	3.68264	2.13098	0.41055	84.5256	0.291475	88.1438
PREDICTED: Apis mellifera uncharacterized LOC102654911 (LOC102654911), transcript variant X1, mRNA	GB40600	2.26081	4.5076	6.73463	9.53994	7.54772	1.44713	13.1879	13.3748	7.86305	6.66638	5.7863	0.928981	1.6692	2.82661	9.32492
PREDICTED: Apis mellifera Tie-like receptor tyrosine kinase (Tie), mRNA	GB40601	35.5429	1.12485	1.62057	0.460769	0	2.60008	2.46823	0.214561	1.53562	3.20829	12.9955	1.87776	31.8653	0	10.4714
#N/A	GB40602	3095.53	196.383	177.446	110.974	183.508	288.497	721.66	341.648	1006.98	1791.72	1578.61	242.911	2304.54	222.733	834.544
PREDICTED: Apis mellifera Tie-like receptor tyrosine kinase (Tie), mRNA	GB40603	18.0279	27.5051	3.50091	1.7228	5.44789	25.869	5.3121	4.51602	12.5476	28.3996	6.87367	2.45826	10.7349	5.15015	10.5255
PREDICTED: Apis mellifera spatzle 2 (spz2), transcript variant X1, mRNA	GB40604	34.9024	1.59629	1.10198	2.45208	1.12763	1.81609	9.85139	2.08384	6.9463	15.3662	16.425	2.27615	17.4565	0.844592	9.28763
PREDICTED: Apis mellifera uncharacterized LOC102655752 (LOC102655752), mRNA	GB40605	1.34919	0.747226	0.332746	0.292172	0.381239	0.847903	0.536604	0.660825	1.05719	1.12374	1.1772	0.650149	1.56211	0.515254	0.758844
PREDICTED: Apis mellifera uncharacterized LOC100577381 (LOC100577381), transcript variant X1, mRNA	GB40606	7.83302	12.3397	27.2224	13.1501	24.9483	21.2253	29.8269	26.4799	17.3724	20.8973	2.50598	5.04254	2.89163	1.10991	8.97445
PREDICTED: Apis mellifera uncharacterized LOC100577359 (LOC100577359), transcript variant X1, mRNA	GB40607	8.52749	7.17868	5.7803	4.51037	7.57306	11.5094	11.7252	7.81433	5.85801	6.92764	4.20915	1.95223	2.15863	1.7546	5.02463
PREDICTED: Apis mellifera uncharacterized LOC725309 (LOC725309), mRNA	GB40608	1.40827	4.44569	15.4692	16.1501	9.24089	16.7664	113.467	109.481	9.10376	31.8112	2.70323	7.42139	4.28897	3.53902	8.71279
PREDICTED: Apis mellifera proline-rich extensin-like protein EPR1-like (LOC102655710), partial mRNA	GB40609	131.401	16.5681	14.7403	10.5046	14.5096	63.6251	16.5119	9.89644	29.4671	44.9963	97.2316	6.28088	120.775	5.58795	97.4982
PREDICTED: Apis mellifera uncharacterized LOC100578276 (LOC100578276), mRNA	GB40610	25.7699	5.32186	1.48697	0.535087	1.73474	4.78079	11.4653	4.06974	10.0063	16.9729	21.7988	3.98435	31.442	3.76801	6.75576
PREDICTED: Apis mellifera basic helix-loop-helix neural transcription factor TAP (tap), transcript variant X1, mRNA	GB40611	8.3598	0.288085	0.869618	0.379311	1.09071	1.56964	0.270917	1.67209	7.24774	21.0114	4.27921	0.641218	4.52628	0.167231	1.53248
PREDICTED: Apis mellifera uncharacterized LOC100577244 (LOC100577244), ncRNA	GB40612	0	2.66469	0.426558	0.545766	2.07708	1.53985	0	3.04968	1.81889	2.53341	0	0.494254	0	2.40618	0
#N/A	GB40613	0	0	0	0	0.469164	0	0	1.03328	1.23254	0	0	0.334922	0	0	0
PREDICTED: Apis mellifera gamma-glutamyl carboxylase (GC), transcript variant X2, mRNA	GB40614	8.54942	1.77046	1.22592	0.733664	1.79727	1.57035	0.271039	2.19119	2.27648	1.76153	1.42704	1.42048	2.05833	0.613458	2.29975
PREDICTED: Apis mellifera organic cation transporter protein-like (LOC102653922), mRNA	GB40615	3.15804	2.26028	1.8608	1.19041	1.59405	2.61232	3.54264	3.78789	4.07752	3.53038	5.12939	3.47373	4.5736	3.82689	3.5069
Apis mellifera odorant binding protein 12 (Obp12), mRNA	GB40616	23.3911	3.75242	1.28717	2.74482	2.36781	8.98348	7.0576	4.29457	5.48864	12.7413	9.28973	0.39772	21.4388	1.08913	6.09924
PREDICTED: Apis mellifera leucine-rich repeat transmembrane protein FLRT1-like (LOC100578238), mRNA	GB40617	7.46868	1.75189	1.37883	1.61465	1.10004	1.77165	1.28138	0.640488	1.39513	1.80438	2.10831	0.839443	6.81175	1.41715	2.86912
Apis mellifera troponin C type IIIb (TpnCIIIb), mRNA	GB40618	227.372	1097.53	550.488	1778.42	436.094	1916.79	336.348	1761.35	1758.94	70.4564	67.629	1221.66	54.304	2955.68	1158.79
Apis mellifera troponin C type IIIa (TpnCIIIa), mRNA	GB40619	20.6791	106.915	56.2943	91.689	52.6707	88.7627	8.86964	9.2138	41.801	36.893	12.8424	21.7053	17.1763	37.139	36.584
PREDICTED: Apis mellifera uncharacterized LOC102653855 (LOC102653855), ncRNA	GB40620	0	2.23141	0.535798	0	0.86967	1.93421	0	0.63845	0	0	0	1.24166	0	0.7556	0
#N/A	GB40621	0	0	1.1208	1.14722	1.09152	1.61842	0	1.60264	0.955845	0	0	1.55841	0	1.58059	1.44843
#N/A	GB40622	32.3599	0.682744	1.14757	0.62926	1.06437	1.18362	13.4832	2.9302	17.4763	16.5522	26.6213	1.89956	34.1314	2.31191	12.7116
PREDICTED: Apis mellifera laccase 2 (Lac2), mRNA	GB40623	79.9832	5.06256	3.64682	4.66597	4.22804	5.64207	38.0869	6.20786	23.6959	24.7533	18.7998	4.4268	32.5395	6.12245	11.221
PREDICTED: Apis mellifera laccase 2 (Lac2), mRNA	GB40624	3.33268	6.54216	5.39714	4.18359	5.70695	11.6972	6.34514	8.08589	6.00548	3.74361	4.26482	1.62048	8.30445	4.29173	9.86399
PREDICTED: Apis mellifera synapsin (Syn), transcript variant X1, mRNA	GB40625	29.4755	6.24896	7.78902	8.45581	12.3689	27.2659	17.5637	13.5001	22.4297	21.6283	18.8599	4.72746	18.9543	2.90062	13.2904
PREDICTED: Apis mellifera synapsin (Syn), transcript variant X1, mRNA	GB40626	25.7617	43.7398	52.484	68.7844	35.7855	50.7687	33.5538	49.5857	42.2688	10.7359	8.60671	36.106	12.3269	10.6039	69.54
PREDICTED: Apis mellifera uncharacterized LOC410363 (LOC410363), transcript variant X2, mRNA	GB40627	8.80229	2.1125	0.858419	0.798776	0.759996	2.81714	4.27885	2.04576	3.32763	4.63483	7.04017	1.98931	6.4989	1.65078	3.02549
PREDICTED: Apis mellifera uncharacterized LOC410363 (LOC410363), transcript variant X4, mRNA	GB40629	6.66733	1.38841	0.567458	0.390248	0.67928	1.69001	2.13908	0.414158	1.6333	2.4013	1.66377	0.427385	4.57803	0.45014	3.1625
#N/A	GB40630	246.144	8.4823	0.290963	0.372277	1.88908	0	35.8956	0.693416	34.7396	93.3166	57.7481	1.34856	93.8951	2.05163	18.8008
#N/A	GB40631	0	0.399509	0.191858	0.245475	1.55705	0	0	0	1.63621	0	0	0.444613	0	0.270564	0
#N/A	GB40632	0	0.332682	0	0	0	0	0	0	0.681257	0	0	0	0	0.225306	1.03233
PREDICTED: Apis mellifera uncharacterized LOC100576546 (LOC100576546), ncRNA	GB40633	0	0.397772	1.14614	0.488816	1.24022	0	0	0	0.814547	1.13453	0	1.77072	0	0.269388	0
PREDICTED: Apis mellifera upstream stimulatory factor 1-like (LOC551590), mRNA	GB40634	3.08325	9.50234	10.1108	11.8377	6.52997	5.11966	17.0597	22.0034	28.5914	31.9157	1.39258	19.697	4.31851	13.0204	11.034
PREDICTED: Apis mellifera venom acid phosphatase Acph-1-like (LOC724418), mRNA	GB40635	0	1.95654	1.24027	0.721307	0.915051	1.08541	4.12146	0.492628	1.76288	0.669652	0.678121	1.91613	5.86861	0.689025	1.9428
#N/A	GB40636	76.8324	7.44667	9.70667	3.9219	4.1461	6.45485	234.597	39.5691	70.7992	124.402	41.4797	20.7184	45.2042	9.0057	16.5053
PREDICTED: Apis mellifera AMME syndrome candidate gene 1 protein homolog (LOC410361), mRNA	GB40637	20.7763	2.42244	1.51234	2.23268	1.00707	4.1996	1.59466	1.98692	5.12596	9.67301	9.79535	1.61756	12.9175	2.24213	6.51473
PREDICTED: Apis mellifera AMME syndrome candidate gene 1 protein homolog (LOC410361), mRNA	GB40638	8.43493	2.54132	1.83064	1.79113	1.74787	2.85074	3.93627	3.2079	5.51017	10.4462	3.23825	1.70526	5.6049	2.48039	3.24713
PREDICTED: Apis mellifera facilitated trehalose transporter Tret1-like (LOC102655631), mRNA	GB40639	1.23769	0.456981	0.219458	0.168473	0.142483	2.3767	0	0.313804	0.374317	2.34612	0.791932	0.356001	8.22426	0.309487	6.52299
PREDICTED: Apis mellifera facilitated trehalose transporter Tret1-like (LOC102655631), mRNA	GB40640	114.715	18.7255	14.5167	16.6012	12.094	19.4778	110.941	130.576	75.5956	83.9284	67.2192	282.525	161.815	68.1189	80.519
PREDICTED: Apis mellifera disks large 1 tumor suppressor protein-like (LOC724292), transcript variant X1, mRNA	GB40641	5418.28	44875.8	45220.7	46605.7	35951.3	1066.5	5403.7	7488.41	2104	1679.55	2282.93	27160.9	1980.67	20681.3	15222
PREDICTED: Apis mellifera disks large 1 tumor suppressor protein-like (LOC724292), transcript variant X1, mRNA	GB40642	13.1335	3.87933	6.36521	2.18499	12.0955	7.28574	566.071	322.257	27.142	30.4277	11.2046	61.8813	16.1611	6.56812	9.02836
PREDICTED: Apis mellifera disks large 1 tumor suppressor protein-like (LOC724292), transcript variant X1, mRNA	GB40643	32.5374	2.21788	5.85806	2.38483	5.1864	14.4186	21.8999	1.26916	17.0314	17.3961	28.8263	4.31948	16.6313	7.1347	5.16167
PREDICTED: Apis mellifera disks large 1 tumor suppressor protein-like (LOC724292), transcript variant X1, mRNA	GB40644	5.17141	2.78227	2.51509	1.0559	3.18931	17.875	1.61605	1.59213	2.01087	2.8008	5.67244	1.32052	4.90905	0.720456	1.01571
PREDICTED: Apis mellifera disks large 1 tumor suppressor protein-like (LOC724292), transcript variant X2, misc_RNA	GB40645	0	0.747855	1.79573	0.919028	0.388626	0	0	4.13688	0.510479	1.42202	0	15.8134	0	4.72714	3.09419
PREDICTED: Apis mellifera disks large 1 tumor suppressor protein-like (LOC724292), transcript variant X2, misc_RNA	GB40646	0	2.89289	1.91024	3.55503	1.12748	9.40345	9.52172	5.794	8.14547	6.18832	0	3.01827	3.61549	3.67347	6.73261
PREDICTED: Apis mellifera disks large 1 tumor suppressor protein-like (LOC724292), transcript variant X1, mRNA	GB40647	32.2304	3.60929	2.37387	2.50696	2.69105	10.882	5.68159	4.35526	7.71234	12.5323	8.15839	2.92525	12.5519	2.97574	5.8434
PREDICTED: Apis mellifera disks large 1 tumor suppressor protein-like (LOC724292), transcript variant X1, mRNA	GB40648	179.785	35.441	28.8749	41.2242	29.5019	45.6666	20.5657	22.2834	55.4451	69.8732	16.8633	22.609	124.347	44.3161	42.5917
#N/A	GB40649	61.0909	1.62404	0.779919	1.66313	1.68788	2.81547	7.1272	18.5868	17.7369	16.9843	9.38134	3.31355	5.41255	4.03285	6.71933
#N/A	GB40650	5.96353	0.660561	0.475835	0.405876	0.257447	0	8.69673	0.755999	5.41071	9.42025	14.3091	1.1027	14.8601	0.671039	3.07464
PREDICTED: Apis mellifera uncharacterized LOC102654806 (LOC102654806), ncRNA	GB40651	32.0823	1.36097	0.871447	0.278746	0.942981	2.62157	3.98181	1.29801	1.23865	11.214	7.86172	0.841457	13.6074	1.63859	2.34621
PREDICTED: Apis mellifera protein ST7 homolog (LOC410357), transcript variant 1, mRNA	GB40652	2.96848	2.39372	2.16014	1.38999	2.13242	2.69054	3.46319	4.44051	2.85489	2.70094	1.36755	2.47369	1.05201	1.79928	2.12225
PREDICTED: Apis mellifera ribosomal protein L24 (RpL24), mRNA	GB40653	37.9816	300.24	264.19	327.764	249.856	186.39	370.141	322.066	605.523	396.935	39.3469	116.829	35.387	284.198	260.683
PREDICTED: Apis mellifera NF-kappaB transcription factor relish (Rel), transcript variant X1, mRNA	GB40654	4.4577	10.4043	11.636	11.9406	11.2715	4.03544	17.8771	20.5254	7.72783	7.74574	2.44479	15.661	7.40521	18.8935	11.8197
PREDICTED: Apis mellifera vesicle transport protein SFT2B-like (LOC552268), transcript variant X1, mRNA	GB40655	1.57865	2.44806	3.05667	2.40671	3.48932	1.45509	10.1296	6.364	5.29953	3.19194	1.21212	3.5807	0.699327	2.36847	3.0386
PREDICTED: Apis mellifera importin subunit alpha-2-like (LOC727561), mRNA	GB40656	5.17836	5.7359	5.57801	5.90334	3.46505	3.85325	3.77585	5.57993	5.28562	4.08998	8.07634	4.86739	5.73492	6.65236	6.89706
PREDICTED: Apis mellifera uncharacterized LOC413123 (LOC413123), misc_RNA	GB40657	17.415	30.2729	8.95742	7.74243	8.29418	44.0135	9.52374	13.0326	12.2965	11.6694	12.1315	7.05495	10.8099	16.625	14.9163
PREDICTED: Apis mellifera uncharacterized LOC100578562 (LOC100578562), mRNA	GB40658	2.17796	0.445376	0.463417	0.228048	0.491813	1.02948	1.46592	0.552201	1.44404	1.48202	0.643183	0.289133	2.2265	0.326763	0.691015
PREDICTED: Apis mellifera acyl-CoA Delta(11) desaturase-like (LOC102654211), transcript variant X2, mRNA	GB40659	16.4205	3.4558	4.9351	4.86144	4.60769	0.157659	1.19731	1.76938	2.97965	3.63139	3.15198	1.56874	4.09169	1.29338	2.53979
#N/A	GB40660	0	0.693088	0.332844	0.425863	0.54025	1.20155	0	3.1729	1.41929	1.97683	6.00548	2.31401	0	2.81633	2.1507
PREDICTED: Apis mellifera uncharacterized LOC102653633 (LOC102653633), ncRNA	GB40661	934.556	26.1393	18.5442	12.5934	20.6067	42.7409	1024.6	24.3067	468.973	623.547	2298.38	47.7677	1355.75	26.9563	71.8947
PREDICTED: Apis mellifera uncharacterized LOC413125 (LOC413125), transcript variant X1, mRNA	GB40662	60.96	6.09035	5.53167	4.71838	5.46973	14.2308	11.3303	9.92508	19.5208	32.0984	24.0915	9.94588	31.1084	8.60794	16.0228
PREDICTED: Apis mellifera uncharacterized LOC413125 (LOC413125), transcript variant X2, mRNA	GB40663	3.27757	1.45218	1.22043	0.892283	2.12241	4.091	0	1.55812	2.23031	1.55322	0	1.2121	4.5373	1.84402	3.94294
PREDICTED: Apis mellifera putative odorant receptor 22c-like (LOC102653810), transcript variant X1, mRNA	GB40664	54.7573	0.47438	0.423082	0.458039	0.792366	0.117485	7.13776	1.5512	5.55098	8.31145	25.8369	1.73465	31.507	0.917915	8.41161
Apis mellifera odorant receptor 107 (Or107), mRNA	GB40665	12.135	5.37661	8.60676	4.7981	6.91842	0.813738	2.5281	3.5895	2.97097	3.65123	15.8988	4.41647	13.2259	2.86099	3.97237
Apis mellifera odorant receptor 109 (Or109), mRNA	GB40666	7.42554	0.295257	0.546914	0.207336	0.493174	0.365618	1.66597	0.820654	2.50485	3.36853	5.48218	0.985773	10.3322	0.628448	4.05747
PREDICTED: Apis mellifera uncharacterized LOC100577852 (LOC100577852), mRNA	GB40667	1.37292	0.364977	0.496611	0.448515	0.379324	0.949099	0.400431	0.591755	0.871955	1.04099	1.58123	0.880061	2.12867	0.617945	1.69882
PREDICTED: Apis mellifera odorant receptor 106 (Or106), mRNA	GB40668	23.0475	0.2084	0.850687	0.384149	0.81222	0.54193	4.11559	1.13292	3.20067	5.34959	12.6402	1.79744	14.5855	0.776255	10.0235
PREDICTED: Apis mellifera putative odorant receptor 13a-like (LOC100577888), mRNA	GB40669	13.1202	1.31488	1.86111	0.680349	1.18675	0.599867	3.64447	6.33621	3.25942	4.53982	2.39856	1.42481	5.53537	1.35917	3.22116
PREDICTED: Apis mellifera uncharacterized LOC409778 (LOC409778), transcript variant X2, mRNA	GB40670	376.703	85.114	50.4382	55.8329	44.3652	36.158	174.193	62.2161	167.946	392.296	639.293	96.3791	727.139	78.2846	252.725
PREDICTED: Apis mellifera follistatin-like 5 (Fstl5), transcript variant X1, mRNA	GB40671	17.6799	32.7026	9.75419	8.39108	9.09142	48.8524	11.4084	14.5485	13.5922	14.9279	11.2624	7.7341	11.0896	19.495	16.4559
PREDICTED: Apis mellifera inositol polyphosphate 5-phosphatase (LOC412731), transcript variant X2, mRNA	GB40672	7.47649	1.71652	1.01234	1.0362	0.915472	0.783105	1.58591	2.05069	2.09669	3.77926	2.08749	1.92707	7.37678	1.46842	3.36409
Apis mellifera lambda crystallin-like protein (Cryl1), mRNA	GB40673	59.7467	36.4351	37.7887	28.4197	29.1941	13.4902	33.5114	31.7114	26.3595	54.9677	3.15073	15.2967	6.90766	9.94894	9.47811
PREDICTED: Apis mellifera ATP-dependent RNA helicase DDX54-like (LOC413660), mRNA	GB40674	23.7753	3.75186	3.29169	3.03679	3.09323	0.813038	6.17447	3.03465	8.56944	16.7718	7.8147	3.8141	16.2312	3.32274	5.2614
PREDICTED: Apis mellifera phosphatidylinositol 4-kinase beta-like (LOC408373), mRNA	GB40676	34.0518	2.01352	3.10517	1.35917	1.74635	1.42577	4.10709	1.34696	4.87819	6.47095	8.60053	1.29401	15.1697	1.09475	3.34405
PREDICTED: Apis mellifera uncharacterized LOC408374 (LOC408374), transcript variant X2, mRNA	GB40677	7655.76	316.286	251.269	179.081	263.179	503.004	6742.32	386.664	4205.46	7891.6	12079.6	327.752	12638.4	283.537	8722.24
PREDICTED: Apis mellifera uncharacterized LOC408374 (LOC408374), transcript variant X3, mRNA	GB40678	7.476	29.723	2.72542	0.515599	6.86794	2.41181	2.47121	0.770825	7.50649	22.5481	3.63547	0.98302	6.62361	8.22534	4.86515
#N/A	GB40679	2323.99	243.967	199.691	167.539	202.473	493.23	1580.02	363.185	1353.3	1172.7	3167.79	323.017	3301.96	283.798	2311.21
#N/A	GB40680	33.7652	20.1388	9.94765	3.53546	7.62465	12.9677	11.3632	14.4876	18.8524	32.8228	14.957	12.1667	31.6413	15.1975	26.7823
PREDICTED: Apis mellifera elongation of very long chain fatty acids protein 1-like (LOC100578829), mRNA	GB40681	0.617301	0.547011	0.831862	0.588187	0.461917	2.05467	1.2003	2.58243	0.933461	1.56019	0.394979	0.837055	1.36729	0.895276	0.565803
PREDICTED: Apis mellifera uncharacterized LOC100578794 (LOC100578794), transcript variant X1, mRNA	GB40682	16.9225	0.50466	0.588576	0.531573	0.73055	0.374953	3.3221	0.78385	7.08636	6.16882	1.24937	1.32385	4.68533	0.976505	1.34228
PREDICTED: Apis mellifera sugar transporter ERD6-like 16-like (LOC102654933), mRNA	GB40683	10.5645	4.468	1.22611	0.39219	0.331688	0	0	0.608755	2.61413	6.0684	7.37417	0.828737	13.8272	0.432274	3.96128
PREDICTED: Apis mellifera facilitated trehalose transporter Tret1-like (LOC102654899), mRNA	GB40684	3.64967	0.932913	0.298677	0.191074	0.533271	0.862569	0	0.17795	0.764156	0.709561	0.538901	0.0346079	3.73101	0.463325	1.73693
#N/A	GB40685	2.06487	0	0	0.281069	0	0.793025	0	1.83235	0	0	0	0	0	0.619592	0
PREDICTED: Apis mellifera uncharacterized LOC551426 (LOC551426), transcript variant 1, mRNA	GB40686	1.23553	4.03723	2.43173	4.54084	1.97351	2.84706	0.900895	6.18681	7.56669	1.95169	1.77874	4.45494	2.05248	10.1026	3.39736
PREDICTED: Apis mellifera uncharacterized LOC409108 (LOC409108), transcript variant X4, mRNA	GB40687	89.4778	46.0488	14.4987	4.30973	24.4841	33.307	48.1799	25.4784	59.3261	44.36	55.4906	19.0057	86.8984	28.0882	53.9395
PREDICTED: Apis mellifera uncharacterized LOC409108 (LOC409108), transcript variant X5, mRNA	GB40688	100.725	536.653	84.6561	48.673	86.967	100.579	110.167	131.521	217.047	340.496	29.0021	116.095	145.017	94.4501	76.1661
PREDICTED: Apis mellifera uncharacterized LOC409108 (LOC409108), transcript variant X2, mRNA	GB40689	13.2888	1.3084	0.640423	0.711176	0.627617	2.3119	3.64397	1.68462	5.97693	15.932	7.19468	0.714058	9.05664	1.00539	4.84084
PREDICTED: Apis mellifera uncharacterized LOC409108 (LOC409108), transcript variant X7, mRNA	GB40690	51.7323	8.57084	8.72006	8.53891	6.50902	6.7925	32.7239	16.7947	37.434	46.1326	22.2794	9.85868	28.279	6.60058	15.3876
PREDICTED: Apis mellifera uncharacterized LOC100576373 (LOC100576373), transcript variant X1, mRNA	GB40691	2.83506	1.42361	1.66894	1.18345	0.946488	0.36294	0.275629	2.37205	2.14354	1.07481	0	1.21154	0.627954	2.5521	1.03942
#N/A	GB40692	783.319	44.8585	38.1246	31.371	52.6796	63.9536	351.635	75.1518	237.506	336.698	401.476	71.4356	632.927	59.9606	833.36
PREDICTED: Apis mellifera MOXD1 homolog 2-like (LOC410362), transcript variant X2, mRNA	GB40693	518.333	40.5476	29.3721	26.6937	33.7309	118.141	177.198	57.9099	139.55	237.617	401.528	40.1008	461.619	45.1137	152.255
PREDICTED: Apis mellifera MOXD1 homolog 2-like (LOC410362), transcript variant X2, mRNA	GB40694	6.55515	3.29162	4.2192	3.56913	3.84863	11.8954	6.93064	3.28244	6.66614	6.83417	4.71859	1.65653	6.29173	1.82763	6.00829
PREDICTED: Apis mellifera mast cell degranulating peptide-like (LOC100576769), transcript variant X2, misc_RNA	GB40695	32.8064	3.4201	0.615918	0.262682	0	0	0	0.48928	1.31317	4.26773	20.3737	0.594721	2.1372	0.289529	0
Apis mellifera mast cell-degranulating peptide (Mcdp), mRNA	GB40696	5.50632	131.742	14.6452	20.237	21.3939	19.0326	0	0	89.9259	45.2298	0	4.75143	6.09813	0.413062	1.89261
Apis mellifera apamin protein (Apamin), mRNA	GB40697	1.53903	30.7989	10.2607	8.86852	9.9218	19.7025	12.7183	0.455243	22.1091	19.7732	0.98475	5.31215	2.84075	0.538776	2.82129
#N/A	GB40698	0	0	0	0	0.469164	0	0	1.03328	1.23254	0	0	0.334922	0	0	0
PREDICTED: Apis mellifera leucine-rich repeat-containing protein 15-like (LOC100576903), transcript variant 1, mRNA	GB40699	0.404084	1.25326	0.773814	0.330023	0.837334	4.03496	0	0.25613	0.183313	1.0213	0	0.249061	0	0.66688	0
PREDICTED: Apis mellifera metalloproteinase inhibitor 2-like (LOC100576956), transcript variant X2, mRNA	GB40700	4.20636	23.4294	44.8624	29.9984	53.8284	81.8699	38.5579	54.6001	78.4412	84.101	5.47899	21.704	8.15229	11.3821	39.243
PREDICTED: Apis mellifera uncharacterized LOC551765 (LOC551765), mRNA	GB40701	43.3887	22.5147	28.3823	22.5068	25.7172	41.9594	88.9264	62.3874	57.1879	53.7195	42.7688	24.1651	42.8572	30.8477	34.9323
PREDICTED: Apis mellifera uncharacterized LOC102653855 (LOC102653855), ncRNA	GB40702	50.0014	6.15388	5.71358	2.26872	4.79683	7.82356	27.0067	14.3208	26.0436	15.2118	14.2193	12.5558	32.8151	7.77964	7.63835
PREDICTED: Apis mellifera cadherin-23-like (LOC410368), mRNA	GB40703	28.651	7.41194	19.9622	12.9914	16.0174	45.0931	32.5884	18.208	25.542	15.382	15.0972	4.25517	15.6924	2.66904	11.8002
PREDICTED: Apis mellifera dynein intermediate chain 2, ciliary-like (LOC552070), transcript variant X1, mRNA	GB40704	6.03283	0.526489	0.758514	0.323497	0.410389	0.631892	3.4658	1.7845	1.65866	2.54126	2.45642	4.95785	3.6443	1.34396	1.7594
PREDICTED: Apis mellifera N(G),N(G)-dimethylarginine dimethylaminohydrolase 1-like (LOC552121), transcript variant X3, mRNA	GB40705	7.59265	0.767882	0.790206	0.539222	0.798066	1.33122	430.143	1.59026	483.265	6.98763	928.012	7.58942	902.107	1.63442	304.543
PREDICTED: Apis mellifera uncharacterized LOC412326 (LOC412326), transcript variant X4, mRNA	GB40706	3.3565	3.60773	2.65835	4.51809	1.82468	4.63115	7.43293	4.52296	6.31629	4.39876	4.29531	4.3062	3.16655	5.91243	5.98207
PREDICTED: Apis mellifera tetraspanin 5 (Tspan5), mRNA	GB40707	0.740097	1.31165	1.14169	1.00742	1.40581	4.54781	1.0793	2.06409	2.01447	0.467636	1.42065	1.27727	0.819642	1.33246	1.5263
Apis mellifera tetraspanin 6 (Tspan6), mRNA	GB40708	13.1585	12.5011	31.8209	9.02453	29.7574	51.9937	35.0574	33.3301	22.4999	40.4522	5.82885	9.88841	13.4518	6.2263	17.0474
#N/A	GB40709	0	0	0.267899	0	0	0	0	1.59613	0	0	0	0	0	0	0
PREDICTED: Apis mellifera uncharacterized LOC100577399 (LOC100577399), partial mRNA	GB40710	0.721983	0.879689	0.537672	0.540518	0.935047	0.138641	0	0.777972	1.14635	1.59667	0	0.934503	0.799581	1.57065	0.992629
PREDICTED: Apis mellifera RING finger protein 10-like (LOC409417), mRNA	GB40711	8.63963	28.739	21.2678	29.1654	17.6963	23.1246	10.0795	14.154	17.5467	15.7892	6.37853	13.0752	12.6595	33.4225	26.4064
PREDICTED: Apis mellifera malectin-like (LOC727596), mRNA	GB40712	1.11715	2.47487	2.57512	2.17962	1.09316	0.858097	0	4.01262	1.01359	1.41176	0	3.25922	0	1.73195	0.767967
Apis mellifera FABP-like protein (Fabp), mRNA	GB40713	22.8843	163.399	34.0846	32.2044	18.9681	154.954	9.24167	22.2266	37.6927	34.2582	4.73066	5.64199	12.8669	2.69388	9.19684
#N/A	GB40714	2064.87	149.484	142.398	95.3628	127.981	413.506	483.95	290.278	485.092	913.293	622.854	147.27	1290.41	159.324	783.237
PREDICTED: Apis mellifera uncharacterized LOC102656262 (LOC102656262), mRNA	GB40715	0.589122	0	0.0626754	0.080191	0	0.226255	9.45041	0.0746832	0.267255	0.372241	1.13085	0.6536	1.30488	0	0
PREDICTED: Apis mellifera fatty acid-binding protein, adipocyte-like (LOC410034), mRNA	GB40716	5.51552	10.3859	8.28833	9.00923	9.16711	20.9178	17.0922	6.20544	5.00423	18.732	2.64682	14.3631	0.763539	6.30971	6.6352
PREDICTED: Apis mellifera b-cell CLL/lymphoma 7 protein family member B-like (LOC410033), transcript variant X1, mRNA	GB40717	1.44397	1.1196	0.422456	0.294828	0.249346	0.138641	1.05288	0.640682	0.655055	1.14048	0	0.667502	2.39874	0.866563	0.248157
PREDICTED: Apis mellifera thioredoxin reductase 1 (Trxr-1), transcript variant X1, mRNA	GB40718	7.81303	8.9015	7.09498	4.74779	8.09498	9.43056	10.987	3.78497	9.74704	9.34451	5.89186	4.71244	5.56249	6.48897	5.56275
PREDICTED: Apis mellifera WD repeat-containing protein 66-like (LOC413693), mRNA	GB40719	10.6345	2.17743	2.00564	1.84236	2.65719	1.67083	9.98656	3.97294	13.1573	16.5952	9.7428	1.87703	10.8853	2.32075	4.04294
PREDICTED: Apis mellifera uncharacterized LOC411794 (LOC411794), transcript variant X1, mRNA	GB40720	13.7254	1.56504	1.03074	0.93415	0.662241	2.32559	2.06048	0.460583	2.1976	5.61163	3.0996	0.721572	5.58847	1.51416	2.77509
PREDICTED: Apis mellifera uncharacterized LOC411794 (LOC411794), transcript variant X1, mRNA	GB40721	2.79037	11.1269	11.8744	17.8517	17.8282	83.5891	0	15.2106	10.1268	8.81557	0	4.81564	3.09027	10.4661	13.4273
PREDICTED: Apis mellifera cytochrome c oxidase assembly protein COX19-like (LOC102655540), mRNA	GB40722	4.87765	6.12319	2.59461	4.6476	3.36912	6.86872	4.74211	0.206114	1.47516	4.10931	0	1.20255	1.80063	4.87868	7.82379
PREDICTED: Apis mellifera phosphopantothenoylcysteine decarboxylase-like (LOC412189), transcript variant X2, mRNA	GB40723	3.47037	26.4468	26.952	30.7995	25.7685	43.1832	0	11.0865	14.4839	8.77113	2.66462	13.3473	3.07469	40.5078	25.2878
#N/A	GB40724	23.7114	1.31322	1.05109	0.806898	0.34121	0.758875	8.64472	0	1.79278	1.24852	3.79294	1.2179	6.56498	0.889367	1.35833
PREDICTED: Apis mellifera dihydrolipoyl dehydrogenase, mitochondrial-like (LOC102655391), mRNA	GB40726	5.67131	1.59903	0.877612	1.75449	0.845784	2.3761	4.13529	1.43791	4.79474	5.53807	5.44317	1.30289	4.56789	0.850876	2.83537
PREDICTED: Apis mellifera CDP-diacylglycerol--inositol 3-phosphatidyltransferase-like (LOC411408), mRNA	GB40727	6.5416	0.756096	1.96681	0.81301	0.736704	1.52925	1.24432	3.96613	1.67734	4.6725	5.45953	1.47255	5.98474	0.853433	1.56414
PREDICTED: Apis mellifera zinc metalloproteinase nas-15-like (LOC411406), transcript variant 2, mRNA	GB40728	17.1156	12.0792	4.16203	15.6427	4.34886	9.29656	7.13142	3.50259	27.1757	57.6264	8.44821	6.57074	2.97866	3.59503	5.04248
Apis mellifera odorant receptor 2 (Or2), mRNA	GB40730	35.6485	1.51872	1.37116	0.559899	1.70469	0.631892	7.59809	2.25959	4.97598	16.2872	14.7385	2.70428	20.9547	1.9748	5.84372
PREDICTED: Apis mellifera ras-like protein family member 10B-like (LOC725345), transcript variant X2, mRNA	GB40731	9.83781	2.03727	3.91346	1.33912	3.9885	5.74953	7.79711	7.86243	4.3659	5.4053	16.421	3.26909	19.185	2.53484	3.96949
Apis mellifera polycomblike (Pcl), mRNA	GB40732	1.6519	0.731901	0.380774	0.262331	0.808213	1.05737	6.82548	3.90902	4.12161	5.21882	2.64241	2.8848	7.01285	0.53698	6.05636
Apis mellifera ring finger protein, transmembrane 2 (Rnft2), mRNA	GB40733	2.81645	8.22672	5.95942	7.56807	4.3411	14.3021	7.60607	11.3857	6.10447	3.42736	1.40163	5.50358	2.07943	9.68749	6.23859
PREDICTED: Apis mellifera fructose-bisphosphate aldolase (LOC725455), mRNA	GB40734	17.4646	1.9345	1.67675	3.01508	1.80213	2.12673	18.6359	2.268	6.66676	9.95855	21.2592	1.81158	15.0959	2.26875	4.68517
PREDICTED: Apis mellifera fructose-bisphosphate aldolase-like (LOC550785), transcript variant X1, mRNA	GB40735	51.7602	266.154	143.6	188.064	103.934	33.0604	235.935	470.808	337.524	129.946	22.3153	153.748	67.7457	103.258	72.1146
PREDICTED: Apis mellifera uncharacterized LOC102653794 (LOC102653794), ncRNA	GB40736	13.6145	3.01608	7.72492	4.94188	9.4039	1.74291	6.61812	14.3827	8.23498	2.86748	0	9.51031	0	9.53219	3.11969
#N/A	GB40737	639.931	24.5028	25.8264	20.9213	30.0134	25.9285	73.3172	67.8312	194.84	531.866	51.01	95.5302	106.585	53.3388	57.2721
PREDICTED: Apis mellifera uncharacterized LOC100578458 (LOC100578458), transcript variant X1, ncRNA	GB40738	11.0126	3.65951	1.75742	0.749518	0.950839	0	0	2.09412	7.49383	13.9169	0	0.678775	0	0	3.78522
PREDICTED: Apis mellifera uncharacterized LOC100576291 (LOC100576291), mRNA	GB40739	11.1615	1.85448	0.890584	1.51929	0.963688	6.42993	0	3.18362	2.5317	5.28934	5.35624	2.06384	0	3.34915	1.91819
PREDICTED: Apis mellifera uncharacterized LOC100576291 (LOC100576291), mRNA	GB40740	69.4497	4.81631	3.40519	3.04155	3.9628	5.64375	21.8706	8.80417	16.7575	25.439	24.1507	7.18397	36.6735	4.92291	12.5236
PREDICTED: Apis mellifera uncharacterized LOC411600 (LOC411600), mRNA	GB40741	7.44878	1.28559	0.903036	0.990345	0.673046	1.39711	3.78932	0.801544	2.63258	3.66675	3.15892	0.811455	10.7434	0.922631	3.27476
PREDICTED: Apis mellifera serine protease 46 (SP46), transcript variant X2, mRNA	GB40743	3.80622	13.4913	12.553	9.8439	10.5162	8.03988	0	6.03144	2.59003	3.60748	0	2.1114	2.10765	9.42237	14.3908
PREDICTED: Apis mellifera RNA-binding protein 4F (Rnp4F), mRNA	GB40744	15.8655	4.49802	7.32425	9.88531	7.11009	18.7511	3.71843	5.98593	6.08349	5.84775	1.81277	2.88708	5.02019	4.17973	9.15361
PREDICTED: Apis mellifera ubisnap (usnp), mRNA	GB40745	3.66545	0.902245	0.866577	1.10875	0.703283	0.62566	2.96967	2.47824	4.98849	6.94813	2.34534	3.06252	9.02091	2.19974	5.87942
PREDICTED: Apis mellifera FK506-binding protein FKBP59 (FKBP59), transcript variant X2, mRNA	GB40746	4.11124	12.0678	10.3879	13.319	8.37723	25.3421	9.29303	17.59	6.71423	4.6759	3.55127	8.18483	8.65091	14.7419	9.60908
PREDICTED: Apis mellifera GMP reductase 2-like (LOC552316), transcript variant 1, mRNA	GB40747	6.2687	3.28245	2.32409	3.1546	2.32899	6.56598	1.93916	5.75545	2.32674	3.60084	3.28174	2.57585	1.47264	5.15852	3.13404
PREDICTED: Apis mellifera glutathione synthetase-like (LOC411372), mRNA	GB40748	3.36664	2.38663	2.17289	2.19967	2.63548	1.46537	3.6004	4.2679	3.05455	1.8436	0.861656	2.57307	2.23709	3.06429	3.24007
PREDICTED: Apis mellifera zinc finger and SCAN domain-containing protein 2-like (LOC725945), transcript variant X1, mRNA	GB40749	3.92969	2.05768	1.48225	0.24314	4.75008	3.84164	1.04195	2.49084	15.8822	18.0582	1.37149	0.924802	1.9782	0.643175	1.47349
PREDICTED: Apis mellifera ATP-dependent RNA helicase me31b ortholog (LOC552206), transcript variant 1, mRNA	GB40750	6.5101	2.10784	0.94122	1.13609	0.951223	1.08985	1.21716	2.13729	3.48339	3.05873	0.640844	1.54329	2.58813	1.97849	2.40975
PREDICTED: Apis mellifera kekkon-1 (kek1), mRNA	GB40751	2.08979	1.06836	0.855108	1.00655	0.58294	2.16083	0.937717	1.30424	1.67729	3.65663	1.23429	1.16916	1.60227	1.92944	2.21014
#N/A	GB40752	125.461	4.63229	2.78073	4.98097	1.80539	2.00766	0	5.30156	2.37146	33.0305	0	9.0217	52.1043	4.70576	7.18714
PREDICTED: Apis mellifera arginine kinase-like (LOC409807), transcript variant X3, mRNA	GB40754	41.1879	2.13552	1.84133	1.25251	1.92942	2.44008	7.0289	4.72148	7.95101	8.85954	8.41086	5.4284	13.3447	2.43235	3.16272
#N/A	GB40755	0	1.41294	0.33927	0.217042	0.826019	0.612374	0	3.84056	2.17003	3.02248	3.06071	0.58967	1.76587	0.956899	0
#N/A	GB40756	8.93084	1.63736	2.12961	1.46718	0.797684	1.7741	5.38925	2.96706	4.6103	5.44843	7.09372	1.97407	9.89071	1.89435	4.02233
#N/A	GB40757	43.5449	0.933547	0.697388	0.509876	0.404268	0.719297	4.09693	2.0775	3.61097	4.14192	1.79756	1.90473	34.7428	1.75621	8.04682
Apis mellifera venom protein 2 (LOC503505), mRNA	GB40758	444.283	181.654	69.7892	62.0991	69.5108	113.944	206.547	60.4799	293.531	542.607	228.945	49.8054	1821.18	68.8933	1525.02
Apis mellifera venom protein 2 (LOC503505), mRNA	GB40759	20.7641	195.242	67.0895	66.3679	67.0634	62.615	25.7946	22.3255	61.0531	80.1774	16.2383	20.003	36.6229	36.114	67.1402
PREDICTED: Apis mellifera syntaxin-5-like (LOC552117), mRNA	GB40760	32.5963	2.09647	1.81783	1.78911	1.22562	0.908622	6.51701	8.36447	8.46693	13.454	8.57817	3.75897	24.7458	1.89309	6.86689
PREDICTED: Apis mellifera uncharacterized LOC100576164 (LOC100576164), ncRNA	GB40761	82.2125	8.47108	13.2213	6.24598	6.60305	39.6512	64.1283	28.1155	43.3671	59.1949	29.3601	15.791	93.1659	22.3742	47.3153
PREDICTED: Apis mellifera uncharacterized LOC414021 (LOC414021), transcript variant X5, mRNA	GB40762	2.97104	0.658184	1.26433	0	0.513043	0	0	0	0	0	0	0	0	0.44575	0
PREDICTED: Apis mellifera uncharacterized LOC102655032 (LOC102655032), transcript variant X3, ncRNA	GB40763	92.1818	3.88006	2.6479	1.38025	3.82034	4.9564	2.68861	8.64758	10.0364	37.2773	12.3863	4.77264	27.5641	5.25547	6.97056
PREDICTED: Apis mellifera uncharacterized LOC414021 (LOC414021), transcript variant X8, mRNA	GB40764	18.5231	2.7784	4.26285	3.01161	4.49801	12.0294	8.8166	9.57208	4.40573	9.55009	9.50626	3.67084	9.68712	4.92123	5.04029
PREDICTED: Apis mellifera uncharacterized LOC414022 (LOC414022), transcript variant X1, mRNA	GB40765	41.2672	8.23791	4.95319	5.78188	4.51579	11.2045	11.0221	9.21733	17.6922	30.5641	8.41471	4.6026	14.3971	12.7683	12.8853
PREDICTED: Apis mellifera uncharacterized LOC410070 (LOC410070), transcript variant X1, mRNA	GB40766	5.2972	0.559249	0.484307	0.242228	0.485948	0.572179	1.38809	1.78374	1.25786	2.30111	1.03271	0.550965	1.92495	0.819583	0.910366
PREDICTED: Apis mellifera phosphoglycolate phosphatase-like (LOC410071), mRNA	GB40767	6.15598	3.4239	2.3828	2.78128	1.33443	0.855149	4.96621	8.25227	2.07964	2.06899	5.02838	4.92451	5.65717	3.37995	3.60155
PREDICTED: Apis mellifera uncharacterized LOC100577039 (LOC100577039), transcript variant X2, mRNA	GB40768	16.0245	1.92712	1.36385	0.810178	0.790609	1.58253	0	2.14751	2.077	3.18221	3.5154	1.69318	4.56346	0.892982	0.944208
PREDICTED: Apis mellifera dehydrogenase/reductase SDR family member 11-like (LOC412458), mRNA	GB40769	8.29854	9.62459	5.66072	4.45193	5.47913	8.62391	12.1019	7.05465	13.9513	30.8441	0.937025	4.87418	21.6246	2.41685	4.69797
PREDICTED: Apis mellifera dehydrogenase/reductase SDR family member 11-like (LOC724721), transcript variant X1, mRNA	GB40770	9.85981	32.8482	17.3886	16.9313	15.8473	11.9427	17.1439	21.6815	32.5145	33.3065	2.18381	9.06904	22.679	6.20161	8.60278
PREDICTED: Apis mellifera glucosinolate sulphatase (LOC412829), transcript variant X2, mRNA	GB40771	15.272	1.3254	0.268001	0.300036	0.353438	0.483736	4.13285	0.997959	5.21397	7.95855	8.15994	0.795743	8.71826	0.47243	6.06098
PREDICTED: Apis mellifera uncharacterized protein C5orf4 homolog (LOC409360), transcript variant X2, mRNA	GB40772	21.4279	2.15773	3.31588	1.59096	2.01829	5.23696	5.68159	2.46948	6.18594	12.3085	3.73926	4.32239	15.1015	2.33808	2.67823
PREDICTED: Apis mellifera uncharacterized protein C5orf4 homolog (LOC409360), transcript variant X2, mRNA	GB40773	16.4585	2.04629	2.21553	2.05744	2.00105	2.96699	3.42882	3.38516	3.58082	9.86885	4.83565	2.48433	10.9737	1.663	3.80985
PREDICTED: Apis mellifera regulator of telomere elongation helicase 1 homolog (LOC412546), mRNA	GB40774	5.19553	0.52883	0.343596	0.229366	0.266726	0.539289	28.0544	0.712042	12.9951	5.67842	26.4151	1.00397	27.9921	0.56882	4.92298
PREDICTED: Apis mellifera apoptosis inducing factor (AIF), mRNA	GB40775	3.35232	1.87431	2.39463	2.60752	1.98474	6.80524	1.86238	3.25814	2.89673	3.32859	1.53213	2.0072	5.12696	3.61648	3.40187
PREDICTED: Apis mellifera ribosomal protein L10Ab (RpL10Ab), mRNA	GB40776	51.3428	84.5643	66.9719	74.7492	60.5196	115.739	0	13.0175	35.4438	43.7252	21.425	40.1762	59.3332	71.0019	89.0039
PREDICTED: Apis mellifera ribosomal protein L10Ab (RpL10Ab), mRNA	GB40777	41.7415	330.929	366.601	293.4	344.603	510.264	1319.77	1232.04	1461.7	587.538	76.7152	409.893	118.028	691.545	460.943
PREDICTED: Apis mellifera CMP-sialic acid/UDP-galactose transporter (Csat), mRNA	GB40778	12.4515	5.241	4.06237	4.46321	3.15354	1.59402	10.8949	5.99822	10.7324	7.86757	4.78024	4.04195	9.65283	7.90837	3.99446
PREDICTED: Apis mellifera transaldolase (Tal), mRNA	GB40779	8.7336	85.499	56.1914	93.6332	46.0338	69.4795	72.1728	93.9505	86.0319	47.3005	9.57974	41.8339	4.60584	90.9734	63.7542
PREDICTED: Apis mellifera zinc finger protein 330 homolog (Noa36), mRNA	GB40780	7.71626	24.5471	17.9945	24.7038	16.0427	41.133	17.1042	21.5594	32.7645	12.4815	5.33222	11.072	8.20377	24.1724	35.4334
PREDICTED: Apis mellifera uncharacterized LOC727079 (LOC727079), mRNA	GB40781	10.6048	1.35537	1.30179	1.49904	1.05649	0.391617	3.27147	1.37022	3.05304	2.83491	2.74028	0.779335	5.87228	1.25448	1.96271
PREDICTED: Apis mellifera ribosomal RNA processing protein 1 homolog (Nnp-1), mRNA	GB40782	8.93723	5.36222	4.73425	7.04574	2.99013	0.786589	8.68889	11.1173	14.6971	9.7647	4.28886	5.78397	5.3613	10.6152	6.52772
PREDICTED: Apis mellifera glucose-6-phosphate isomerase (LOC551154), mRNA	GB40783	7.93065	9.81296	2.81928	5.00264	2.03751	3.04581	0.282084	3.82532	7.98523	5.98881	2.59909	4.76891	3.64174	6.38456	2.79238
PREDICTED: Apis mellifera dolichol kinase-like (LOC724234), mRNA	GB40784	7.36928	0.979525	1.12896	0.722234	1.32344	0.905667	3.86883	0.971574	2.27329	5.77385	4.52661	1.09011	13.711	2.60928	3.4448
PREDICTED: Apis mellifera arrestin-like 3 (ArrL3), transcript variant X1, mRNA	GB40785	32.0391	3.28792	2.48124	2.27677	2.15607	4.52381	17.8648	5.82363	5.02296	5.8053	17.184	2.03284	21.133	3.0043	6.15396
#N/A	GB40787	0	0	1.20923	0	0.654247	1.45509	0	0.960604	1.71877	2.39395	0	0.467047	4.19596	0	2.60451
PREDICTED: Apis mellifera potassium voltage-gated channel subfamily KQT member 1-like (LOC100576835), transcript variant X1, mRNA	GB40788	19.4015	5.11676	4.91448	1.76061	3.35027	5.67713	17.5151	11.3607	28.5	19.8479	19.5077	7.97219	21.4867	10.1186	57.7945
PREDICTED: Apis mellifera uncharacterized LOC724410 (LOC724410), mRNA	GB40789	67.8018	4.30654	4.08585	4.06599	3.11124	6.55543	36.6466	7.75376	24.9507	41.3431	50.9673	7.65668	82.9654	4.26815	17.6006
PREDICTED: Apis mellifera uncharacterized LOC102655946 (LOC102655946), transcript variant X1, ncRNA	GB40791	9.84322	0.227824	0.218818	0.17998	0.0507385	0.112846	4.92768	0.372486	3.06578	5.1984	6.20417	0.742524	11.8774	0.462876	2.01986
PREDICTED: Apis mellifera uncharacterized LOC102655903 (LOC102655903), mRNA	GB40792	7.60075	0	0.539085	0.34487	0.437503	0	3.69478	0.963551	4.59744	4.8026	0	0.62464	0	0.760236	0
PREDICTED: Apis mellifera uncharacterized LOC724410 (LOC724410), mRNA	GB40793	120.138	289.434	41.0064	15.6717	80.8213	60.5582	47.4499	30.4599	46.5526	91.7247	52.8482	15.7352	85.9283	25.5347	53.3373
PREDICTED: Apis mellifera synaptotagmin 4 (Syt4), transcript variant 2, mRNA	GB40794	5.61267	2.76492	2.17635	2.3523	1.75987	2.04212	2.36936	1.72263	2.07715	3.82639	2.69345	2.23952	4.1712	1.04152	3.45219
PREDICTED: Apis mellifera enhancer of rudimentary (e(r)), mRNA	GB40795	7.33362	11.7787	12.142	17.2198	6.96508	11.9702	2.67369	7.08885	11.0203	5.21303	0.879826	3.67262	1.01523	16.7792	10.3978
PREDICTED: Apis mellifera phospholipase DDHD1-like (LOC724115), transcript variant X1, mRNA	GB40796	4.5361	0.334966	0.643448	0.308726	0.326375	0.798469	2.48066	2.32413	2.65799	4.41868	2.53962	1.00185	1.46523	1.30441	0.259855
PREDICTED: Apis mellifera lysocardiolipin acyltransferase 1-like (LOC727539), mRNA	GB40797	8.94752	2.32393	6.1874	0.524971	4.50201	3.08086	4.94937	12.4575	4.12902	9.06519	1.1845	5.47686	4.6129	4.09667	4.13589
PREDICTED: Apis mellifera arginine/serine-rich splicing factor 7 (Sfrs7), transcript variant X1, mRNA	GB40798	2.53014	3.92357	3.46938	3.52054	3.05835	14.4677	2.04986	5.41705	6.63171	9.76974	0	2.42585	2.80207	4.21778	4.44487
PREDICTED: Apis mellifera ankyrin repeat and protein kinase domain-containing protein 1-like (LOC100578907), transcript variant X1, mRNA	GB40799	1.40893	1.38723	1.44897	0.724515	1.29758	3.00616	1.59808	1.46858	1.70443	1.78049	3.30552	0.926304	1.73374	1.80851	1.07616
PREDICTED: Apis mellifera Spase 22/23-subunit (Spase22-23), mRNA	GB40800	4.45977	2.96396	6.26294	4.79578	4.92876	18.3269	3.25188	12.5511	2.02317	3.94511	2.56822	1.92417	1.97564	4.4161	3.37237
PREDICTED: Apis mellifera thioredoxin-like protein 4A-like (LOC551974), transcript variant X1, mRNA	GB40801	0.764767	11.0124	9.64139	13.1686	6.86717	3.08398	5.01874	19.9717	13.0101	6.0403	2.93601	12.3971	0.846963	16.3504	7.88589
PREDICTED: Apis mellifera TBC domain-containing protein kinase-like protein-like (LOC409527), transcript variant X4, mRNA	GB40802	1.0239	1.13414	1.18008	1.3705	0.942981	0.983088	0.497726	1.88211	0.851571	0.539134	0	1.34633	0.566975	1.17774	1.0558
#N/A	GB40803	4.1817	0.280723	0.417919	0.482967	0.262582	0.194667	1.47836	1.33332	0.862285	1.20102	1.45945	0.156208	0.842025	0.304188	0.958211
PREDICTED: Apis mellifera t-complex protein 11-like protein 1-like (LOC724455), transcript variant X1, mRNA	GB40804	2.47062	2.063	2.14319	2.19889	2.55978	0.291956	1.6629	5.01123	2.58646	1.80125	1.09442	1.96792	1.89427	2.30957	0.914516
PREDICTED: Apis mellifera glucosamine-6-phosphate deaminase (Oscillin), transcript variant X1, mRNA	GB40805	9.38578	4.15853	5.09777	2.95862	4.69164	0.379438	0.720393	0.250492	1.34459	3.1213	9.48234	4.07996	5.47081	2.37165	4.75417
PREDICTED: Apis mellifera uncharacterized LOC724536 (LOC724536), mRNA	GB40806	1.34191	7.35766	2.49836	2.28326	0.984825	2.06148	0	2.12644	3.65256	6.35924	0	2.31589	1.48614	0.805319	1.84495
PREDICTED: Apis mellifera uncharacterized LOC724585 (LOC724585), mRNA	GB40807	3.84341	0.808872	1.94224	0.810903	0.763238	0.885649	1.40123	2.60668	1.83074	1.45709	1.47552	1.42135	1.27695	0.778455	0.528417
PREDICTED: Apis mellifera lava lamp (lva), mRNA	GB40808	23.0015	3.30548	1.63139	2.11288	1.64848	3.85398	2.2472	1.91535	4.87631	15.1749	1.9479	1.03781	5.8273	1.80442	2.60949
PREDICTED: Apis mellifera GABA-gated ion channel (Grd), mRNA	GB40809	31.7538	2.43503	2.8585	1.73368	2.86216	3.14932	12.7218	9.22314	10.0519	17.7488	13.0613	3.84983	17.7766	3.32439	5.63706
PREDICTED: Apis mellifera transmembrane protein 70 homolog, mitochondrial (LOC725040), mRNA	GB40810	2.20842	4.10961	3.28929	2.22451	2.66947	1.52668	1.28823	5.37527	5.20961	4.18622	0	5.44472	0.489155	11.0665	5.4653
PREDICTED: Apis mellifera uncharacterized LOC414021 (LOC414021), transcript variant X7, mRNA	GB40811	75.14	3.53892	4.09141	2.73821	5.31271	1.59059	12.0795	6.82538	10.4677	22.4305	28.3927	3.42791	23.5888	3.19561	5.69411
PREDICTED: Apis mellifera uncharacterized LOC102655081 (LOC102655081), ncRNA	GB40812	1.45927	0.969834	1.55249	1.98636	1.51194	5.60441	0	1.10996	1.986	1.84411	0	0.899437	1.61611	0.437874	1.00315
PREDICTED: Apis mellifera uncharacterized LOC102655032 (LOC102655032), transcript variant X3, ncRNA	GB40814	3.59108	0.397772	0.191024	0.244408	0	0.689587	0	0.910485	2.44364	9.07621	6.89325	0	1.98852	0.538776	1.23431
PREDICTED: Apis mellifera uncharacterized LOC100579059 (LOC100579059), transcript variant X4, ncRNA	GB40815	475.248	33.4003	23.7112	28.9992	28.8648	22.6578	62.1368	42.7964	173.964	526.024	81.7889	47.6759	1023.62	82.6123	495.684
PREDICTED: Apis mellifera transport and golgi organization 1 (Tango1), mRNA	GB40816	17.9554	1.50636	1.31117	1.46066	1.04575	1.50975	2.63397	2.38396	4.04863	5.84046	2.85519	1.25731	6.00087	1.25927	3.06752
#N/A	GB40817	2.24443	0	0.23878	0.30551	0	0	3.27309	0.284527	2.03637	0	0	1.1067	4.97131	0.67347	1.54289
PREDICTED: Apis mellifera inactive (Iav), mRNA	GB40818	55.536	6.28449	3.96986	3.83175	5.23778	10.0569	538.603	9.7375	348.508	47.9828	1479.68	23.3223	467.027	6.43328	17.551
PREDICTED: Apis mellifera venom allergen 3-like (LOC100579018), mRNA	GB40819	8.9777	2.11317	4.59651	3.43699	2.03474	2.80145	1.63654	4.83695	4.58182	6.38171	3.23121	4.35763	3.10707	3.03061	6.55728
PREDICTED: Apis mellifera uncharacterized LOC100578978 (LOC100578978), transcript variant X1, mRNA	GB40820	12.3098	1.93532	2.45025	1.18914	2.19424	2.59258	5.21177	6.69513	8.64672	7.52714	9.14681	3.03491	8.35562	1.84686	4.36757
PREDICTED: Apis mellifera uncharacterized LOC100577585 (LOC100577585), mRNA	GB40821	17.7164	1.21803	1.29987	0.623674	0.949433	3.16741	7.57265	4.60799	9.14557	21.4234	11.7267	2.14628	15.8994	2.33722	5.66944
PREDICTED: Apis mellifera uncharacterized LOC102655490 (LOC102655490), transcript variant X3, ncRNA	GB40822	194.799	0.863091	1.24346	1.06064	0.672764	2.99255	22.7264	3.95116	19.4415	17.232	74.7852	5.28292	90.6091	2.92261	42.8516
PREDICTED: Apis mellifera yolkless (yl), mRNA	GB40823	20.4177	0.742862	0.753134	0.649168	1.75001	1.28784	3.2601	1.73817	4.19178	30.181	5.57853	1.05638	8.08757	0.927935	2.76618
PREDICTED: Apis mellifera far upstream element-binding protein 1-like (LOC552294), transcript variant X2, mRNA	GB40824	15.0515	14.6714	5.40436	8.37446	4.38599	17.9198	9.05431	8.53865	16.046	19.4963	9.02874	2.96868	66.4683	8.52469	50.1823
#N/A	GB40827	4.69289	17.6737	7.98827	15.3311	7.29337	0	0	14.873	2.12893	0	0	5.20652	0	10.5612	9.67813
PREDICTED: Apis mellifera uncharacterized LOC725746 (LOC725746), mRNA	GB40828	4.37782	0.646556	1.08674	0.496589	0.251989	0.840662	2.12809	1.75743	2.317	10.6036	1.40057	0.0899437	0.808057	0.656812	1.50473
#N/A	GB40829	0	1.21984	0.292903	0	0.47542	0	0	1.7451	0	0	0	0.339388	0	0	1.89261
PREDICTED: Apis mellifera uncharacterized LOC725682 (LOC725682), transcript variant X1, mRNA	GB40830	24.3484	4.41326	6.89645	4.99296	6.22487	17.0021	40.5803	8.85911	27.3989	50.7496	20.6375	4.67762	24.5139	5.02885	29.1283
PREDICTED: Apis mellifera serine protease 46 (SP46), transcript variant X2, mRNA	GB40831	5.25645	6.37933	5.05732	4.38636	4.89364	6.23185	7.66559	2.86826	3.93975	4.04336	1.75478	2.33834	4.04967	3.73744	4.24188
PREDICTED: Apis mellifera uncharacterized LOC725419 (LOC725419), transcript variant X3, mRNA	GB40833	3.91042	11.7891	8.48322	10.206	5.69564	22.5273	10.9094	13.7725	8.48416	4.40452	1.63179	5.72167	3.01266	12.0653	8.64883
Apis mellifera odorant receptor 2 (Or2), mRNA	GB40834	20.7591	0.63601	0.446403	0.210426	0.533894	0.339262	3.22058	0.727901	2.30425	6.83749	8.05441	0.925603	6.11444	0.430733	1.51814
PREDICTED: Apis mellifera uncharacterized LOC100576126 (LOC100576126), mRNA	GB40836	12.7612	6.49616	1.4443	1.33051	1.68788	0.834214	6.33529	1.5489	3.44884	4.97521	15.6356	1.47269	9.02091	1.5887	2.23978
PREDICTED: Apis mellifera alpha-tocopherol transfer protein-like (LOC551761), transcript variant X2, mRNA	GB40837	13.4319	1.00868	1.57431	1.08461	0.943501	0.349735	5.312	3.92503	4.95733	4.747	9.17706	1.93642	12.1021	1.33209	4.38201
PREDICTED: Apis mellifera cellulase (LOC413346), mRNA	GB40838	17.4863	1.48358	0.890584	0.557074	1.15643	0.714437	4.61181	2.19316	6.66681	7.28754	3.57083	1.23831	5.97452	1.36757	1.66243
PREDICTED: Apis mellifera glucose dehydrogenase (Gld), mRNA	GB40839	26.1197	0.821043	0.694706	0.720691	0.670464	0.610019	4.37531	0.939668	11.3688	36.7994	4.74279	1.58816	12.1181	0.847306	4.24625
PREDICTED: Apis mellifera glucose dehydrogenase [acceptor]-like (LOC100576547), transcript variant X4, mRNA	GB40841	0	0	1.31806	0	0	0	6.02249	1.04706	3.74691	2.60941	0	3.05449	0	0	0
PREDICTED: Apis mellifera glucose dehydrogenase [acceptor]-like (LOC100576547), transcript variant X1, mRNA	GB40842	28.6005	2.68799	3.73428	1.56313	3.92857	3.57818	10.1112	8.3501	9.63267	8.89883	10.8136	2.51069	16.3171	3.08821	7.44732
PREDICTED: Apis mellifera leucine-rich repeat-containing protein 47-like (LOC411407), mRNA	GB40843	4.21941	1.32421	1.36538	1.22048	0.850048	0.742722	3.33301	1.24809	1.59511	1.33303	0.674945	1.5604	1.55763	1.76725	1.45028
PREDICTED: Apis mellifera uncharacterized LOC409053 (LOC409053), transcript variant X1, mRNA	GB40845	11.6799	6.76543	3.57959	5.26549	3.18262	5.63801	8.90715	4.45557	11.861	10.0206	15.0153	2.49653	4.74686	5.35351	6.26124
PREDICTED: Apis mellifera uncharacterized LOC409053 (LOC409053), transcript variant X3, mRNA	GB40846	25.4138	7.03751	2.02779	6.91863	1.64568	3.66011	9.26536	10.8733	11.529	0	6.09787	9.00683	14.0726	20.9708	6.55135
#N/A	GB40847	58.2725	237.98	183.289	200.37	154.001	327.913	354.699	406.618	357.451	163.288	58.36	201.759	56.1178	309.416	249.059
PREDICTED: Apis mellifera uncharacterized LOC551556 (LOC551556), transcript variant X2, mRNA	GB40848	44.8394	4.09023	2.68584	2.51321	2.66773	1.59184	13.1879	2.9138	21.8798	40.2363	21.6986	6.87446	17.1093	6.61426	3.36733
PREDICTED: Apis mellifera uncharacterized LOC551556 (LOC551556), transcript variant X1, mRNA	GB40849	34.0363	2.01072	1.32772	1.08104	1.95915	6.97165	3.30906	1.58209	13.3818	20.0724	2.17781	0.139858	20.1037	1.70218	4.67954
PREDICTED: Apis mellifera matrix metalloproteinase-25-like (LOC724833), mRNA	GB40850	13.152	13.9854	7.55578	10.3835	2.27111	7.07156	3.83598	6.00224	21.4791	23.2686	20.1968	7.13363	5.82624	13.4179	5.42469
#N/A	GB40851	46.6841	46.9371	28.2715	30.3066	38.447	104.817	31.4217	23.6726	57.0183	24.9596	41.3595	30.5449	63.6327	11.3143	61.7156
PREDICTED: Apis mellifera matrix metalloproteinase-25-like (LOC724833), mRNA	GB40853	244.317	7.68217	4.86309	7.08037	4.35499	6.05362	16.0906	3.99641	39.3283	93.6201	75.6415	5.44057	158.854	5.67566	56.3449
#N/A	GB40854	59.3651	2.85899	3.84435	1.05401	1.78282	2.97384	7.52811	7.52573	3.51273	13.047	14.8636	4.45446	22.868	2.71072	7.0973
#N/A	GB40855	34.2109	3.24808	2.8597	1.66313	2.10985	7.50793	21.3816	13.6303	35.4737	35.5127	14.072	5.42217	29.769	5.49934	6.71933
PREDICTED: Apis mellifera matrix metalloproteinase-25-like (LOC724833), mRNA	GB40856	108.242	26.5757	12.9826	15.6723	14.0483	37.3344	37.2007	19.2281	39.4083	58.3741	43.6726	21.5871	75.5904	23.9976	28.9105
PREDICTED: Apis mellifera matrix metalloproteinase-17-like (LOC409383), mRNA	GB40857	19.4595	26.6107	19.2202	30.7721	16.3866	18.5454	6.30627	6.82202	13.6232	12.9028	13.8346	14.0375	14.1013	14.9942	39.3056
PREDICTED: Apis mellifera probable ATP-dependent RNA helicase DDX47-like (LOC412190), transcript variant 1, mRNA	GB40858	5.34979	12.1479	7.52547	11.6918	8.05767	9.70235	7.58499	14.5247	17.5278	13.4273	3.70831	14.1971	2.79781	18.9289	7.66171
PREDICTED: Apis mellifera uncharacterized LOC100576321 (LOC100576321), mRNA	GB40859	6.90336	0.95158	0.342736	0.187936	0.278152	0.707006	0.671154	0.369504	1.32228	1.55091	4.71158	0.453862	3.99256	0.471829	1.95097
PREDICTED: Apis mellifera matrix metalloproteinase-25-like (LOC102655811), transcript variant X1, mRNA	GB40860	1.63879	1.45218	4.18433	1.33843	2.2639	0	9.5595	4.57049	4.46061	3.10644	0	11.919	5.44476	3.68805	1.12656
PREDICTED: Apis mellifera sniffer (sni), transcript variant X1, mRNA	GB40861	7.98857	5.77088	5.57969	7.75364	4.01848	18.4083	3.0391	6.69272	6.93289	6.80334	4.00029	7.32153	6.92387	11.8812	8.35678
PREDICTED: Apis mellifera UPF0545 protein C22orf39 homolog (LOC724280), mRNA	GB40862	2.72411	13.3973	8.11473	16.167	7.43235	2.30165	11.9178	8.42619	12.6051	4.13099	1.04581	12.6263	1.81013	31.3066	13.8575
PREDICTED: Apis mellifera uncharacterized LOC724192 (LOC724192), mRNA	GB40863	5.07755	9.6237	7.14251	5.29885	7.20923	10.617	8.22744	2.28865	12.5409	9.62487	4.33182	2.78187	6.8729	4.99398	7.75661
PREDICTED: Apis mellifera uncharacterized LOC724192 (LOC724192), mRNA	GB40864	9.05826	1.55064	0.919885	0.672549	1.13759	4.26952	9.00671	4.2279	5.41677	5.20321	7.11317	2.03024	10.9438	1.54435	1.69826
PREDICTED: Apis mellifera uncharacterized LOC724192 (LOC724192), mRNA	GB40865	16.8587	41.0541	47.8555	37.5686	65.2259	27.4683	105.512	85.8678	81.694	59.2332	12.5031	28.8666	16.0539	21.097	34.9871
Apis mellifera heat shock protein cognate 4 (Hsc70-4), mRNA	GB40866	21.2683	145.69	78.6598	85.8709	82.3309	92.8733	36.1447	68.4664	45.1271	62.0079	18.6448	42.2377	56.1963	53.9694	104.992
PREDICTED: Apis mellifera dopamine transporter (Dat), transcript variant X1, mRNA	GB40867	35.0004	16.4022	17.7588	12.3381	10.6931	2.52757	12.6514	32.7656	13.8423	32.0388	8.61344	41.8734	16.0681	21.1842	10.1794
PREDICTED: Apis mellifera nucleobindin-2-like (LOC408600), mRNA	GB40868	11.4835	53.9379	47.1567	49.1359	65.0001	51.9653	40.5179	48.8744	93.3802	113.078	11.8058	25.8941	13.3845	28.5792	47.3055
#N/A	GB40869	0	0	0	0	0	0	0	1.17647	2.10501	0	0	0.572002	0	0	0
PREDICTED: Apis mellifera uncharacterized LOC725189 (LOC725189), mRNA	GB40870	10.9252	7.09957	5.96654	5.05627	6.03707	4.47562	11.6838	5.26299	21.477	15.6473	4.1943	2.87312	10.4862	4.58957	8.51175
PREDICTED: Apis mellifera uncharacterized LOC725189 (LOC725189), mRNA	GB40871	46.6468	12.704	3.00491	1.98059	4.72956	15.1209	3.74455	2.71259	17.8609	38.3975	39.4308	1.95192	49.7646	5.65017	15.592
PREDICTED: Apis mellifera josephin-like protein (LOC412644), transcript variant X1, mRNA	GB40872	1.53294	0.475437	0.391407	0.667722	0.582363	0.117747	0.894207	3.14817	1.11267	1.54976	1.17702	0.944843	7.13034	1.24194	2.10759
PREDICTED: Apis mellifera dynein light chain A (DLC-A), transcript variant X2, mRNA	GB40873	0	0.830627	1.1397	0.291641	0.369976	2.26285	0.781127	0.407416	1.70093	1.69222	0	0.330144	0	0.883984	1.10464
PREDICTED: Apis mellifera GTP-binding protein 1-like (LOC551185), transcript variant X2, mRNA	GB40874	5.19344	1.23574	0.593446	0.52365	0.564658	1.10809	10.3788	0.999753	3.14133	3.03844	5.53836	0.569071	6.17766	0.952331	1.71895
PREDICTED: Apis mellifera 60S ribosomal protein L10 (RpL10), transcript variant X1, mRNA	GB40875	30.4939	282.569	299.948	333.607	307.293	828.828	297.948	279.823	370.739	182.494	52.681	132.802	28.9468	287.64	333.603
PREDICTED: Apis mellifera sesquipedalian-1-like (LOC100577579), mRNA	GB40876	0.995119	4.40904	4.86995	6.70503	3.00717	6.49707	3.628	4.09993	7.6744	1.57193	0	3.68011	1.65311	6.64382	9.91911
PREDICTED: Apis mellifera translocon-associated protein delta (Tapdelta), mRNA	GB40877	3.16658	18.9406	23.4978	21.6594	20.2319	19.4582	21.1653	29.5719	18.4353	17.3405	4.55879	13.337	5.55261	18.8451	20.8611
PREDICTED: Apis mellifera uncharacterized LOC409283 (LOC409283), mRNA	GB40878	8.2936	3.08825	2.78469	2.98644	2.38692	4.35989	5.23247	4.78715	7.15121	5.61203	3.16141	2.52329	5.1462	2.56803	5.86303
PREDICTED: Apis mellifera peroxisomal membrane protein PEX13-like (LOC727257), mRNA	GB40879	1.08392	1.05655	2.16794	1.23936	1.42252	0.832572	3.79369	4.01235	3.04867	2.87651	2.49677	2.88613	0.720252	1.65875	1.49025
PREDICTED: Apis mellifera VPRBP-like protein (LOC412676), transcript variant X2, mRNA	GB40880	50.2936	2.25973	1.8162	1.39811	1.57794	1.60509	6.71461	6.71698	7.00538	8.32505	8.83825	2.68075	17.1804	2.64629	7.7912
PREDICTED: Apis mellifera transcription factor IIA L (TfIIA-L), transcript variant 1, mRNA	GB40881	15.3552	3.64041	3.15258	3.74026	2.74459	4.65572	3.92856	3.27846	7.2103	5.78734	5.17106	2.75628	11.337	1.98043	6.29636
PREDICTED: Apis mellifera ribosomal protein S13 (RpS13), transcript variant X2, mRNA	GB40882	37.5065	401.777	351.741	487.864	307.398	647.74	513.44	751.704	584.906	206.663	37.1589	274.228	27.6917	688.389	383.975
PREDICTED: Apis mellifera uncharacterized LOC551519 (LOC551519), transcript variant X1, mRNA	GB40883	7.86119	13.758	13.5207	11.0216	13.5295	9.05739	10.3177	10.0653	8.08344	13.0802	5.02997	22.9345	7.54528	12.2267	11.5286
PREDICTED: Apis mellifera uncharacterized LOC100577094 (LOC100577094), transcript variant X1, mRNA	GB40884	11.7322	4.38131	3.13825	3.78714	2.54689	0.643689	8.79909	9.56121	7.14712	7.4131	20.5902	10.2064	11.137	22.933	8.52597
Apis mellifera PHD and ring finger domains 1 (PHRF1), mRNA	GB40885	21.2816	7.40705	6.10021	6.42523	6.67933	2.63405	11.1051	15.3434	20.9102	14.0842	6.09862	7.60918	11.226	7.3997	14.1443
PREDICTED: Apis mellifera tRNA-nucleotidyltransferase 1 (LOC413815), transcript variant X2, mRNA	GB40886	6.92487	11.157	7.30025	15.3817	6.73994	4.59374	9.18062	23.5029	11.2807	6.36441	4.83368	13.4643	3.83457	17.0955	9.088
PREDICTED: Apis mellifera vacuolar H[+]-ATPase 26kD E subunit (Vha26), transcript variant 3, mRNA	GB40887	8.14837	46.6874	47.2454	50.6177	42.468	127.595	71.8377	56.5318	89.2202	64.5917	12.0864	24.929	10.2547	54.4019	51.6861
PREDICTED: Apis mellifera CAAX prenyl protease 1 homolog (LOC551466), transcript variant X4, mRNA	GB40888	6.60248	1.17957	1.04231	0.608814	0.662008	2.9447	3.10598	2.619	1.4493	2.55693	3.67948	0.91892	4.00986	1.15035	1.61053
PREDICTED: Apis mellifera uncharacterized LOC409283 (LOC409283), mRNA	GB40889	4.05672	7.72882	11.2212	6.07419	5.32395	12.464	2.3664	1.64567	2.57646	5.6392	3.11483	4.50072	0.898546	1.339	1.11549
PREDICTED: Apis mellifera proteasome assembly chaperone 2-like (LOC726900), transcript variant X2, mRNA	GB40890	4.02771	15.5255	17.5685	17.8364	16.1358	16.4999	19.579	24.8149	16.2009	15.609	3.60797	10.9562	3.27111	15.1474	17.351
PREDICTED: Apis mellifera RING finger protein 157-like (LOC552182), transcript variant X3, mRNA	GB40891	8.24378	5.52231	4.23902	5.45039	3.25382	12.6643	4.57984	3.53332	5.52064	5.33292	6.40508	3.48421	5.21704	6.30194	5.80197
PREDICTED: Apis mellifera mediator of RNA polymerase II transcription subunit 9-like (LOC552161), mRNA	GB40892	3.59108	3.18218	3.43843	3.74759	1.44693	6.89587	3.4913	6.52515	8.6885	5.29445	4.5955	1.4756	2.65136	7.90205	4.93725
PREDICTED: Apis mellifera trafficking protein particle complex subunit 8-like (LOC412104), transcript variant X3, mRNA	GB40893	9.16649	1.38942	1.006	0.696106	0.583167	1.33406	3.65852	3.00907	1.66335	2.49967	1.85216	1.04671	3.84695	1.34631	2.45421
PREDICTED: Apis mellifera cytosolic Fe-S cluster assembly factor-like protein (LOC724370), mRNA	GB40894	5.71987	4.11821	4.89862	4.08757	3.40761	1.53772	1.25121	4.42317	7.91419	6.32475	2.19591	3.63126	4.11751	4.59116	6.48783
PREDICTED: Apis mellifera WD repeat domain-containing protein 83-like (LOC551339), transcript variant 1, mRNA	GB40895	1.92721	4.08645	4.10064	5.43401	2.42464	2.32621	2.81049	3.73451	3.12243	1.21772	2.11393	3.29206	1.21963	7.76556	5.48858
PREDICTED: Apis mellifera very low-density lipoprotein receptor-like (LOC726558), mRNA	GB40896	15.0957	2.98589	6.25191	2.27497	3.07223	10.7669	11.0072	8.61158	12.9626	13.6262	27.9419	4.58572	17.3152	5.58118	7.78294
PREDICTED: Apis mellifera uncharacterized LOC100578351 (LOC100578351), ncRNA	GB40897	0	4.37391	1.05025	1.34376	0	4.42325	0	0.834309	2.23919	2.07921	0	0.608464	0	2.22165	3.39313
PREDICTED: Apis mellifera vanin-like protein 1-like (LOC100578995), transcript variant X2, mRNA	GB40898	0	0.779281	0.374237	0.478823	0.85041	0.270196	0	1.24862	0.319158	0	0	0.260178	0	0.738867	0
PREDICTED: Apis mellifera uncharacterized protein C5orf4 homolog (LOC727357), partial mRNA	GB40899	0.785122	2.2611	2.83993	2.03054	3.66055	2.11071	2.28992	3.18497	1.78085	3.4726	1.50708	3.77456	1.73901	2.23807	2.15887
PREDICTED: Apis mellifera uncharacterized LOC100578134 (LOC100578134), transcript variant X1, ncRNA	GB40900	18.6697	1.65439	2.93962	5.28593	5.28722	16.3481	15.2468	19.5968	5.08171	4.71864	2.86699	8.37729	8.27053	9.29949	8.21387
PREDICTED: Apis mellifera cleavage and polyadenylation specificity factor 100 (Cpsf100), transcript variant X1, mRNA	GB40901	3.27757	3.55785	3.06851	4.23835	3.19776	1.38465	3.8238	4.48739	3.79152	3.10644	3.4603	2.94944	3.44835	3.63888	3.37967
PREDICTED: Apis mellifera uncharacterized LOC102654384 (LOC102654384), mRNA	GB40903	0.636324	0.493385	0.406183	0.259848	0.659288	0.122192	3.24787	1.25034	0.721671	1.8093	0	1.3335	1.05707	1.19336	0.656145
PREDICTED: Apis mellifera uncharacterized LOC725211 (LOC725211), mRNA	GB40904	9.78097	274.704	23.9622	6.73087	34.1551	90.8848	110.148	163.844	466.022	1297.84	37.5501	43.3389	13.8412	130.074	49.4943
PREDICTED: Apis mellifera uncharacterized LOC725211 (LOC725211), mRNA	GB40905	29.0644	1.48956	1.5922	1.18096	1.01127	1.16621	6.00983	3.57452	2.4599	6.30425	2.91442	2.08552	6.24546	1.20404	2.98206
PREDICTED: Apis mellifera uncharacterized LOC725127 (LOC725127), transcript variant X1, mRNA	GB40906	8.70187	3.70474	2.22393	2.91822	1.98115	5.63846	4.25367	2.82256	4.38867	7.70997	6.99874	1.74388	9.85249	0.962757	5.94853
PREDICTED: Apis mellifera putative ferric-chelate reductase 1 homolog (LOC413128), transcript variant X1, mRNA	GB40907	28.7498	45.7708	6.62272	3.0843	19.5427	12.0708	8.88272	11.1192	23.9847	28.1724	24.0857	9.02531	14.0311	29.1154	18.7586
PREDICTED: Apis mellifera pikachurin-like (LOC409782), transcript variant X2, mRNA	GB40908	132.909	119.537	87.0352	79.2068	62.7611	27.5085	65.0349	90.7702	131.014	314.523	66.1227	118.134	92.9958	139.533	57.4224
PREDICTED: Apis mellifera uncharacterized LOC413129 (LOC413129), transcript variant X1, mRNA	GB40909	6.82602	1.47782	0.858243	0.823569	0.750099	0.834136	1.35743	1.37667	1.82982	3.82295	2.38234	1.31956	3.60802	1.37325	3.30603
#N/A	GB40910	0	1.08269	0.259973	1.33051	0.84394	0	0	0.929342	2.21711	26.2485	0	1.20493	2.70627	2.56636	1.67983
PREDICTED: Apis mellifera protein inhibitor of activated STAT (D-PIAS), transcript variant X3, mRNA	GB40911	11.7066	1.23686	1.20712	0.661916	0.777507	0.622523	2.62647	2.55714	2.69621	4.55196	10.7172	1.4209	13.7627	2.10764	2.35235
PREDICTED: Apis mellifera uncharacterized LOC100578786 (LOC100578786), ncRNA	GB40912	40.9561	0	1.08931	0	1.76809	0	4.97726	1.29801	4.64493	4.31307	6.55143	0.420728	7.55967	2.04824	0
PREDICTED: Apis mellifera uncharacterized LOC100578786 (LOC100578786), ncRNA	GB40913	13124.4	37.7733	29.956	18.0992	34.576	60.0776	2951.93	69.4073	4434.56	6431.6	21595.7	221.952	17727.9	66.1837	13444
PREDICTED: Apis mellifera immunoglobulin-like and fibronectin type III domain containing 14 (IGFn3-14), transcript variant X2, mRNA	GB40914	3.5297	2.60649	2.75379	2.08199	3.25073	5.87426	8.57904	3.57969	9.60747	7.43422	33.8771	2.46564	40.3936	0.88261	0.808809
PREDICTED: Apis mellifera immunoglobulin-like and fibronectin type III domain containing 14 (IGFn3-14), transcript variant X2, mRNA	GB40915	2871.58	512.842	215.72	124.823	313.821	359.57	2227.57	368.584	1515.06	1471.64	3793.75	363.155	4018.24	335.003	1648.69
PREDICTED: Apis mellifera immunoglobulin-like and fibronectin type III domain containing 14 (IGFn3-14), transcript variant X2, mRNA	GB40916	55.5927	4.39844	4.38779	2.50604	3.78694	5.82291	28.691	12.7221	28.3721	29.5954	61.152	8.54402	67.6645	7.31162	24.3814
#N/A	GB40917	14.0126	0.878563	0.815703	1.00767	0.684823	0.812317	3.0845	0.904948	1.37931	3.42464	3.80629	0.831087	5.12407	0.575166	1.72662
#N/A	GB40918	6.47803	0.71755	0.689184	0.220447	0.838976	0	7.08528	1.43714	8.08158	8.18638	12.4349	3.9928	17.9357	1.94382	3.3399
#N/A	GB40919	1.58836	0	0	0	0.274281	0	2.31634	0	0.72056	0	6.09787	0.195801	1.75908	0	2.18378
#N/A	GB40920	262.468	6.09918	4.10064	2.24855	6.02198	9.16384	8.02998	10.7033	31.6406	81.1816	42.2786	11.7654	144.323	8.81198	23.9731
#N/A	GB40921	8.04495	4.7526	1.14118	1.09508	0.463071	4.11961	0	5.09931	3.64959	16.9442	25.7378	2.97515	0	4.42566	3.68691
#N/A	GB40922	3997	145.4	138.083	98.8762	139.442	239.324	731.302	218.293	913.31	1488.76	969.671	253.632	2797.25	183.112	1898.53
Apis mellifera nicotinic acetylcholine receptor alpha8 subunit (nAChRa8), mRNA	GB40923	35.4992	1.31071	2.32896	1.93285	1.63468	1.36337	8.19679	3.18768	2.68404	5.04685	5.11068	2.5527	15.3982	1.46465	7.11763
PREDICTED: Apis mellifera DNA polymerase iota (DNApol-iota), mRNA	GB40925	6.33471	0.10795	0.285127	0.232152	0.16829	0.187144	0.710618	0.18532	2.43163	3.2329	1.87073	0.300343	63.14	0.182771	75.872
PREDICTED: Apis mellifera tripartite motif-containing protein 2-like (LOC409206), transcript variant X4, mRNA	GB40926	5.3287	4.80626	7.57229	7.14978	9.2674	24.8505	9.43615	7.33423	8.2881	7.21496	0.730621	3.23748	2.95071	6.11027	9.1578
PREDICTED: Apis mellifera tripartite motif-containing protein 2-like (LOC409206), transcript variant X1, mRNA	GB40928	6.68784	2.8267	1.97536	2.62323	1.68671	3.75136	2.82324	2.85582	3.91218	5.39341	4.05399	1.39935	6.04226	2.1388	3.50857
PREDICTED: Apis mellifera protein FAM117B-like (LOC724924), transcript variant 2, mRNA	GB40929	4.13298	1.22079	0.93975	0.816292	0.881616	2.08527	3.30906	2.05467	1.65435	2.35543	2.80004	1.0789	3.76945	1.10641	3.45394
#N/A	GB40930	4.00946	0	0.853116	2.72883	5.53887	0	11.6941	4.57453	3.63778	0	0	3.45978	0	3.60928	2.75623
PREDICTED: Apis mellifera uncharacterized LOC409781 (LOC409781), transcript variant X1, mRNA	GB40931	43.5695	2.78312	2.01904	1.67368	2.07708	3.18236	13.6432	3.69351	11.1559	28.712	36.9425	1.18621	50.9165	1.08278	22.6011
PREDICTED: Apis mellifera uncharacterized LOC100578822 (LOC100578822), mRNA	GB40932	0.898747	5.17667	2.70115	6.14744	2.09516	7.24854	2.62132	2.62049	2.75209	7.0985	1.29389	0.581649	0.746507	1.17985	4.78817
PREDICTED: Apis mellifera dynein heavy chain 12, axonemal-like (LOC102654303), mRNA	GB40933	1.71133	0.240416	0.253115	0.0795426	0.266685	0.352669	2.4348	0.518555	0.946764	1.34506	1.52231	0.329303	2.35753	0.237968	1.11904
PREDICTED: Apis mellifera NSFL1 cofactor p47-like (LOC409547), mRNA	GB40934	2.2846	6.57949	4.46074	5.28663	3.78263	3.61287	8.81913	8.82486	4.69431	3.48148	1.80575	8.03464	3.72079	12.7628	5.17343
PREDICTED: Apis mellifera beclin 1-associated autophagy-related key regulator-like (LOC412687), mRNA	GB40935	2.19168	0.762975	0.949326	0.639278	0.351428	1.68345	6.62062	2.06395	1.5624	2.07724	3.30552	0.559642	3.81422	1.87898	3.22849
PREDICTED: Apis mellifera uncharacterized LOC100577782 (LOC100577782), ncRNA	GB40936	5.72692	0.422901	0.338486	0.0866161	0	0.244384	3.71186	1.53267	24.2481	7.63926	1.22145	0.392205	5.63772	0.286406	0.43743
PREDICTED: Apis mellifera uncharacterized LOC102655057 (LOC102655057), transcript variant X1, mRNA	GB40937	145.014	3.14271	2.3477	1.82373	3.94671	10.5938	35.6292	9.8911	18.5916	20.4171	16.6411	6.21779	43.6412	2.4831	7.5849
PREDICTED: Apis mellifera out at first protein-like (LOC412523), transcript variant X2, mRNA	GB40938	1.65272	0.594967	0.769255	0.871751	0.963206	1.26947	4.8204	2.59277	1.12464	0.783215	0	1.14601	0.457589	2.01468	0.284034
PREDICTED: Apis mellifera transmembrane protein 14C-like (LOC726221), transcript variant X2, mRNA	GB40939	4.14529	31.2229	27.6181	31.6688	30.9589	9.15411	25.6919	63.257	25.6219	15.388	6.96244	28.2326	4.59082	51.7752	34.1953
PREDICTED: Apis mellifera ornithine decarboxylase-like (LOC410043), transcript variant X1, mRNA	GB40940	268.165	7.92101	3.80394	3.8936	4.322	17.165	2.60714	10.1986	30.0078	117.48	10.2951	7.05221	263.329	4.29155	43.0139
PREDICTED: Apis mellifera ornithine decarboxylase-like (LOC410043), transcript variant X1, mRNA	GB40941	2.64351	5.01035	2.71862	2.31892	2.53602	3.49698	2.14171	2.4203	0.799484	4.083	1.12763	3.00525	1.95175	2.29152	3.02872
#N/A	GB40942	3.33044	3.44308	7.32258	3.6267	2.87552	4.26357	1.61895	4.64421	5.03617	3.50727	4.26195	3.2844	2.45893	1.1659	5.34205
PREDICTED: Apis mellifera A disintegrin and metalloproteinase with thrombospondin motifs 3-like (LOC409468), transcript variant X5, mRNA	GB40944	29.3243	48.089	82.1751	159.002	89.698	294.826	41.5221	30.0944	50.8936	70.963	34.1007	43.9634	15.4969	39.012	114.594
PREDICTED: Apis mellifera dipeptidase 1-like (LOC552636), transcript variant X1, mRNA	GB40945	8.67897	1.49542	2.00056	0.984481	1.70685	1.38883	7.03151	5.95961	5.35898	8.6828	4.16492	3.03131	7.74282	2.49573	2.65165
PREDICTED: Apis mellifera protein phosphatase 2A at 29B-like protein (LOC726088), transcript variant X1, mRNA	GB40946	6.5444	8.74882	9.84346	9.03108	7.59892	26.4342	12.1766	5.23529	4.91399	6.55917	11.2627	4.22844	11.2466	7.75337	14.2722
PREDICTED: Apis mellifera sodium-dependent noradrenaline transporter-like (LOC552240), partial mRNA	GB40947	1.60334	1.87745	2.65611	1.37183	2.37314	1.49544	2.00415	1.5099	2.28597	2.17089	0	2.08941	2.283	0.721655	0.944732
PREDICTED: Apis mellifera uncharacterized LOC412397 (LOC412397), transcript variant X2, mRNA	GB40948	1.60824	0.508972	0.403302	0.37528	0.396734	0.838246	0.83762	0.669884	1.1986	1.01618	1.54355	0.297377	1.7811	0.637689	1.10556
PREDICTED: Apis mellifera homologous-pairing protein 2 homolog (LOC726449), mRNA	GB40949	1.07639	1.51022	1.22149	0.927944	0.929361	0	0.523239	2.41069	1.30214	1.81366	1.37745	0.796131	1.98679	1.88408	1.23324
PREDICTED: Apis mellifera A disintegrin and metalloproteinase with thrombospondin motifs 3-like (LOC409468), transcript variant X5, mRNA	GB40950	487.445	225.47	240.805	308.101	228.357	236.607	302.77	265.77	417.689	576.066	255.578	301.554	342.395	244.79	366.112
PREDICTED: Apis mellifera uncharacterized LOC102653866 (LOC102653866), transcript variant X7, ncRNA	GB40951	0	0.943172	3.62354	1.73857	3.67592	0	0	0.539721	0	2.69011	0	4.72344	0	0	2.92672
#N/A	GB40952	12.8437	3.72079	5.67587	18.9621	4.60634	12.9009	0	4.63411	16.5832	11.2367	5.6894	10.5957	2.18833	8.89367	10.8667
PREDICTED: Apis mellifera uncharacterized LOC100578114 (LOC100578114), ncRNA	GB40953	2.68165	2.97038	1.99707	1.82513	2.77843	5.14951	3.9107	0	3.64959	1.69442	0	0.991717	0	2.01166	3.68691
PREDICTED: Apis mellifera uncharacterized LOC100578114 (LOC100578114), ncRNA	GB40954	25.5448	1.88634	2.26471	4.63619	5.88148	1.6351	93.1312	14.0327	30.9024	5.38023	212.483	15.22	325.339	4.47129	76.0947
PREDICTED: Apis mellifera glutamate-cysteine ligase modifier subunit (Gclm), transcript variant X2, mRNA	GB40955	7.31705	1.94517	1.6503	1.91231	1.31406	3.37218	2.13412	4.45241	3.98325	4.9932	4.49453	2.52556	5.18622	2.01993	3.82278
#N/A	GB40956	0	1.07633	1.55066	0	0	0	0	2.46367	0	0	0	1.19784	0	0	0
#N/A	GB40957	1.01969	0.677686	0.542413	1.1104	1.40865	3.13294	2.97407	0.775599	1.85033	1.9329	0	0	0	0	2.1029
PREDICTED: Apis mellifera uncharacterized LOC102654581 (LOC102654581), transcript variant X3, ncRNA	GB40958	58.1372	116.358	15.9959	3.41104	39.4644	26.5625	33.6207	21.9831	50.0195	160.871	115.445	26.8133	49.9544	48.8756	42.7216
PREDICTED: Apis mellifera uncharacterized LOC100577655 (LOC100577655), transcript variant X1, mRNA	GB40959	1.47755	0.818315	1.33614	1.3073	1.02058	0.851189	2.15474	1.12386	1.34058	0.933599	2.83622	1.8214	1.63635	0.997555	3.04714
PREDICTED: Apis mellifera Sox box protein 15 (Sox15), transcript variant X3, mRNA	GB40960	63.7967	5.28643	5.64736	4.50772	6.39125	13.0924	13.4938	8.82838	13.2556	23.6939	20.5659	12.1267	24.2703	11.0328	11.0477
PREDICTED: Apis mellifera uncharacterized LOC102654807 (LOC102654807), ncRNA	GB40961	63.716	19.3431	20.5869	60.3897	16.7076	111.477	3.44142	6.88067	11.776	10.4376	4.52985	15.127	5.22697	53.816	82.7342
#N/A	GB40962	131.401	4.15853	2.19677	0	1.62075	0	0	4.75936	5.10943	11.861	3.60329	4.85941	87.3142	1.40816	36.1317
PREDICTED: Apis mellifera Sox box protein 15 (Sox15), transcript variant X4, mRNA	GB40963	5.53915	1.27256	0.742079	0.586434	0.708524	2.67887	159.463	1.63847	61.1456	2.20367	289.051	5.74076	145.864	1.72365	1.83338
#N/A	GB40964	0	0	0.485475	0	0	1.75254	0	0.578485	1.03506	0	0	0.28126	0	0	3.13693
PREDICTED: Apis mellifera forked (f), mRNA	GB40965	0	0	0.422456	1.62155	0	0	0	0.503393	0	0	0	0	0	0	2.72973
PREDICTED: Apis mellifera uncharacterized LOC100577510 (LOC100577510), mRNA	GB40966	1.14081	0.0842428	0.364106	0.0776435	0.196997	0.29209	2.49551	1.49442	0.776294	0.84097	0.729948	0.632836	1.474	0.171158	0.653526
PREDICTED: Apis mellifera tyrosine hydroxylase (TyHyd), transcript variant X1, mRNA	GB40967	64.5121	124.629	111.088	106.892	95.6413	309.4	18.7099	48.8699	46.7815	63.7822	16.031	38.6138	22.1174	39.2421	84.9512
PREDICTED: Apis mellifera uncharacterized LOC724313 (LOC724313), transcript variant X2, mRNA	GB40968	6.76625	2.06752	4.21979	5.04972	4.39159	8.06466	0.680507	3.78597	5.3981	2.65364	1.3436	1.26551	4.90952	2.27534	3.84938
PREDICTED: Apis mellifera ras-related and estrogen-regulated growth inhibitor-like (LOC102655814), transcript variant X3, mRNA	GB40969	31.7469	13.773	6.36093	9.86714	10.416	28.4493	9.64524	8.85405	14.762	12.0357	14.2193	7.40304	22.2674	11.0741	12.3668
PREDICTED: Apis mellifera ionotropic glutamate receptor (LOC411220), transcript variant X2, mRNA	GB40970	4.83954	1.42949	0	0	0.278566	0	0	1.43152	0.731819	3.0579	0	0.39772	0	0.726085	1.10895
PREDICTED: Apis mellifera ionotropic glutamate receptor (LOC411220), transcript variant X2, mRNA	GB40971	582.653	391.209	246.994	256.017	195.956	69.3035	607.485	853.922	281.833	384.604	294.686	1069.74	1373.07	731.388	1794.69
PREDICTED: Apis mellifera facilitated trehalose transporter Tret1-like (LOC100577385), mRNA	GB40972	17.5653	21.8674	14.3405	16.1651	26.1118	31.1637	12.5294	8.27771	23.559	17.6132	15.0262	5.53094	12.2639	9.8539	28.8748
PREDICTED: Apis mellifera ionotropic glutamate receptor (LOC411220), transcript variant X1, mRNA	GB40973	9.30777	7.51335	4.6541	10.0645	4.24924	2.97147	4.41146	5.09591	8.12825	6.94715	2.68001	4.7258	6.82915	2.52236	6.79837
PREDICTED: Apis mellifera gamma-aminobutyric acid receptor subunit beta (Rdl), transcript variant X10, mRNA	GB40974	13.8982	11.8758	7.18176	9.1888	7.54271	19.8256	28.9543	16.3603	18.9147	17.5633	3.81117	10.5243	8.79539	13.1068	13.6486
PREDICTED: Apis mellifera gamma-aminobutyric acid receptor subunit beta (Rdl), transcript variant X1, mRNA	GB40975	53.5631	84.5522	100.035	106.602	130.906	24.5633	37.4511	61.9026	99.0264	221.688	17.6056	101.183	31.1498	109.167	55.9881
Apis mellifera heat shock protein 90 (Hsp90), mRNA	GB40976	29.2002	134.525	100.678	124.676	78.3362	227.265	166.205	218.288	192.82	133.765	22.0201	68.8325	80.6815	121.996	69.8464
PREDICTED: Apis mellifera tudor-SN protein (Tudor-SN), mRNA	GB40977	20.5014	12.1374	19.9057	10.906	25.2698	4.84186	3.95199	6.79617	6.73482	11.3161	11.7608	38.2283	11.222	45.59	9.23357
PREDICTED: Apis mellifera vesicle-associated membrane protein-associated protein A (Vapa), mRNA	GB40978	27.2502	22.4893	21.0082	27.1665	21.3077	34.8607	48.9747	56.0507	39.4366	20.6134	12.8928	23.4433	14.877	48.1105	29.4182
PREDICTED: Apis mellifera uncharacterized LOC100577547 (LOC100577547), mRNA	GB40979	1081.6	14.9368	5.97761	4.49328	7.27683	21.8486	11.2666	7.74609	62.13	246.74	10.7854	4.76182	1243.74	6.95461	1463.39
PREDICTED: Apis mellifera glucose transporter 1 (Glut1), transcript variant X8, mRNA	GB40980	46.1995	169.186	44.8734	45.1247	57.9151	46.9991	91.803	90.4664	130.95	104.51	21.6628	34.4967	26.5589	41.3503	56.7299
PREDICTED: Apis mellifera glucose transporter 1 (Glut1), transcript variant X5, mRNA	GB40981	13.9518	3.70896	2.96861	2.27894	1.92738	7.50158	4.06925	2.47615	1.26585	3.52623	0	1.71987	3.09027	0.837287	7.67275
PREDICTED: Apis mellifera uncharacterized LOC100576549 (LOC100576549), ncRNA	GB40982	2.03436	0.901356	0.432862	0.553831	0	1.56261	0	0	0.922885	0	0	1.2539	0	0.610436	1.39848
PREDICTED: Apis mellifera valois (vls), transcript variant X1, mRNA	GB40983	9.08986	7.61943	9.82732	10.2997	7.12705	20.663	24.004	42.2934	8.35867	4.34643	2.82947	10.0544	3.80907	13.564	10.133
PREDICTED: Apis mellifera general transcription factor IIE subunit 2-like (LOC724355), mRNA	GB40984	11.226	3.75687	1.75335	2.50345	1.44358	1.19252	11.4946	10.1436	9.96865	6.64049	14.2131	8.59756	19.3102	7.74043	8.7023
#N/A	GB40985	8.80751	1.51757	1.45757	1.73171	1.3519	2.25505	2.85426	0.496236	4.43947	6.80178	5.63547	2.0508	7.58654	1.9087	5.38184
PREDICTED: Apis mellifera uncharacterized LOC727126 (LOC727126), mRNA	GB40986	129.713	0.491209	0.589738	0.226365	0.287166	0	0	0.421634	6.0353	23.8174	0	0.614998	11.6642	0.2495	1.52425
#N/A	GB40987	0	0	0.521799	0.133525	0.846947	0	0	2.61143	2.67001	2.47925	1.88295	1.20922	1.08637	1.17737	0
#N/A	GB40988	0	0	0	0	0	0	0	4.00346	0	1.53495	0	0	0	0.364466	0
#N/A	GB40989	347.768	0	0	0	0	3.33905	0	0.551083	17.7485	115.363	0	0.535875	125.172	0	41.8367
#N/A	GB40990	3.17673	0.14075	0	0	0	0	1.85307	0.241629	1.1529	0.802895	0	0.391601	2.11089	0.190644	0
#N/A	GB40991	0	0	0.493657	0	0	1.78208	0	0	0	0	0	0	0	0	0
PREDICTED: Apis mellifera adenosine receptor A2b-like (LOC102654785), mRNA	GB40992	64.3233	1.23911	0.396708	0.126894	0.482932	0.716049	5.43791	0.590891	3.80612	11.7806	41.1572	1.14917	46.4587	0.279726	16.6618
PREDICTED: Apis mellifera cadherin-86C ortholog (LOC411023), mRNA	GB40993	6.97869	0.954891	1.12095	0.754361	0.980612	1.76053	7.88231	12.4551	3.84872	5.36062	3.41465	7.52321	2.87934	2.33014	1.45803
PREDICTED: Apis mellifera cadherin-86C-like (LOC102655408), mRNA	GB40994	2.4669	0.691665	0.520796	0.540417	0.465924	1.19909	2.02361	0.845348	1.08414	2.28938	2.44165	0.712733	3.75655	0.72866	1.66933
#N/A	GB40995	14.9783	0.948058	1.36587	0	0.738994	6.5743	0	2.17007	2.91211	2.70405	8.21475	0.263773	2.36974	0.642065	0
PREDICTED: Apis mellifera uncharacterized LOC102655085 (LOC102655085), mRNA	GB40996	2.06556	1.28125	0.586001	0.35614	0.594473	3.06738	0.803266	0.331679	1.49927	1.65318	0.792988	0.271601	0.762521	0.681779	0.85196
PREDICTED: Apis mellifera UDP-glycosyltransferase (LOC411021), transcript variant X3, mRNA	GB40997	21.0033	17.8866	7.22584	13.775	7.39507	25.7707	1.59115	5.11772	8.53821	7.75584	9.42472	5.07736	11.7814	20.5439	11.2507
PREDICTED: Apis mellifera sodium/potassium/calcium exchanger 6-like (LOC724430), transcript variant X1, mRNA	GB40998	24.5184	2.21989	1.74653	2.26365	1.10449	0.736936	6.8402	3.27037	8.60804	8.48698	8.59432	2.68076	15.8199	3.51859	6.88844
PREDICTED: Apis mellifera uncharacterized LOC408801 (LOC408801), transcript variant X1, mRNA	GB40999	15.0933	2.52454	1.18657	0.990116	1.19326	3.16605	45.9664	3.40413	14.4366	10.7241	94.5962	2.42847	57.2623	1.2641	5.29198
PREDICTED: Apis mellifera uncharacterized LOC408801 (LOC408801), transcript variant X1, mRNA	GB41000	24.6032	13.3399	11.2707	12.0655	13.1335	8.49977	14.0896	18.2865	24.7688	25.9805	8.62594	7.67223	15.0546	11.4277	15.9863
#N/A	GB41001	0	0.397772	0.382047	0.488816	0.620112	0.689587	0	0.455243	2.44364	2.26905	0	0	0	0	0
PREDICTED: Apis mellifera timeout (Tim2), transcript variant X2, mRNA	GB41002	21.2808	5.92803	3.45207	2.09368	3.34734	7.04012	7.0672	5.52911	15.2935	20.9019	13.3469	2.93501	18.6678	3.06635	6.66277
PREDICTED: Apis mellifera timeout (Tim2), transcript variant X1, mRNA	GB41003	234.533	24.2466	24.3693	15.9889	22.1735	30.3248	77.5256	57.2091	84.1415	131.767	115.176	48.0411	157.792	35.8619	60.9971
PREDICTED: Apis mellifera uncharacterized LOC102655258 (LOC102655258), ncRNA	GB41004	0	0	0.351484	0	2.28201	0	0	0.418823	0	0	0	0.407265	0	0	2.27113
#N/A	GB41005	0	0	0	0	0	0	0	0.373949	0	0	0	0	9.80057	0	12.1668
#N/A	GB41006	17.5983	0.129954	0.0312042	0.0399246	0.0506484	0	2.13867	0.0371825	3.59257	7.59842	1.12603	0.0723127	5.84693	0.0440051	0.403255
PREDICTED: Apis mellifera dynein heavy chain 6, axonemal-like (LOC411602), mRNA	GB41007	58.8331	0.126539	0.0607683	0.311003	0.0986348	0.219371	5.8309	0.217232	4.14596	12.632	33.9895	0.774536	44.2811	0.0856974	6.28253
#N/A	GB41008	0	0.994431	0	0	0.775141	0	0	0	0	0	0	0	0	0	0
PREDICTED: Apis mellifera hemocyte protein-glutamine gamma-glutamyltransferase-like (LOC409425), transcript variant X1, mRNA	GB41009	1.66522	2.95121	2.48023	1.81335	4.31328	6.39536	0	0	0.755426	1.05218	0	1.02637	0	3.99737	1.14473
PREDICTED: Apis mellifera uncharacterized LOC100579043 (LOC100579043), transcript variant X2, ncRNA	GB41010	1.98545	7.9172	0.739299	1.21617	0.857127	4.9564	1.44771	3.14621	2.25175	3.76357	0	1.22375	2.19885	2.23411	1.36486
PREDICTED: Apis mellifera uncharacterized LOC100578068 (LOC100578068), mRNA	GB41011	15.1522	23.7825	26.2459	25.8146	37.2755	31.3319	21.5135	26.6891	52.1278	78.1925	10.7471	11.6781	25.1464	11.4132	30.8206
#N/A	GB41012	0	0	0	0.677275	0.859192	11.4654	0	0	0	0	0	0	0	0.746497	0
#N/A	GB41013	2.23229	0.494528	0	0	0.385475	0	0	0	0	1.41049	0	0	0	0	0
PREDICTED: Apis mellifera uncharacterized LOC102654048 (LOC102654048), transcript variant X1, ncRNA	GB41014	23.2804	0.896938	1.61527	0.275558	0.873933	3.49864	4.4283	2.05306	1.83672	4.47693	9.71475	1.24775	7.84686	1.21489	5.56651
Apis mellifera glycine-rich cuticle protein (Grp), mRNA	GB41015	20.973	45.5043	11.5474	15.1571	11.0516	24.9118	16.081	17.8438	37.7634	19.5364	2.49023	4.95755	12.2122	3.24394	15.3094
PREDICTED: Apis mellifera ectonucleoside triphosphate diphosphohydrolase 5-like (LOC726444), partial mRNA	GB41016	4.89693	9.40189	8.50924	6.88786	5.07365	3.13448	0	7.2425	8.14547	9.28249	0	9.85968	1.80775	0.979593	12.3431
#N/A	GB41017	0	0	0	0	0	0	0	0.138867	0	0	0	0	0	0	0
PREDICTED: Apis mellifera peptidyl-prolyl cis-trans isomerase-like 1-like (LOC724984), partial mRNA	GB41018	14.1707	6.12907	8.32764	5.51116	6.05927	5.18317	9.84066	12.0617	19.2856	27.2879	6.4765	11.812	6.72588	9.92158	8.81364
#N/A	GB41019	4.3471	0	0	0	0	0	0	2.20433	3.94412	2.74675	0	0	4.81432	0	0
PREDICTED: Apis mellifera uncharacterized LOC100578766 (LOC100578766), ncRNA	GB41020	10.7732	27.0485	36.2945	38.1277	29.7654	104.817	52.3694	100.153	65.1637	40.8429	0	6.64019	11.9311	17.7796	32.0921
PREDICTED: Apis mellifera uncharacterized LOC100578060 (LOC100578060), mRNA	GB41021	1.97595	0.43774	1.05109	0.268966	1.02363	1.51775	0	1.75345	1.79278	2.49704	0	0.24358	2.18833	1.77873	1.35833
#N/A	GB41022	2.02936	0	0.539748	0.138118	0	0	0	0	0	0	0	0.500326	0	0.152234	0
PREDICTED: Apis mellifera uncharacterized LOC102653755 (LOC102653755), transcript variant X3, mRNA	GB41023	25.0591	0	1.06639	0.545766	0	0	1.46177	0.25414	1.81889	1.90006	1.92409	0.494254	172.065	1.50387	115.073
PREDICTED: Apis mellifera u3 small nucleolar RNA-associated protein 6 homolog (LOC412410), transcript variant X3, mRNA	GB41024	3.57976	3.64076	3.02943	4.27473	2.80981	1.68729	11.6273	9.30306	7.67689	5.2435	2.18639	5.09483	1.44164	9.0815	4.69797
PREDICTED: Apis mellifera uncharacterized LOC727263 (LOC727263), mRNA	GB41025	79.8638	14.3007	11.3581	19.8269	9.64654	12.5549	19.3106	20.511	22.5265	20.3942	27.0066	13.5687	167.271	14.7759	113.5
#N/A	GB41026	1.14795	1.90732	3.23639	3.633	2.52742	3.08613	11.3	21.1012	3.51517	2.35735	0.550885	2.93633	1.58916	4.95157	3.94568
PREDICTED: Apis mellifera BAG family molecular chaperone regulator 2-like (LOC551546), mRNA	GB41027	3.53171	1.04319	0.876705	0.92942	1.21972	0.723398	4.12029	0.970051	3.25772	3.19854	1.12988	0.957793	3.65054	1.0774	1.53761
PREDICTED: Apis mellifera ATP synthase, H+ transporting, mitochondrial F1 complex, alpha subunit 1 (Atp5a1), transcript variant 1, mRNA	GB41028	13.5104	155.1	88.2571	209.292	62.1899	99.5927	61.4599	208.491	48.7574	20.5134	12.7734	132.615	18.9822	345.556	184.641
PREDICTED: Apis mellifera cell cycle control protein 50A-like (LOC411573), transcript variant X2, mRNA	GB41029	33.0379	0.724277	0.677338	0.468449	0.683416	0.330427	2.76031	1.65784	2.49794	5.65372	5.94543	0.763622	8.76607	0.671225	3.19378
PREDICTED: Apis mellifera UV excision repair protein RAD23 homolog B-like (LOC409340), transcript variant X2, mRNA	GB41030	6.61962	3.36621	3.93739	3.84998	2.85771	5.77796	15.1385	27.0824	4.09499	3.23206	4.62061	11.0533	3.1657	13.5656	6.41213
PREDICTED: Apis mellifera glutamyl-tRNA(Gln) amidotransferase subunit B, mitochondrial-like (LOC102654365), transcript variant X1, mRNA	GB41031	3.41654	2.64907	2.90783	3.31354	3.39234	2.29625	6.85081	2.76112	1.54991	1.88892	0.819776	2.63227	0.472968	6.66366	2.34864
PREDICTED: Apis mellifera ubiquitin carboxyl-terminal hydrolase 38-like (LOC412114), mRNA	GB41032	63.6391	0.632611	0.607603	0.333174	0.328739	0.887812	3.17286	1.06878	4.44152	9.45127	12.529	1.07281	26.0531	0.69365	2.61738
PREDICTED: Apis mellifera facilitated trehalose transporter Tret1-like (LOC726505), mRNA	GB41033	17.9422	0.336847	0.194118	0.165578	0.367592	0	1.77393	0.693927	1.37957	4.22732	1.16749	0.449851	5.05184	0.410628	1.67241
PREDICTED: Apis mellifera facilitated trehalose transporter Tret1-like (LOC726485), mRNA	GB41034	1.39939	1.51561	1.47223	1.37572	1.28879	1.43318	4.30825	2.54274	2.89201	2.55439	4.47698	1.1117	3.78837	0.209952	2.13774
PREDICTED: Apis mellifera ubiquitin carboxyl-terminal hydrolase 31-like (LOC413357), transcript variant 1, mRNA	GB41035	8.01316	4.53658	2.0839	1.77751	2.17808	4.55925	3.89525	3.17917	5.85666	15.9396	2.27876	1.81096	3.94418	3.56216	4.08037
PREDICTED: Apis mellifera protein tweety-like (LOC413358), mRNA	GB41036	26.0256	6.52647	5.0738	4.18996	8.64607	13.0902	11.1742	9.78058	14.6832	38.3148	3.55026	6.79101	16.5329	5.35157	8.71837
PREDICTED: Apis mellifera f-box/LRR-repeat protein 2-like (LOC551728), transcript variant X2, mRNA	GB41037	2.87954	0.372117	0.433993	0.293971	0.331495	1.75101	3.84935	1.91646	1.3063	0.90973	2.76371	1.03532	3.18903	0.720038	1.81453
PREDICTED: Apis mellifera sodium/potassium-transporting ATPase subunit alpha-like (LOC413471), mRNA	GB41038	1.87229	0.533283	0.369923	0.0364079	0.461871	0.359532	0	0.406888	0.849365	2.02804	2.05369	0.19783	6.96112	0.361161	0.827405
PREDICTED: Apis mellifera ribosomal protein L17 (RpL17), transcript variant 1, mRNA	GB41039	29.3313	243.929	228.127	213.902	257.551	101.084	390.269	405.924	218.079	144.165	46.836	132.118	29.3216	218.512	276.219
PREDICTED: Apis mellifera uncharacterized LOC100576102 (LOC100576102), ncRNA	GB41041	1.60068	0.709207	0.340585	1.3073	0.82922	0.614748	4.66859	1.62335	5.80917	6.0684	0	1.77587	5.31814	0.240152	4.40142
PREDICTED: Apis mellifera apoptosis regulator R1-like (LOC100579020), mRNA	GB41042	1.20284	5.99555	7.63539	6.49461	5.29654	6.15942	10.5247	10.8772	8.27595	3.54677	0.384817	3.80575	0.888078	6.67716	5.37465
PREDICTED: Apis mellifera serine/threonine-protein kinase ULK3-like (LOC413467), transcript variant X2, mRNA	GB41043	7.71067	11.3041	9.6991	13.8605	9.63371	10.3646	13.229	19.0034	11.3169	6.44829	7.40049	6.68152	5.02318	13.746	12.6278
PREDICTED: Apis mellifera uncharacterized LOC409606 (LOC409606), transcript variant X5, mRNA	GB41044	30.694	19.7811	5.93722	13.6736	11.5643	37.5079	4.06925	16.2719	11.3926	15.868	16.0687	2.06384	21.6319	10.4661	11.5091
PREDICTED: Apis mellifera uncharacterized LOC409606 (LOC409606), transcript variant X1, mRNA	GB41045	3.24094	1.2619	0.804526	0.628312	0.610527	0.528054	3.86699	2.77639	2.45042	3.59919	2.82779	1.17434	5.32952	1.20824	1.41777
PREDICTED: Apis mellifera ubiquitin-conjugating enzyme E2 Q2-like (LOC409607), transcript variant X2, mRNA	GB41046	17.167	4.03517	4.12431	4.05916	3.63245	4.92158	10.5781	8.33723	11.3709	16.8563	4.33182	5.3849	11.5143	5.38093	6.64852
PREDICTED: Apis mellifera obscurin-like (LOC409608), transcript variant X2, mRNA	GB41047	337.254	29.6866	24.3791	17.766	27.5273	29.4634	206.319	49.9531	124.52	197.988	248.623	67.3044	285.229	37.5941	117.803
PREDICTED: Apis mellifera obscurin-like (LOC409608), transcript variant X2, mRNA	GB41048	0	0.336352	0.484582	0.826674	0	0	0	0.192474	0	1.91868	2.91442	0	0	0.911165	0
PREDICTED: Apis mellifera obscurin-like (LOC409608), transcript variant X2, mRNA	GB41049	427.83	37.0777	35.7173	22.3777	25.3101	41.8382	62.1024	47.9588	118.607	209.629	159.685	32.7179	242.39	19.613	81.0147
PREDICTED: Apis mellifera UPF0602 protein C4orf47 homolog (LOC102655493), mRNA	GB41050	6.77748	0.400384	0.432625	0.123006	0.156046	0.347057	1.31783	1.43197	2.04973	3.14043	1.73462	0.724077	3.00236	0.203367	1.55302
PREDICTED: Apis mellifera UPF0602 protein C4orf47 homolog (LOC102655493), mRNA	GB41051	34.7037	2.30641	2.95364	1.18096	0.898903	0	20.2436	3.73949	15.7433	24.1206	26.6462	1.2834	11.5301	1.30166	1.19282
PREDICTED: Apis mellifera uncharacterized LOC102655249 (LOC102655249), mRNA	GB41052	48.8031	6.45409	1.50596	0.627337	2.03223	2.30733	4.32064	2.53522	9.7817	45.8129	4.10738	2.0696	9.93469	2.08671	4.97857
#N/A	GB41053	0	0	0	0	0	0	0	0.173354	0.62035	0	5.24982	0.16857	0	0	0
#N/A	GB41054	20.4443	3.17036	1.74002	2.22629	2.47124	3.14069	29.8143	4.92428	25.9687	21.9604	19.6219	2.77223	36.2265	3.37402	61.8378
PREDICTED: Apis mellifera uncharacterized LOC102656819 (LOC102656819), ncRNA	GB41055	298.259	5.92975	2.84767	2.60249	4.62213	5.87426	518.603	13.0882	562.037	384.163	594.543	28.2823	702.979	6.31066	867.447
#N/A	GB41056	2.00473	0.444115	0.426558	0.454805	0.115393	0	0	0.169427	0.303148	0.422235	0	0.329503	0	0	1.37812
PREDICTED: Apis mellifera uncharacterized LOC102654213 (LOC102654213), ncRNA	GB41057	21.4135	1.35537	0.976344	1.041	2.3771	1.76228	28.9972	6.01089	24.9794	36.725	17.6161	6.22211	42.3482	1.37687	56.7784
PREDICTED: Apis mellifera uncharacterized LOC100578747 (LOC100578747), transcript variant X6, misc_RNA	GB41058	2331.86	76.987	66.7507	40.9148	61.1997	99.2315	312.742	199.312	759.346	2357.45	377.763	129.739	1359.2	69.3246	1372.69
#N/A	GB41059	0	0.957986	0.690086	0	0	0	0	0	0.980868	4.09855	0	0.53307	0	0.648788	0
PREDICTED: Apis mellifera uncharacterized LOC100576860 (LOC100576860), transcript variant X1, mRNA	GB41060	7.66796	0.832021	0.882372	0.766843	0.972818	1.38231	1.36927	1.62673	2.91064	4.84506	2.4031	1.17673	5.54586	1.22087	2.25909
#N/A	GB41061	6.69688	8.9015	3.32485	6.07717	6.55308	8.57324	3.2554	8.77265	4.05072	2.82098	12.855	0.275179	7.41665	5.35864	4.60365
PREDICTED: Apis mellifera protein ariadne-1 homolog (LOC413468), transcript variant X1, mRNA	GB41063	5.15201	4.32509	2.1636	2.84207	2.5285	4.37387	1.58174	1.78749	3.3213	3.42667	3.64351	2.37326	1.80181	5.89894	3.72806
#N/A	GB41064	5.93354	2.89185	2.65128	1.77687	3.07383	21.4208	3.4612	3.00879	6.4602	5.24881	6.83382	0.877727	2.62851	1.78044	7.34203
PREDICTED: Apis mellifera synaptic vesicle glycoprotein 2B-like (LOC409924), mRNA	GB41065	14.3185	5.00845	4.89063	3.69288	3.51359	6.75325	4.39597	3.28002	8.77471	10.9519	14.4658	2.66308	15.8574	2.11053	14.6781
PREDICTED: Apis mellifera dual specificity mitogen-activated protein kinase kinase dSOR1 (Dsor1), mRNA	GB41066	5.93733	1.75376	1.12295	0.987783	0.683511	0.253363	7.69647	3.67976	3.89057	6.25258	3.79899	0.162646	2.92243	1.28669	1.3605
PREDICTED: Apis mellifera dual specificity mitogen-activated protein kinase kinase dSOR1 (Dsor1), mRNA	GB41067	0	0.876878	0.421107	0.448992	0.341755	0	0	0.418154	0.598549	0.416839	1.26633	1.30117	0	0.890788	1.81401
PREDICTED: Apis mellifera mitochondrial ribosomal protein L12 (mRpL12), mRNA	GB41068	18.4914	94.3893	66.6409	141.269	49.2272	6.80581	89.8878	136.45	136.315	32.6176	7.39481	81.1111	6.82627	217.782	79.977
PREDICTED: Apis mellifera pyridoxal-dependent decarboxylase domain-containing protein 1-like (LOC409927), transcript variant X2, mRNA	GB41069	1.55905	1.53503	1.34534	1.32046	0.897394	3.12686	0.252621	0.527043	1.96462	1.64183	5.32029	0.533852	1.91846	0.935626	1.54807
PREDICTED: Apis mellifera uncharacterized LOC100576288 (LOC100576288), transcript variant X14, misc_RNA	GB41070	7.11149	2.70074	3.13439	1.72859	5.26295	5.46241	2.22232	4.18566	3.22613	1.6048	0.97506	8.95432	2.81279	3.73432	4.53948
PREDICTED: Apis mellifera uncharacterized LOC100576288 (LOC100576288), transcript variant X5, misc_RNA	GB41071	4.3471	24.3967	20.5032	18.3435	43.038	56.2074	29.5841	30.677	7.88824	20.1428	5.56297	13.0396	6.41909	19.3487	32.8717
PREDICTED: Apis mellifera uncharacterized LOC100576288 (LOC100576288), transcript variant X23, misc_RNA	GB41072	8.18672	10.2772	6.67742	5.32422	6.75431	13.6247	11.9388	5.99637	16.5062	12.6447	12.2226	3.92464	6.04441	7.50608	5.62781
PREDICTED: Apis mellifera galactokinase 2 (LOC551581), transcript variant X2, mRNA	GB41073	10.2109	1.88505	2.3738	1.8532	4.79991	5.51922	4.13632	2.25328	4.80374	10.7531	4.71859	2.05124	9.0048	1.24826	2.72973
PREDICTED: Apis mellifera uncharacterized LOC409078 (LOC409078), transcript variant X7, mRNA	GB41074	52.2842	4.4609	4.69797	2.83714	3.5992	8.14054	28.335	9.4495	22.5969	31.2504	44.0779	9.40647	63.381	5.6712	32.0562
PREDICTED: Apis mellifera myosin binding subunit (Mbs), mRNA	GB41075	7.60075	2.60827	2.26733	1.92722	2.05884	2.06055	3.04276	3.83531	5.81441	10.076	2.86078	1.96578	4.12631	2.01239	5.32745
PREDICTED: Apis mellifera myosin binding subunit (Mbs), mRNA	GB41076	0.890991	1.87515	1.46925	2.06178	0.846216	0.855474	0.649675	0.508281	1.81889	1.68894	5.1309	1.64751	8.88078	2.6067	4.28747
PREDICTED: Apis mellifera myosin binding subunit (Mbs), mRNA	GB41077	0	3.89309	2.80439	2.39208	4.55189	1.68729	6.4069	11.1389	13.9513	5.55194	8.43323	11.3731	0	7.90969	6.04025
PREDICTED: Apis mellifera uncharacterized LOC727186 (LOC727186), mRNA	GB41078	0.451585	2.45101	4.20378	2.9198	2.26143	1.5609	25.0251	42.1056	3.17535	2.85337	0.866838	15.42	1.00024	18.6657	4.34608
PREDICTED: Apis mellifera Gbeta5 protein (Gbeta5), transcript variant X1, mRNA	GB41079	1.28572	2.84831	1.96971	3.01021	1.64295	3.75279	2.62499	3.19464	1.16654	2.59966	0	2.15551	1.13913	1.46603	1.7677
PREDICTED: Apis mellifera ubiquitin carboxyl-terminal hydrolase 14-like (LOC411572), transcript variant 2, mRNA	GB41080	8.42089	1.67118	1.2505	1.36117	1.54501	3.97523	1.79088	2.3352	2.22841	3.7689	4.37783	1.18944	5.63443	1.1318	2.65319
PREDICTED: Apis mellifera tyrosine-protein kinase Src42A-like (LOC412588), transcript variant X5, mRNA	GB41081	0	0.433591	0.41645	1.5985	0.337976	1.50336	5.70852	3.47365	0.887894	1.23669	0	0.965083	6.50275	1.46823	2.69092
PREDICTED: Apis mellifera tyrosine-protein kinase Src42A-like (LOC412588), transcript variant X5, mRNA	GB41082	12.0178	2.48082	1.6563	1.18971	1.4621	0.83918	3.58481	1.939	4.33671	7.7661	5.24288	1.6498	5.44476	1.76207	2.44087
PREDICTED: Apis mellifera Rab23 protein (Rab23), transcript variant X1, mRNA	GB41083	33.5341	21.6762	21.6501	5.94029	14.2785	11.644	15.4079	19.7998	17.2967	18.5764	12.345	7.02181	23.9109	11.1651	17.684
PREDICTED: Apis mellifera ribosomal protein L38 (RpL38), mRNA	GB41084	68.1573	528.388	468.554	592.814	422.246	487.918	697.903	777.722	1505.91	681.642	76.6698	296.686	73.0478	785.019	721.191
PREDICTED: Apis mellifera tektin-2-like (LOC727267), transcript variant X1, mRNA	GB41085	3.09886	4.07324	3.60451	5.14614	2.96097	1.90421	7.83315	10.2401	7.87246	5.4825	1.18968	4.86416	0.686383	9.42252	5.53866
#N/A	GB41086	4.83954	0.804091	0.343246	0.164689	0.417849	0.309775	0	0.460133	0.36591	2.29343	0.774144	0.248575	0.446641	0.544564	0.831714
PREDICTED: Apis mellifera ETS homologous factor-like (LOC552797), mRNA	GB41087	0	0	0	0	0	0	0	0.654411	0	3.26176	0	0.636352	0	0	0
PREDICTED: Apis mellifera AT-rich interactive domain-containing protein 3A-like (LOC727442), transcript variant X2, misc_RNA	GB41088	66.7112	22.0509	25.3474	26.9538	26.6966	81.7425	37.0614	23.6259	42.2729	87.6494	18.2936	25.0625	43.3906	20.3353	38.5802
#N/A	GB41089	0	0.855025	0	0.525363	0	0	0	0.48928	0	0	0	0.475777	0	0	0
PREDICTED: Apis mellifera sucrose-6-phosphate hydrolase (LOC551141), mRNA	GB41090	11.2024	0.268292	0.0966322	0.247275	0.156847	0.581396	3.09072	0.422201	8.51571	60.07	4.06823	0.373227	14.0829	0.136274	2.28945
#N/A	GB41091	1.50172	0	0.319531	0.204414	0	4.03722	4.37999	0.190374	0	0	17.2958	0.185121	0	0.901225	3.097
#N/A	GB41092	3.38504	1.4998	0	1.38231	0.584532	0	0	0	0	0	0	0	0	0	0
PREDICTED: Apis mellifera trypsin-like (LOC100576637), transcript variant X3, mRNA	GB41093	11.3418	0.221699	0.958205	0.499477	0.921653	1.02491	3.89175	1.64924	4.38855	2.95087	8.96456	1.02803	14.0385	1.10105	3.21041
PREDICTED: Apis mellifera transmembrane and TPR repeat-containing protein 1-like (LOC724655), mRNA	GB41094	817.46	34.9108	32.8044	21.1995	33.7127	53.577	164.69	64.868	215.808	438.866	320.561	54.6842	470.644	43.604	160.974
#N/A	GB41095	4.12974	0.457438	0.219677	0	0	0	0	0	0	3.91411	0	0	27.4416	0	32.6476
PREDICTED: Apis mellifera putative leucine-rich repeat-containing protein DDB_G0290503-like (LOC102655889), mRNA	GB41096	7.8743	0.37069	0.70509	0.482331	0.532567	1.95311	1.38756	0.823538	1.56283	2.30114	2.64514	0.461073	3.56092	0.507015	1.84946
PREDICTED: Apis mellifera serine protease 18 (SP18), transcript variant X1, mRNA	GB41097	3.84878	1.96106	0.573249	0.314337	1.26276	0.443443	1.12255	0.780659	1.5714	4.1342	1.47758	0.80656	5.96742	0.461951	1.85204
#N/A	GB41098	38.4162	68.0838	68.9685	137.266	53.8993	7.37697	280.116	949.657	169.918	327.693	0	780.197	58.4995	144.091	29.7096
#N/A	GB41099	0	3.4201	3.69551	1.05073	3.33238	4.44687	0	3.42496	14.0072	0	0	8.08821	0	6.36964	0
PREDICTED: Apis mellifera beta-glucosidase 45-like (LOC102654034), partial mRNA	GB41100	0	0	0.173658	0	0	0.313448	0	0.206929	0	0	0	0	0	0.122449	0
#N/A	GB41101	1.60275	0.118354	0.0568376	0.0727217	0	0	1.55821	0.270908	0.484724	0.675138	2.05103	0.197574	2.95834	0.0801543	0
#N/A	GB41102	0	0.788687	0.378754	0	0	0	0	0.451318	1.61505	0	0	0	0	0	0
PREDICTED: Apis mellifera vacuolar protein sorting-associated protein 33A-like (LOC100576721), mRNA	GB41103	0.622887	0	0.530141	0.254361	0.537805	0.478446	0	0.552746	0.565145	2.36146	0	0.307138	0.689834	1.02798	0.428193
PREDICTED: Apis mellifera uncharacterized LOC725452 (LOC725452), mRNA	GB41104	1.06163	9.64266	12.4239	11.1272	13.3826	18.7553	6.19279	14.1312	10.5954	4.0248	2.03785	5.88912	2.35147	7.64536	11.6768
PREDICTED: Apis mellifera cullin-associated NEDD8-dissociated protein 1-like (LOC409918), transcript variant X2, mRNA	GB41105	0.562635	0.373928	2.03516	0.459514	0.777253	0.864332	0	1.78314	0.510479	0.355505	1.08	0.554857	1.24621	0.928544	1.93387
#N/A	GB41106	0	0	0	0.511035	0	0	0	0	3.40629	2.37219	0	0.925603	0	0	0
#N/A	GB41107	0	0	0.57059	0.73005	0	0	7.82141	0	0	0	0	0.661145	0	0	0
Apis mellifera metabotropic glutamate receptor B (Glurb), mRNA	GB41108	0	0	0	1.26323	0	0	0	0	0	0	0	0	0	0	0
#N/A	GB41109	36.0909	0.393213	0	0	0	0.227228	3.45128	0.0750042	2.41563	8.2245	20.4427	0.437606	26.2097	0	5.69411
PREDICTED: Apis mellifera uncharacterized LOC727546 (LOC727546), ncRNA	GB41110	4.9831	119.638	11793.9	10105.6	9632.73	21935.6	13578.3	22384.6	2425.04	1793.53	1035.44	4168.33	4.82884	10649.9	16497.4
PREDICTED: Apis mellifera rhodanese-like/PpiC domain-containing protein 12-like (LOC102656219), mRNA	GB41111	1.17993	0	0.12553	0.160611	0	0	0	0	0.535273	0.745546	0	0.290904	0	0	0.81112
PREDICTED: Apis mellifera rhomboid-related protein 3-like (LOC100578074), mRNA	GB41112	297.505	26.1823	34.2523	20.8953	22.989	33.9122	85.1865	87.8289	91.2078	206.864	130.382	73.1805	248.238	42.3932	88.7162
PREDICTED: Apis mellifera transmembrane protein 194A-like (LOC100576562), mRNA	GB41113	3.05907	1.46832	2.22389	2.15139	0.968447	3.72036	1.48703	1.61583	3.00678	2.25505	5.87203	2.38828	2.25857	1.30038	1.40194
PREDICTED: Apis mellifera organic cation transporter-like protein-like (LOC726688), mRNA	GB41114	0	0	0.226471	0	0	0	15.5219	0	0.965699	0	0	0	0	0	0
PREDICTED: Apis mellifera Kv channel-interacting protein 1-like (LOC411693), transcript variant X5, mRNA	GB41115	87.7381	6.25557	3.21871	2.33366	3.48293	15.1052	30.1492	8.05429	33.6262	42.0564	44.5241	8.26714	52.4931	6.73306	18.7181
PREDICTED: Apis mellifera serine/threonine-protein kinase 11-interacting protein-like (LOC551422), mRNA	GB41116	462.531	2.43967	1.75742	1.49904	0	0	32.1199	13.2627	89.9259	403.589	116.266	12.218	103.668	4.13062	30.2818
PREDICTED: Apis mellifera serine/threonine-protein kinase 11-interacting protein-like (LOC551422), mRNA	GB41117	7.65627	1.51623	0.950289	1.08954	0.681079	1.02469	2.03005	2.45588	4.84152	4.17799	4.00815	1.93051	5.90971	2.40179	2.15311
PREDICTED: Apis mellifera carbonic anhydrase 15-like (LOC726890), mRNA	GB41118	1.4015	1.4489	1.44132	1.9713	1.3714	0.358835	3.40638	5.2116	1.69544	2.06627	0	4.54948	2.58688	4.90627	2.24801
PREDICTED: Apis mellifera vacuolar protein sorting-associated protein 13C-like (LOC726908), transcript variant X3, mRNA	GB41119	98.6239	3.48275	0.845792	0.584952	1.08837	1.08652	2.24564	1.79776	4.84123	19.7991	1.78727	1.04182	2.85553	1.30559	1.64939
PREDICTED: Apis mellifera fas apoptotic inhibitory molecule 2-like (LOC100576831), mRNA	GB41120	0.471971	0.104557	0.552331	0.256978	0.326002	0.725051	0	0.239328	0.856437	0.894655	0	1.04725	0	0.354053	0.648896
PREDICTED: Apis mellifera tetratricopeptide repeat domain 21B (TTC21B), transcript variant X2, mRNA	GB41121	1.84776	0.20467	0.393158	0.251516	0.797684	2.12893	5.38925	0.234241	2.09559	0.583761	0	0.227777	0	0	0
PREDICTED: Apis mellifera tetratricopeptide repeat domain 21B (TTC21B), transcript variant X1, mRNA	GB41122	6.09833	0.924357	1.13822	0.844664	1.18239	0.862877	0.312046	2.22432	3.00918	4.05608	1.43758	1.12103	2.13277	0.818632	1.32385
PREDICTED: Apis mellifera malate dehydrogenase, cytoplasmic-like (LOC100576801), transcript variant X1, mRNA	GB41123	1.49088	0.33028	1.00454	0.947045	0.257447	1.14516	0.724728	0.440999	1.35268	1.88405	0.953939	1.16396	1.10075	0.745599	1.36651
PREDICTED: Apis mellifera synaptic vesicle glycoprotein 2B-like (LOC413739), transcript variant X1, mRNA	GB41126	24.2664	2.07142	1.38557	0.924271	1.24942	1.58177	4.22061	3.01982	5.50423	6.1191	8.97423	2.84043	8.13633	1.63666	5.20341
PREDICTED: Apis mellifera synaptic vesicle glycoprotein 2C-like (LOC726871), mRNA	GB41127	29.2253	8.33629	7.21419	5.77219	7.71842	13.8651	8.07826	8.91113	15.511	23.6561	10.9999	4.78	18.4044	3.46765	7.22204
PREDICTED: Apis mellifera ubiquitin thioesterase OTU1-like (LOC552263), mRNA	GB41128	2.28507	1.47264	1.32602	1.89453	1.25551	1.43606	0.908826	6.60995	0.659668	2.10013	0.797508	0.89627	4.60121	3.14783	1.99924
PREDICTED: Apis mellifera protein LMBR1L-like (LOC413919), transcript variant X1, mRNA	GB41129	5.23946	2.66965	1.86177	1.96841	1.57428	4.06473	3.66759	6.57566	5.03899	3.37681	1.81033	3.17772	3.71366	3.38017	2.73735
PREDICTED: Apis mellifera DNA-directed RNA polymerase III subunit RPC10-like (LOC102653930), transcript variant X1, mRNA	GB41130	29.8023	5.65903	4.98237	4.05667	2.94074	9.81061	0	7.55609	7.7256	29.5912	8.17241	1.04965	4.71505	7.66506	11.7069
PREDICTED: Apis mellifera 39S ribosomal protein L39, mitochondrial-like (LOC100576663), mRNA	GB41131	2.92593	9.25988	7.11505	12.0621	6.35176	3.37116	29.259	9.96189	14.9801	4.48988	7.22116	9.58392	4.16624	24.9593	9.48222
#N/A	GB41132	5.54328	0.368407	1.00255	0.528184	0.765777	0.425785	0	1.33517	1.50882	1.05077	4.25623	1.29833	3.06953	1.41383	2.28638
#N/A	GB41133	6.95794	1.54142	3.00451	1.39281	1.62557	0.943141	1.19375	4.61785	2.97079	2.84475	2.35696	1.31181	7.25249	2.14923	3.65768
PREDICTED: Apis mellifera 28 kDa Golgi SNARE protein (Gos28), transcript variant 1, mRNA	GB41134	1.64805	6.7239	6.69187	6.69257	4.62455	15.6653	4.60649	11.4734	5.10886	2.77689	0.527252	7.31371	1.67308	8.96318	6.60872
PREDICTED: Apis mellifera histone-lysine N-methyltransferase pr-set7 (pr-set7), mRNA	GB41135	9.37726	0.581665	0.997626	0.561628	0.906795	0.576221	0	0.760805	1.19112	3.55505	0	1.61833	3.73864	0.956682	0.773547
PREDICTED: Apis mellifera elongator complex protein 1-like (LOC551809), mRNA	GB41136	4.40167	0.801763	0.728442	0.718984	0.64185	0.638627	0.855872	1.0788	1.81932	1.35971	2.25312	0.687296	3.68315	0.719091	1.07586
#N/A	GB41137	15.1128	1.52843	2.23697	2.41492	1.64525	1.1356	11.9779	4.20656	5.36551	10.1719	7.56777	4.25247	9.09626	5.91496	2.25849
PREDICTED: Apis mellifera myocyte enhancer factor 2 (Mef2), transcript variant X1, mRNA	GB41138	18.7835	2.35703	1.2018	0.947626	1.36093	2.32056	6.51287	2.74753	3.87324	6.72272	5.79919	1.73256	13.0924	2.14808	4.33423
PREDICTED: Apis mellifera NADH dehydrogenase (ubiquinone) 1 alpha subcomplex, 8, 19kDa (Ndufa8), mRNA	GB41139	22.0864	175.221	94.2994	257.869	74.767	74.4211	34.0322	83.8914	169.386	31.0707	15.9985	78.6482	13.8454	344.558	167.299
PREDICTED: Apis mellifera UPF0609 protein CG1218-like (LOC726504), transcript variant X1, mRNA	GB41140	2.93484	5.29421	3.50146	3.90929	4.45253	2.33479	6.41991	8.45088	6.46676	5.69567	2.01199	5.7627	2.32162	15.4426	5.47609
PREDICTED: Apis mellifera myotubularin-related protein 10-B-like (LOC410106), transcript variant X2, mRNA	GB41141	2.67105	1.90668	1.45241	1.89871	1.2556	2.62157	2.59683	3.25442	3.70248	3.65674	9.11504	2.26828	5.42324	2.27087	2.75425
PREDICTED: Apis mellifera dolichyl pyrophosphate Glc1Man9GlcNAc2 alpha-1,3-glucosyltransferase-like protein (LOC551841), transcript variant X2, mRNA	GB41142	3.70935	1.15044	0.97342	1.04349	0.854047	1.32962	2.5244	1.7242	1.45838	2.03128	1.89874	3.81049	2.19095	3.67303	2.03994
PREDICTED: Apis mellifera NADH dehydrogenase (ubiquinone) 1 alpha subcomplex, 9, 39kDa (Ndufa9), mRNA	GB41143	29.4982	182.36	150.414	223.722	98.5197	114.622	117.413	256.749	225.602	46.7062	23.9815	212.017	29.5939	495.726	253.117
PREDICTED: Apis mellifera synembryn (ric8a), transcript variant X1, mRNA	GB41145	48.1495	0.410258	0.19702	0.25208	0.319789	0	18.9047	0.234766	15.1221	28.0833	10.6644	2.28288	41.0188	1.11138	11.4575
PREDICTED: Apis mellifera synembryn (ric8a), transcript variant X3, mRNA	GB41146	11.3833	19.3532	22.4183	24.0711	20.251	35.9911	21.2331	19.5988	25.7	17.7306	3.04894	10.6385	4.39769	23.9496	18.3802
PREDICTED: Apis mellifera calnexin (LOC552528), transcript variant X1, mRNA	GB41147	5.27262	5.52462	4.88172	4.84937	4.01105	1.75133	6.8579	14.145	7.69294	6.75313	2.46187	4.60246	4.41894	2.7794	3.82049
PREDICTED: Apis mellifera anaphase-promoting complex subunit 10 (LOC413293), mRNA	GB41148	0.671503	5.80166	6.14382	7.58659	5.7978	15.3447	10.7719	7.74653	7.92031	7.00086	0	2.64888	1.11551	6.09518	9.23226
PREDICTED: Apis mellifera uncharacterized LOC100578363 (LOC100578363), mRNA	GB41149	8.2521	0.954986	1.37585	0.989149	1.2123	0.614931	3.05345	2.70118	2.34671	3.11293	2.60064	1.29054	3.41008	1.53374	1.8627
PREDICTED: Apis mellifera 40S ribosomal protein S2 (RpS2), transcript variant 2, mRNA	GB41150	99.4785	999.955	1025.69	1035.86	989.484	2248.93	651.376	1148.5	1045.32	478.559	93.5748	293.333	65.3999	788.583	917.063
PREDICTED: Apis mellifera uncharacterized LOC725669 (LOC725669), mRNA	GB41151	35.3885	19.2757	14.4897	26.1182	12.6423	5.04992	17.5182	28.2138	31.5925	12.1034	52.9729	21.2518	87.0135	45.203	78.896
PREDICTED: Apis mellifera uncharacterized protein C6orf106 homolog (LOC551962), mRNA	GB41152	24.0322	7.9859	6.79553	7.53249	4.47754	5.58639	14.7565	9.1798	16.7836	14.5855	27.3144	5.30131	24.1637	5.69304	27.6066
PREDICTED: Apis mellifera peroxisomal membrane protein PEX16-like (LOC725764), mRNA	GB41153	3.04404	2.84728	3.67028	3.26878	4.02997	0.259795	9.86484	9.08994	5.0634	2.56453	3.24621	2.50163	3.3712	2.53723	1.16254
PREDICTED: Apis mellifera twinfilin (twf), transcript variant X2, mRNA	GB41154	3.43485	2.16573	2.16445	2.51758	2.28128	2.02949	5.00911	1.3733	2.75685	4.67457	1.01436	2.05196	2.34093	3.92448	1.99796
PREDICTED: Apis mellifera twinfilin (twf), transcript variant X1, mRNA	GB41155	3.35751	6.94215	6.19145	12.0349	4.25172	2.57894	9.79266	20.9979	3.55398	4.9501	2.1483	9.51941	0	16.4553	4.61613
PREDICTED: Apis mellifera probable cationic amino acid transporter-like (LOC409565), transcript variant X1, mRNA	GB41156	37.4416	1.72131	2.93971	2.04258	3.13629	2.14482	5.66556	4.83267	5.66179	10.3714	9.60142	2.13714	8.60508	1.28232	3.57202
PREDICTED: Apis mellifera transmembrane protein C3orf1 homolog (LOC100577982), mRNA	GB41157	10.8677	9.56149	9.87722	10.7778	6.21978	3.10055	9.96201	18.8549	11.9732	11.3794	5.36429	8.61228	2.06328	23.7588	15.3686
PREDICTED: Apis mellifera toll interacting protein (Tollip), mRNA	GB41158	1.24841	2.82096	2.81569	3.09278	2.06954	4.31513	7.64644	8.45117	4.75727	2.36645	0.958553	3.97047	0	4.64507	3.08951
PREDICTED: Apis mellifera thymidylate synthase (Ts), mRNA	GB41159	13.6295	42.0451	35.9966	44.4331	32.5968	75.2457	26.336	64.0157	64.9218	40.6913	5.2325	15.5413	7.16984	32.9222	27.8739
PREDICTED: Apis mellifera uncharacterized LOC100576300 (LOC100576300), transcript variant X1, mRNA	GB41160	37.409	16.0697	12.068	21.7372	10.6275	4.2226	16.6205	23.8308	27.3111	10.929	46.0706	18.0327	74.6922	37.6583	66.18
PREDICTED: Apis mellifera probable DNA-directed RNA polymerases I and III subunit RPAC2-like (LOC725633), mRNA	GB41161	12.7069	114.148	90.3719	113.984	87.6601	21.2287	163.07	289.069	242.973	46.5679	18.2936	129.385	8.44357	258.418	85.1676
PREDICTED: Apis mellifera testis-specific serine/threonine-protein kinase 1-like (LOC412041), mRNA	GB41162	4.19389	0.546521	0.419933	0.302225	0.340803	0	1.43906	0.469112	2.01447	1.87054	1.42065	1.0948	2.18571	0.481165	1.86548
PREDICTED: Apis mellifera RWD domain-containing protein 2A-like (LOC727015), mRNA	GB41163	3.22952	3.84552	3.43581	6.1544	3.20664	6.20156	10.5967	9.97929	9.70608	5.35656	13.9482	7.11619	5.36493	9.5089	5.82769
PREDICTED: Apis mellifera myotubularin-related protein 8-like (LOC727030), transcript variant X1, mRNA	GB41164	10.3025	2.1663	2.09924	2.3056	1.95998	2.34722	2.29185	2.28006	3.80237	13.0195	3.01671	1.46374	7.92886	1.6243	4.3214
PREDICTED: Apis mellifera uncharacterized LOC552550 (LOC552550), misc_RNA	GB41165	5.76388	0.931787	0.513768	0.360481	0.161402	1.43588	1.13589	0.888676	1.20139	1.87019	1.79417	0.729728	1.03514	0.607673	0.74962
#N/A	GB41166	46.2816	31.5475	60.0325	39.7374	47.9518	16.4074	511.392	321.564	199.459	239.571	13.6676	124.857	37.4562	65.164	59.9599
PREDICTED: Apis mellifera uncharacterized LOC410107 (LOC410107), transcript variant X1, mRNA	GB41167	1.66103	0.0459968	0.198803	0.113049	0.179268	0.398705	0.30279	0.500103	0.376764	0.787152	0.398554	0.358328	0.229945	0.311509	0.285462
PREDICTED: Apis mellifera insulin-like growth factor-binding protein complex acid labile subunit-like (LOC726572), transcript variant X3, mRNA	GB41168	3.92064	2.4609	3.12832	2.57943	2.08748	9.53637	0.952925	3.97617	3.26076	3.50949	0.627155	0.88606	2.17101	1.76466	8.98392
PREDICTED: Apis mellifera N-acetylglucosaminyltransferase (Mgat1), mRNA	GB41169	2.43685	1.65129	1.46401	1.48291	0.990114	1.3763	3.55371	2.34416	3.12134	1.90203	1.37578	2.0851	2.69876	2.19363	2.36494
#N/A	GB41170	9.71704	1.07633	1.80911	0.992009	1.67795	0	0	0.307958	0	4.60484	4.66308	1.4973	10.7614	0.728932	0
PREDICTED: Apis mellifera uncharacterized LOC551860 (LOC551860), mRNA	GB41171	2.20694	0.733368	0.675027	0.563265	0.762196	0.74164	0	1.43385	0.625737	1.74309	1.58862	2.44849	1.83311	2.44195	2.27569
PREDICTED: Apis mellifera uncharacterized LOC551860 (LOC551860), mRNA	GB41172	7.76182	0.606883	0.34002	0.0932236	0.157685	0.263026	2.66334	0.607745	1.13919	2.16369	0.876422	0.731682	3.28672	0.753512	0.941598
PREDICTED: Apis mellifera uncharacterized LOC102656529 (LOC102656529), mRNA	GB41173	3.08544	2.47122	2.14627	2.843	2.29513	0.455761	1.38448	10.6511	3.01476	2.54942	3.64471	5.20785	2.36566	5.6974	2.6105
PREDICTED: Apis mellifera protein strawberry notch-like (LOC100578826), mRNA	GB41174	63.5595	1.29642	0.726349	0.730194	0.729831	2.18507	13.6309	1.50433	6.15759	13.9689	10.7652	0.821584	13.322	1.10968	3.35239
PREDICTED: Apis mellifera chondroitin 4-O-sulfotransferase (LOC413914), mRNA	GB41175	9.52008	6.1816	4.36561	1.65335	2.43756	5.04308	57.9269	87.6017	17.424	14.3123	11.3426	57.1806	14.906	14.6279	5.64173
PREDICTED: Apis mellifera polyglutamine-binding protein 1-like (LOC552444), mRNA	GB41176	14.651	10.1428	12.5344	13.4614	7.37902	7.1507	12.4634	24.6867	12.6005	4.82153	8.20261	9.03027	9.80299	21.2484	14.8975
PREDICTED: Apis mellifera transient receptor potential cation channel, subfamily M, member 3 (Trpm3), transcript variant X10, mRNA	GB41177	3.54761	1.10743	0.609023	0.438999	0.529069	1.57924	35.627	1.05278	14.0454	2.08875	44.4185	0.983972	23.8413	0.834672	1.10852
PREDICTED: Apis mellifera serine protease 15 (SP15), transcript variant X1, mRNA	GB41178	1.6338	0.528991	0.869082	0.273713	1.1068	1.44801	0.366554	0.477963	0.51312	1.03233	0.241243	0.63519	0.417553	0.471388	1.03673
PREDICTED: Apis mellifera zinc finger protein 569-like (LOC409493), mRNA	GB41179	6.95297	0.644784	0.825725	0.594273	0.698051	0.558905	1.88645	0.840434	1.10031	1.12386	4.65578	0.877039	5.37228	0.412415	2.66774
PREDICTED: Apis mellifera uncharacterized LOC100576137 (LOC100576137), mRNA	GB41180	5.88194	1.8517	1.74556	1.22204	1.55028	2.37789	0.902921	1.64829	1.54483	3.12973	4.15972	1.412	5.14273	1.53272	1.91531
PREDICTED: Apis mellifera yrdC domain-containing protein, mitochondrial-like (LOC725234), mRNA	GB41181	1.71993	7.53577	5.99767	6.52924	5.082	8.29355	9.19676	16.1589	9.62303	4.70925	1.1005	6.14855	3.17464	9.63364	5.38619
PREDICTED: Apis mellifera proton-associated sugar transporter A-like (LOC551137), transcript variant 1, mRNA	GB41182	10.8037	2.02257	1.99118	1.30489	2.36484	3.21418	6.65713	2.83562	4.07273	7.88399	3.79713	2.30719	4.71853	3.51574	3.24269
PREDICTED: Apis mellifera LDLR chaperone boca (boca), mRNA	GB41183	108.591	2.91594	3.15075	2.91147	2.41498	6.00298	10.7973	2.08577	11.9424	14.5545	37.8991	3.24514	63.7753	2.71535	19.2277
PREDICTED: Apis mellifera T-complex-associated testis-expressed protein 1-like (LOC102654746), mRNA	GB41184	21.9002	0.504064	0.272327	0.193574	0.294682	0.54616	9.12498	1.40617	12.2575	16.8929	11.465	2.34907	9.1346	1.10946	2.93277
#N/A	GB41185	0	0	0.924957	0	0.750663	0	0	0	0	0	0	0.535875	0	0	0
PREDICTED: Apis mellifera uncharacterized LOC102655764 (LOC102655764), mRNA	GB41186	0	0	0	0.215379	0.27323	0.607682	0	0.501465	0.7178	0.999774	0	0	0	0	1.08771
PREDICTED: Apis mellifera TATA-box-binding protein-like (LOC727641), partial mRNA	GB41187	4.45656	4.93638	4.82026	2.93202	2.95	1.99682	3.24954	6.21455	7.41296	7.97841	1.42576	2.3806	9.04849	3.00881	3.06358
PREDICTED: Apis mellifera ABC transporter G family member 20-like (LOC724865), partial mRNA	GB41188	3.86428	1.8238	1.48358	1.07488	1.42162	1.29052	36.5073	1.66132	10.8993	17.7287	8.06269	1.71903	12.8388	1.08391	3.23392
PREDICTED: Apis mellifera STAM-binding protein-like (LOC724789), transcript variant X1, mRNA	GB41189	8.25949	2.98182	1.98523	2.64413	1.47908	6.63791	8.47609	4.76993	5.4816	4.44566	7.04643	2.05518	5.08178	2.54721	5.46755
PREDICTED: Apis mellifera uncharacterized LOC100576614 (LOC100576614), transcript variant X1, mRNA	GB41191	4.25747	3.1832	3.11398	2.10078	3.30833	5.72286	15.5219	5.26228	4.34565	7.06155	6.1293	0.262413	6.4832	1.27751	5.4876
PREDICTED: Apis mellifera uncharacterized LOC411463 (LOC411463), transcript variant X5, mRNA	GB41192	9.8916	2.37393	1.05235	1.00983	1.70809	7.28126	2.40419	0.731478	1.49577	4.16672	3.16456	1.01613	7.30316	1.48405	4.5332
PREDICTED: Apis mellifera uncharacterized LOC411463 (LOC411463), transcript variant X3, mRNA	GB41193	85.4785	6.50224	7.01214	4.15296	7.11351	11.4207	26.2827	18.2778	21.0822	32.7803	38.5489	13.3459	54.7463	10.6999	26.5485
PREDICTED: Apis mellifera sperm-associated antigen 1-like (LOC411467), mRNA	GB41195	5.31157	1.21871	0.585268	0.335682	0.622391	0.947113	0.829925	0.745494	1.37691	3.11643	0.364136	0.491075	1.6807	0.512295	0.78243
PREDICTED: Apis mellifera uncharacterized LOC411466 (LOC411466), mRNA	GB41196	6.96994	1.89614	1.14005	0.849852	0.87818	0.723706	2.71492	2.93568	1.79209	2.68257	2.70197	1.37695	3.52009	1.32502	1.73238
PREDICTED: Apis mellifera probable tubulin polyglutamylase TTLL9-like (LOC413973), mRNA	GB41197	247.835	1.12049	0.376667	0.137695	0.436699	2.7195	274.386	1.12208	241.611	242.725	273.788	3.89683	223.499	0.834723	76.6664
PREDICTED: Apis mellifera CDGSH iron-sulfur domain-containing protein 2 homolog (LOC410636), transcript variant X2, mRNA	GB41198	9.40288	43.7441	40.6143	69.4738	35.3967	76.7024	23.5853	57.2163	38.7318	16.6356	1.44394	43.8144	3.33231	117.26	81.1858
PREDICTED: Apis mellifera DNA excision repair protein ERCC-1 (Ercc1), mRNA	GB41199	1.39361	3.29314	2.86643	2.84547	1.36369	2.31931	0	2.76781	2.95033	2.6417	0	2.92049	0.514466	1.39391	2.23537
PREDICTED: Apis mellifera uncharacterized LOC100577620 (LOC100577620), transcript variant X3, mRNA	GB41201	9.04323	13.5785	9.08641	7.93286	5.89937	12.7347	10.2573	16.9415	16.8657	5.07914	5.7863	15.483	5.56399	18.3918	11.7425
PREDICTED: Apis mellifera uncharacterized LOC100577513 (LOC100577513), transcript variant X2, mRNA	GB41202	3.98112	4.17456	1.29886	1.62572	1.97073	4.38304	1.93525	1.34583	5.8997	4.3602	1.01892	0.752498	3.23327	0.637113	2.00695
Apis mellifera cuticular protein analogous to peritrophins 3-C (Cpap3-c), mRNA	GB41203	42.1365	365.304	305.763	474.64	268.967	214.509	135.134	174.818	451.318	281.918	33.6137	134.713	26.4639	132.129	267.967
PREDICTED: Apis mellifera NADPH:adrenodoxin oxidoreductase, mitochondrial-like (LOC100578109), mRNA	GB41204	1.98545	0.659767	0.264035	0.135129	0	0.190631	0	0.566318	0.45035	3.13631	0	0	1.09942	1.11705	1.36486
PREDICTED: Apis mellifera NADPH:adrenodoxin oxidoreductase, mitochondrial-like (LOC100578109), mRNA	GB41205	2.18505	1.21015	0.871735	0.929462	0.518811	1.78326	3.58481	5.15912	3.84108	3.27902	0	4.14134	0.604974	1.14739	2.44087
PREDICTED: Apis mellifera tRNA-splicing endonuclease subunit Sen2-like (LOC100576366), mRNA	GB41206	2.2138	6.55394	6.38049	7.61572	4.37886	4.01923	9.68528	17.1193	9.22121	2.92478	1.93159	13.9675	6.24078	20.5323	11.483
PREDICTED: Apis mellifera 26S proteasome non-ATPase regulatory subunit 14 (Rpn11), mRNA	GB41207	5.08	31.7095	29.7566	34.6557	27.1939	40.6267	28.3257	37.5032	109.127	45.1266	10.3249	10.7563	3.97129	26.2722	23.418
PREDICTED: Apis mellifera CDC45-related protein (CDC45L), transcript variant X2, mRNA	GB41208	1.96561	2.39496	1.71476	1.23077	1.73106	0.981373	1.71989	1.22099	2.40758	1.24198	1.88654	1.9869	3.04762	3.33241	1.48634
PREDICTED: Apis mellifera nucleoredoxin-like (LOC100576333), transcript variant X2, mRNA	GB41209	0	0.374949	0.180063	0.230385	0	0.65002	0	0.214561	3.07124	0	0	0	0	1.01573	0
PREDICTED: Apis mellifera mitochondrial import inner membrane translocase subunit Tim9-like (LOC726131), mRNA	GB41210	8.39135	0.531133	0.765204	0.897464	1.24203	0.920783	4.37045	1.21574	1.35955	3.78724	0	1.18219	1.99141	1.25897	2.47221
PREDICTED: Apis mellifera pixie (pix), mRNA	GB41211	6.83449	4.61791	2.87207	4.11661	2.06533	2.2311	10.216	11.3283	2.6354	3.67066	4.26372	3.28576	4.16298	6.63941	5.05062
PREDICTED: Apis mellifera laccase-5-like (LOC552811), mRNA	GB41212	7.99166	10.1919	7.05449	11.378	5.29625	7.21686	4.40977	6.95483	8.81857	2.59303	7.46288	4.31335	6.45854	10.953	14.4025
PREDICTED: Apis mellifera intraflagellar transport protein 20 homolog (LOC724166), transcript variant X1, mRNA	GB41213	1.36295	2.71745	2.50128	4.35982	1.97111	0.850604	4.96905	5.11866	3.86439	2.36828	1.96219	2.81423	3.01888	3.75743	2.45946
PREDICTED: Apis mellifera heparan sulfate (glucosamine) 3-O-sulfotransferase A (Hs3st-A), transcript variant X6, mRNA	GB41214	22.7228	9.01414	5.34084	5.6106	6.06822	8.11797	8.86226	6.33058	27.6883	25.2093	17.2441	5.83017	16.3865	5.70834	8.3551
PREDICTED: Apis mellifera rotatin-like (LOC100578040), transcript variant X1, mRNA	GB41215	12.8329	0.311367	0.591614	0.357679	0.485409	0.539792	3.29731	1.27048	1.6356	2.89591	4.69206	2.06405	6.97071	1.11853	3.0246
PREDICTED: Apis mellifera inositol 1,4,5-triphosphate kinase 1 (LOC413817), transcript variant X3, mRNA	GB41217	0	3.04959	2.27813	3.74759	3.43359	3.52455	4.4611	2.1329	2.08162	3.86579	2.93601	1.13129	3.38785	5.27801	1.05145
#N/A	GB41218	0	4.3053	9.82087	15.2108	5.87283	3.73188	7.08528	20.9412	4.40813	3.06989	0	19.7643	0	8.74719	0
PREDICTED: Apis mellifera inositol 1,4,5-triphosphate kinase 1 (LOC413817), transcript variant X3, mRNA	GB41219	74.276	5.92366	5.05732	3.63975	2.05217	0	12.9982	6.02623	17.5215	41.3	5.70305	1.83123	16.4518	6.2405	12.2543
PREDICTED: Apis mellifera inositol 1,4,5-triphosphate kinase 1 (LOC413817), transcript variant X3, mRNA	GB41220	40.0748	9.2541	9.46636	7.3041	11.1426	19.6952	34.1736	17.4797	63.4757	94.8486	19.5573	8.33119	33.0984	9.63018	12.607
PREDICTED: Apis mellifera uncharacterized LOC102653799 (LOC102653799), ncRNA	GB41221	30.7171	0.756096	2.17862	0.929155	1.17873	0	19.909	0.865337	10.8382	10.7827	45.86	2.10364	34.0185	1.02412	7.03864
PREDICTED: Apis mellifera G-protein coupled receptor Mth2-like (LOC724780), mRNA	GB41222	4.69556	0.364078	0.824258	0.44741	0.648668	1.35252	2.73905	1.13099	1.06507	1.63181	0.450667	0.347298	1.30006	0.457914	0.806969
PREDICTED: Apis mellifera translocation protein 1 (Trp1), transcript variant X2, mRNA	GB41223	39.8276	24.6838	26.6841	31.4953	22.2699	26.5859	32.4979	25.3049	39.362	36.2501	25.4836	9.64391	24.6796	17.6417	26.401
PREDICTED: Apis mellifera mediator of RNA polymerase II transcription subunit 18 (MED18), transcript variant X1, mRNA	GB41224	1.34812	0.895962	0.717118	0.856359	0.853582	2.93393	1.31066	1.93689	0.611575	0.28394	2.58778	1.1079	0.995343	2.02261	2.1624
PREDICTED: Apis mellifera aquaporin AQPAn.G-like (LOC410915), transcript variant X1, mRNA	GB41225	6.85165	44.5455	4.48869	1.8162	5.24323	6.64778	6.31067	5.59553	4.9732	5.28627	4.56861	3.01395	6.23019	5.85399	9.42009
PREDICTED: Apis mellifera sodium/potassium-transporting ATPase subunit alpha-like (LOC410913), transcript variant X2, mRNA	GB41226	12.7282	2.17609	1.58962	2.44817	1.81567	7.86383	2.01758	1.8591	6.59005	9.35366	5.84252	1.07444	3.98371	2.38704	4.5651
Apis mellifera cuticular protein analogous to peritrophins 3-B (Cpap3-b), mRNA	GB41227	15.2478	51.0159	23.8325	43.6055	39.6429	113.727	18.0799	21.6421	76.4769	38.9881	10.121	18.9368	6.78623	15.2653	44.5724
PREDICTED: Apis mellifera uncharacterized LOC724900 (LOC724900), transcript variant X2, mRNA	GB41228	3.06361	6.10823	5.34526	3.00252	5.07867	2.35319	6.25481	6.36935	2.50165	8.51736	0	1.58616	0.678576	0.367711	0.421205
PREDICTED: Apis mellifera TWiK family of potassium channels protein 7-like (LOC413503), transcript variant X1, mRNA	GB41230	90.3087	160.329	136.076	152.08	77.2692	39.1394	205.322	446.292	135.566	182.877	44.5418	859.911	467.084	246.943	84.4993
Apis mellifera ubiquitin-conjugating enzyme E2G 1 (UBC7 homolog, yeast) (Ube2g1), mRNA	GB41231	10.5649	9.90524	10.2563	8.37173	8.89376	15.5055	10.1796	12.4843	12.2387	8.82121	28.2469	5.51175	25.6991	6.36858	7.52203
PREDICTED: Apis mellifera ovarian-specific serine/threonine-protein kinase Lok (lok), transcript variant 2, mRNA	GB41232	1.51458	0.149124	0.250651	0.320698	0.261539	0.323156	2.94498	0.832015	0.916116	1.48866	1.29213	0.518624	2.60923	0.959434	1.38822
PREDICTED: Apis mellifera trifunctional purine biosynthetic protein adenosine-3-like (LOC100577675), mRNA	GB41233	5.95571	3.14854	3.21128	4.8457	2.68797	3.06709	200.75	4.66732	174.205	5.73027	501.461	6.00686	162.497	2.53848	2.14012
PREDICTED: Apis mellifera dnaJ homolog subfamily C member 28-like (LOC551875), mRNA	GB41234	4.14529	3.4437	2.92168	5.14882	2.86325	0.79601	2.26693	3.80987	7.52204	2.61923	1.98927	3.38536	5.16467	11.0392	2.4934
PREDICTED: Apis mellifera succinate dehydrogenase [ubiquinone] iron-sulfur subunit, mitochondrial-like (LOC727212), partial mRNA	GB41235	6.3318	0.701353	1.19756	0.526706	1.33636	1.75627	3.07793	3.12155	4.30863	4.6676	0	2.03806	2.72702	1.1083	1.20908
PREDICTED: Apis mellifera uncharacterized LOC725123 (LOC725123), transcript variant 1, mRNA	GB41236	2.35179	0.3126	0.0500404	0.0640249	0.324888	1.80643	2.0578	0.178882	0.853511	1.1888	0	0.173946	0.520911	0.0705686	0.323339
PREDICTED: Apis mellifera uncharacterized LOC100578320 (LOC100578320), transcript variant X2, mRNA	GB41237	1.74251	0	0.185382	0	0.300898	4.01531	5.08227	0.883593	1.58098	1.10102	3.34482	0.644407	5.78937	1.30716	1.19786
PREDICTED: Apis mellifera uncharacterized LOC100578320 (LOC100578320), transcript variant X4, mRNA	GB41238	87.2848	5.19488	4.29653	2.65996	5.62405	7.50497	22.7981	5.61514	48.4617	69.1452	40.0113	2.5695	50.4972	5.08183	8.06002
PREDICTED: Apis mellifera pita protein (pita), mRNA	GB41239	4.39525	56.7923	5.27722	3.50421	7.24901	9.64583	4.97077	6.06084	6.63279	7.59472	6.19853	2.98549	6.35774	7.05183	11.7774
PREDICTED: Apis mellifera aquaporin AQPAn.G-like (LOC552149), transcript variant X3, mRNA	GB41240	116.424	61.1945	30.4978	47.7668	73.3044	60.5314	80.0862	63.5614	168.163	114.856	28.4621	41.9721	38.3161	44.904	52.0972
PREDICTED: Apis mellifera SET and MYND domain-containing protein 4-like (LOC408727), mRNA	GB41241	6.99956	0.689172	1.05495	1.27037	1.07439	1.56813	1.41772	2.48947	1.58768	4.29988	1.86611	1.29427	2.58396	2.50871	1.33659
PREDICTED: Apis mellifera translocation protein 1 (Trp1), transcript variant X1, mRNA	GB41242	20.8364	2.12162	2.46457	2.0435	1.89959	0.844965	2.831	5.57819	5.92978	9.89466	4.9685	1.77086	13.7595	1.53393	2.40209
PREDICTED: Apis mellifera uncharacterized LOC408729 (LOC408729), transcript variant X2, mRNA	GB41243	5.94312	14.1936	16.2387	16.9885	12.5154	33.2352	10.7809	7.93838	25.4485	9.5254	5.00843	3.19851	4.17387	7.91617	13.0536
PREDICTED: Apis mellifera inositol trisphosphate phosphatase (LOC408730), transcript variant X1, mRNA	GB41244	8.01355	0.857027	1.05833	0.564207	0.596462	0.636755	4.02977	1.29612	0.940176	2.00791	2.91735	1.94163	4.43742	1.01573	2.84937
PREDICTED: Apis mellifera uncharacterized LOC724737 (LOC724737), mRNA	GB41246	41.4889	23.8499	18.7195	26.5575	24.2119	37.2611	21.7194	24.6256	43.6271	48.1282	28.1803	15.4219	32.0458	19.9508	44.902
PREDICTED: Apis mellifera uncharacterized LOC724737 (LOC724737), mRNA	GB41247	4.81002	35.9253	48.0293	52.9402	35.5971	53.836	75.1558	81.7089	116.585	59.4824	15.8281	46.927	12.937	55.1551	40.1511
PREDICTED: Apis mellifera uncharacterized LOC100578706 (LOC100578706), transcript variant X2, mRNA	GB41248	95.6892	2.23141	5.35798	1.37107	6.08769	1.93421	0	9.57675	6.85411	19.0932	9.66736	9.9333	22.3102	6.8004	6.92419
PREDICTED: Apis mellifera uncharacterized LOC100578706 (LOC100578706), transcript variant X2, mRNA	GB41249	3.4343	3.23345	2.00952	3.33076	1.18608	3.2974	3.13019	8.92503	4.86865	1.62749	1.64807	2.11676	3.32798	2.31864	3.83638
PREDICTED: Apis mellifera uncharacterized LOC100578706 (LOC100578706), transcript variant X2, mRNA	GB41250	156.249	6.56985	9.35924	8.46522	7.75805	11.8996	13.3941	20.8177	19.9795	102.153	5.0979	6.17937	38.6035	7.30495	8.59587
#N/A	GB41251	1.21107	6.43901	4.1874	10.1383	2.82324	13.4884	8.83062	12.2054	11.5374	5.35656	0	4.1055	4.0237	16.0803	5.82769
PREDICTED: Apis mellifera cell cycle checkpoint protein RAD17-like (LOC724559), transcript variant X1, mRNA	GB41252	5.29763	1.33364	1.33215	1.44222	1.16429	2.68195	261.267	3.51055	68.3839	4.41241	444.202	6.41176	316.552	1.51737	70.1867
#N/A	GB41254	3.21798	0.712891	0.684708	1.4601	1.2966	4.11961	0	2.9916	3.40629	0.677769	0	0.925603	3.56384	1.4484	0.737381
#N/A	GB41255	0	0	0.320697	0.41032	1.04106	1.1577	0	0.382138	1.36749	1.90468	0	0	0	0	4.14441
PREDICTED: Apis mellifera uncharacterized LOC552412 (LOC552412), mRNA	GB41257	5.40651	2.16512	1.68132	1.30203	1.22087	2.31598	2.72922	1.89799	4.05633	2.89059	5.18903	0.769005	6.44818	1.90308	5.14608
PREDICTED: Apis mellifera BTB/POZ domain-containing adapter for CUL3-mediated RhoA degradation protein 3-like (LOC412616), mRNA	GB41258	21.8917	2.79477	2.48691	2.82837	1.66589	6.4126	7.57545	4.70377	7.91127	22.7415	3.5612	2.60716	5.75296	3.22878	5.86659
PREDICTED: Apis mellifera INO80 complex subunit B-like (LOC100576104), transcript variant X1, mRNA	GB41259	2.9289	1.94655	1.52337	1.9048	1.68589	0.124984	6.64419	4.49682	7.08636	5.75756	6.87152	2.407	6.12697	3.32012	6.04025
PREDICTED: Apis mellifera uncharacterized LOC414002 (LOC414002), mRNA	GB41260	12.407	3.43569	1.50851	2.89513	2.21896	0.680708	1.29238	5.50492	4.62334	3.07978	1.70112	3.44122	4.9073	2.92511	4.56908
PREDICTED: Apis mellifera uncharacterized LOC414002 (LOC414002), mRNA	GB41261	6.00095	4.10909	4.93331	4.15849	3.9566	1.04759	3.18229	3.94203	3.2173	4.82586	1.04719	6.18699	0.604174	1.30957	0.375022
PREDICTED: Apis mellifera uncharacterized LOC414002 (LOC414002), mRNA	GB41262	5.03136	11.5474	9.6992	13.1494	9.5918	12.9852	8.21782	20.5636	16.4338	10.1731	4.24949	9.89881	3.34328	15.3086	14.5266
PREDICTED: Apis mellifera arfaptin-2-like (LOC412599), mRNA	GB41263	7.93818	0.334966	0.402155	0.18009	0.228463	0.290352	0.551257	0.622964	1.97206	3.10502	3.26522	0.396082	5.65159	0.623846	2.72848
PREDICTED: Apis mellifera nucleoredoxin-like (LOC100576333), transcript variant X1, mRNA	GB41264	0.619152	1.23447	2.30546	2.3598	0.855328	3.80462	3.61169	6.3577	0.561756	0.782432	0	11.2196	0.685697	8.91767	2.12812
PREDICTED: Apis mellifera nucleoredoxin-like (LOC100576333), transcript variant X3, mRNA	GB41265	3.28453	2.52246	2.56251	2.98059	2.45776	2.69107	2.87393	3.58087	3.87406	3.04385	2.52192	3.02318	1.45502	2.2011	4.36525
PREDICTED: Apis mellifera nucleolar protein at 60B ortholog (LOC413805), mRNA	GB41266	7.85275	22.0801	17.4585	15.8967	25.2777	2.86123	54.3228	49.8514	144.414	95.5469	8.88963	20.2789	11.1497	8.63985	9.13548
PREDICTED: Apis mellifera COX assembly mitochondrial protein homolog (LOC552802), transcript variant 2, mRNA	GB41267	1.13976	11.5306	11.3982	13.7044	7.479	7.00371	16.0673	28.7532	15.5116	3.12073	2.91711	21.1688	1.26226	34.7701	19.8489
PREDICTED: Apis mellifera uncharacterized LOC100577484 (LOC100577484), ncRNA	GB41268	1.42898	1.58283	0.760129	1.36158	0.98703	1.09761	0	0.90576	1.94477	3.61164	2.74299	0.352306	1.58256	3.85905	1.96465
PREDICTED: Apis mellifera uncharacterized LOC725831 (LOC725831), transcript variant X2, mRNA	GB41269	20.8756	10.9584	12.6978	6.48621	8.69861	3.48582	29.7815	80.9457	18.5287	10.3229	13.938	126.04	9.54928	41.7374	12.1668
PREDICTED: Apis mellifera chondroitin proteoglycan-2-like (LOC100577576), mRNA	GB41270	15.8435	34.4429	31.0067	20.3811	30.756	31.6274	50.7798	63.8079	67.6087	36.743	15.3732	17.7706	24.6805	11.0492	20.9448
PREDICTED: Apis mellifera uncharacterized LOC102656321 (LOC102656321), ncRNA	GB41271	8.04495	0.594076	2.85295	2.55518	0.463071	1.0299	0	1.69977	3.64959	1.69442	0	2.97515	0	2.01166	0
#N/A	GB41272	0	0	0	0	0	0	0	0	0	0	0	0	0	0.77449	0
#N/A	GB41273	58.2566	0	0	0	0	0	1.88793	0.492347	0.880936	2.45399	6.21257	0.23938	5.01806	0.291344	0.889943
PREDICTED: Apis mellifera uncharacterized LOC726305 (LOC726305), transcript variant X2, mRNA	GB41274	0	0	0	0	0.859192	0	0	0	0	0	0	0	0	0.746497	0
PREDICTED: Apis mellifera uncharacterized LOC727172 (LOC727172), partial mRNA	GB41275	9.64484	4.27331	4.19766	5.84815	3.17956	1.01022	2.55732	3.00112	3.97762	0.554015	5.04919	7.3498	3.88416	7.49825	5.42469
PREDICTED: Apis mellifera uncharacterized LOC100578417 (LOC100578417), mRNA	GB41276	1.76046	0.845001	0.639913	0.718898	0.582663	1.46491	2.56731	2.30613	1.99658	2.03933	1.12643	0.4702	1.29978	1.25459	1.51275
PREDICTED: Apis mellifera bromodomain and WD repeat-containing protein 1-like (LOC726985), partial mRNA	GB41277	0	0.771397	0.444541	0.0947957	0	0	0	0.353139	0.315929	1.32011	0	0.0858485	0	0	0.478738
PREDICTED: Apis mellifera connector enhancer of kinase suppressor of ras 2-like (LOC727412), mRNA	GB41278	38.919	1.27731	0.383381	0.686731	0.311138	2.90637	83.558	0.86798	26.4834	58.5182	78.8573	2.84304	83.4103	1.5679	42.1131
PREDICTED: Apis mellifera derlin-1-like (LOC726836), partial mRNA	GB41279	0	11.0069	13.982	12.799	7.93391	3.07772	10.1284	27.3617	12.6028	4.72597	12.3062	8.49567	2.95834	11.7827	4.77438
PREDICTED: Apis mellifera prolyl-4-hydroxylase-alpha EFB (PH4alphaEFB), transcript variant X3, mRNA	GB41280	64.0595	20.7697	19.6302	17.7981	22.9922	21.0615	30.2085	35.6862	38.7837	46.6804	21.8349	15.4097	36.3342	10.7248	22.2241
PREDICTED: Apis mellifera uncharacterized LOC411124 (LOC411124), transcript variant X1, mRNA	GB41281	0.909635	3.62726	1.79032	0.681005	1.57077	4.1922	1.32654	0.922518	2.26961	3.16118	4.36522	0.784927	1.0074	0.887082	0.937969
PREDICTED: Apis mellifera uncharacterized LOC411124 (LOC411124), transcript variant X3, mRNA	GB41282	20.0486	18.3793	2.65212	0.610435	4.64639	5.06563	49.8187	1.03669	31.7728	8.50079	74.9429	1.46335	36.0805	2.5132	4.89625
PREDICTED: Apis mellifera waprin-Phi1-like (LOC408864), transcript variant X2, mRNA	GB41283	9.01333	9.80225	5.31759	6.24598	7.92366	1.88815	5.97469	1.86975	2.60202	4.14192	0	3.93932	3.62984	4.17979	6.19605
PREDICTED: Apis mellifera antileukoproteinase-like (LOC102653764), transcript variant X2, mRNA	GB41284	3.76572	22.8024	11.6182	7.17624	11.2713	15.9087	49.4247	20.5274	45.5552	41.243	9.63797	9.74837	11.1212	2.44824	12.9434
PREDICTED: Apis mellifera uncharacterized LOC726312 (LOC726312), mRNA	GB41285	3.97728	2.6433	0.705224	1.35346	1.60254	3.56416	0	2.01681	2.70644	4.6073	0	0.735431	2.20238	3.1825	0.455685
PREDICTED: Apis mellifera protein dopey-1 homolog (LOC412544), transcript variant X1, mRNA	GB41286	27.2291	2.01072	0.482807	0	0	1.74291	0	2.87653	4.11749	2.86748	0	1.67829	10.0519	1.36174	0
PREDICTED: Apis mellifera protein dopey-1 homolog (LOC412544), transcript variant X6, mRNA	GB41287	3.67237	2.76115	0.882024	0.97704	1.19143	1.53861	2.10974	1.30494	2.70089	3.33999	1.81572	0.795654	2.64976	1.60283	1.224
PREDICTED: Apis mellifera zinc finger protein Xfin-like (LOC409153), misc_RNA	GB41288	15.156	1.28588	0.720441	0.863253	0.983755	0.908201	2.35131	0.994733	2.7307	3.3959	1.23799	0.649271	10.2376	0.677326	2.21675
PREDICTED: Apis mellifera uncharacterized LOC411664 (LOC411664), transcript variant X2, mRNA	GB41289	3.88413	4.78317	5.54207	4.50955	3.78758	3.5538	11.162	10.8182	8.49922	3.97006	1.53501	7.32289	2.40383	2.48523	5.34015
PREDICTED: Apis mellifera MATH and LRR domain-containing protein PFE0570w-like (LOC100576346), mRNA	GB41290	8.17259	0.527108	0.682364	0.373163	0.339415	0.377442	2.41382	2.4524	1.75989	2.22244	1.48934	1.15411	2.57781	0.620834	1.03117
PREDICTED: Apis mellifera heparan-alpha-glucosaminide N-acetyltransferase-like (LOC551314), transcript variant X2, mRNA	GB41291	6.7163	9.30793	7.79339	7.44132	5.82587	4.85893	14.3501	14.8505	11.408	10.1653	4.79712	7.12406	9.85988	9.4673	6.87182
PREDICTED: Apis mellifera metallophosphoesterase 1 homolog (LOC724218), transcript variant X1, mRNA	GB41292	2.88019	1.66877	0.565693	0.753941	0.612128	4.50969	0.646189	3.31419	1.90964	2.23984	2.55168	0.846648	2.69901	3.19103	0.761513
PREDICTED: Apis mellifera males absent on the first (mof), transcript variant X2, mRNA	GB41293	3.53318	2.46857	2.42881	3.10758	1.92421	1.67008	4.55799	5.87441	6.04142	4.98012	1.82595	1.37363	1.65547	1.77376	1.77491
PREDICTED: Apis mellifera la-related protein 7-like (LOC724474), mRNA	GB41294	9.19317	15.4336	10.9266	15.8963	15.7012	27.4731	17.8056	31.2479	24.0454	16.5187	2.7573	10.7837	6.20419	13.7065	13.2318
PREDICTED: Apis mellifera TWKSPDIVIRFa-containing neuropeptide (LOC724564), mRNA	GB41295	17.5883	0.779281	1.4221	1.05341	1.09338	0.810587	7.18184	5.88636	4.78737	4.88987	1.35047	2.42833	8.57063	1.58329	1.4509
Apis mellifera FMRFamide (LOC100578542), mRNA	GB41296	74.9645	0.77846	0.60527	1.02497	0.837956	0.514116	3.66034	1.63338	4.25096	12.0532	18.9508	1.19638	22.6086	1.5063	7.82198
PREDICTED: Apis mellifera transient receptor potential (TRP), mRNA	GB41297	10.3762	11.4208	5.71707	10.3924	6.20523	1.46818	2.54853	3.75235	4.75673	3.93378	2.51592	6.0185	91.0849	1.21264	255.285
PREDICTED: Apis mellifera bystin (bys), transcript variant 1, mRNA	GB41300	1.14271	1.46826	0.923933	1.30658	1.14448	0.965498	0	3.94023	3.52504	3.75455	1.31609	1.74671	0.759314	2.81165	1.41396
PREDICTED: Apis mellifera annexin-B9-like (LOC412487), mRNA	GB41301	8.28385	3.34645	5.05452	3.41595	5.42736	2.80717	3.19778	4.32413	5.30536	5.23421	1.40305	4.68535	5.39658	3.5092	5.19212
PREDICTED: Apis mellifera venom acid phosphatase Acph-1-like (LOC726703), transcript variant X2, mRNA	GB41302	7.51774	2.3316	1.67957	2.08073	2.63962	2.88723	1.82721	2.12843	7.38924	5.06682	5.29124	1.60633	2.22019	1.42867	2.23944
PREDICTED: Apis mellifera mitochondrial import inner membrane translocase subunit Tim13-like (LOC725705), transcript variant X1, mRNA	GB41303	3.03212	47.5575	37.4838	78.7489	38.1173	402.684	16.8028	51.2766	31.3618	3.83173	6.98435	27.0613	0.671601	88.3442	46.69
PREDICTED: Apis mellifera glutaminyl-tRNA synthetase (Aats-gln), mRNA	GB41304	3.25241	2.10751	1.75603	1.87047	1.64277	0.437186	2.4901	2.55631	1.99186	2.67158	0.936472	1.67388	0.990542	2.20804	1.95633
PREDICTED: Apis mellifera replication factor C subunit 1 (Gnf1), mRNA	GB41305	6.34822	2.78757	2.14672	2.09857	1.11579	1.61087	7.60457	5.87767	7.55965	5.3721	4.35204	3.7451	3.51526	5.13634	3.81847
PREDICTED: Apis mellifera actin, clone 205-like (LOC551369), mRNA	GB41306	183.828	738.135	1278.56	1309.43	1457.43	4198.4	174.279	382.964	287.153	429.513	180.292	254.946	187.396	1190.93	3294.15
PREDICTED: Apis mellifera actin, clone 205-like (LOC551176), transcript variant X2, mRNA	GB41307	4.53818	15.0804	17.3811	38.2996	17.2405	113.289	79.4174	48.9011	47.3511	11.4699	17.4225	21.8178	5.02594	77.6193	140.386
PREDICTED: Apis mellifera actin, clone 205-like (LOC551176), transcript variant X1, mRNA	GB41308	214.893	883.463	1548.2	1434.4	1855.9	3830.24	147.631	374.856	320.146	453.991	185.203	261.974	216.538	1075.4	2878.61
PREDICTED: Apis mellifera actin, clone 205-like (LOC551176), transcript variant X2, mRNA	GB41309	4.53818	15.0804	16.4154	38.2996	16.4568	118.518	72.7993	54.0788	32.9399	8.60245	8.71125	21.8178	5.02594	81.0236	149.745
PREDICTED: Apis mellifera actin, clone 205-like (LOC410075), mRNA	GB41310	186.813	855.586	1568.21	1587.45	1748.79	5920.93	166.975	461.559	407.175	442.816	168.071	316.417	179.803	1350.55	3375.51
PREDICTED: Apis mellifera actin, indirect flight muscle-like (LOC725404), mRNA	GB41311	492.336	1995.47	3600.21	4607.94	4257.71	12011.1	606.535	1450.23	966.73	771.68	434.446	1076.68	288.088	5736.85	12668
PREDICTED: Apis mellifera uncharacterized LOC100578893 (LOC100578893), mRNA	GB41312	10.809	12.2591	10.487	12.7941	7.77037	6.85859	20.5604	27.4648	14.1775	11.1355	5.63815	9.61679	6.63595	19.5308	14.9417
PREDICTED: Apis mellifera sugar transporter SWEET1-like (LOC409141), mRNA	GB41313	2.43212	4.41813	4.91622	3.24438	2.85588	5.13738	7.80298	9.06464	6.06832	3.68821	8.40343	2.15865	3.50158	3.53949	3.00945
Apis mellifera soluble guanylyl cyclase beta-3 (sGCbeta-3), mRNA	GB41314	34.974	2.35205	1.84379	1.91276	2.53437	3.11813	9.33542	2.63249	8.71211	6.01792	10.4897	1.21256	10.202	1.47578	10.3038
Apis mellifera soluble guanylyl cyclase beta-3 (sGCbeta-3), mRNA	GB41315	19.1094	1.05834	0.621195	0.650289	0.916619	0.611587	3.09639	0.740208	1.68563	3.0186	2.03785	0.458042	7.0544	0.398196	1.8245
PREDICTED: Apis mellifera putative odorant receptor 13a-like (LOC100576522), transcript variant X1, mRNA	GB41316	1.15437	3.19663	2.79394	2.27841	3.3389	5.98509	4.62944	3.47556	3.01115	4.55872	1.66189	1.28071	1.27843	2.0783	3.17419
PREDICTED: Apis mellifera neurogenic differentiation factor 6-like (LOC100576434), transcript variant X1, mRNA	GB41317	4.76509	0	0.112655	0	0.182854	0.406679	0	0.536953	0.480374	1.6727	0	0.195801	1.17272	0.397175	0.363964
#N/A	GB41318	60.6466	0	0.921723	0	0	0	42.1153	0	31.4426	41.9695	66.5222	1.78001	115.14	0.866563	13.8968
PREDICTED: Apis mellifera uncharacterized LOC100578632 (LOC100578632), transcript variant X1, ncRNA	GB41319	939.937	21.9405	19.0851	10.1745	19.361	25.1184	111.729	40.9821	258.554	1118.15	265.437	28.7942	492.542	23.8305	136.165
PREDICTED: Apis mellifera ETS-like protein pointed, isoform P1-like (LOC102656766), mRNA	GB41320	3.80622	7.92612	5.18317	5.38824	5.521	17.3954	7.21588	3.66712	3.45338	4.32898	3.6531	2.1114	2.52918	5.19658	9.6811
PREDICTED: Apis mellifera uncharacterized LOC100578835 (LOC100578835), transcript variant X10, ncRNA	GB41321	55.8531	57.3673	43.0351	21.8865	52.6079	26.6508	34.5552	26.8201	42.2296	82.3461	55.2307	20.4467	56.2328	20.8224	24.4333
PREDICTED: Apis mellifera uncharacterized LOC100577646 (LOC100577646), transcript variant X1, ncRNA	GB41322	334.509	0.914876	1.31806	0.562139	0	0	0	0.523529	28.1019	216.581	7.92723	0.509081	27.4416	4.95674	19.8724
PREDICTED: Apis mellifera uncharacterized LOC100577107 (LOC100577107), transcript variant X1, mRNA	GB41324	0	0.911837	0.145965	0.186757	0.23692	1.05385	0	0.52179	0	0	0	0	0	0.823379	1.88632
PREDICTED: Apis mellifera uncharacterized LOC100578835 (LOC100578835), transcript variant X10, ncRNA	GB41325	11.4359	3.59889	2.59246	1.42571	3.34049	1.88815	3.27309	2.04588	3.24849	5.87522	3.2825	1.39655	5.68149	1.3309	2.71843
PREDICTED: Apis mellifera venom acid phosphatase Acph-1-like (LOC725215), transcript variant X1, mRNA	GB41326	2.66865	1.33019	0.425869	0.045407	0.288017	0.256228	0.486469	0.50746	1.66462	1.89699	2.5613	0.575698	0.369435	0.200191	0.45863
PREDICTED: Apis mellifera uncharacterized LOC102656864 (LOC102656864), transcript variant X1, ncRNA	GB41328	0	0.901356	1.08215	0.276916	1.40518	1.56261	11.867	0	0	0	0	1.00312	2.25301	0	0
#N/A	GB41329	3.33044	3.68902	2.12591	0.453338	5.17594	5.11629	29.1411	2.95541	7.55426	4.20873	0	0.821099	0	0.499671	6.86835
PREDICTED: Apis mellifera uncharacterized LOC552741 (LOC552741), mRNA	GB41330	3.62258	79.0485	62.2419	80.376	58.8019	57.0421	21.1315	80.1367	139.688	76.68	20.8611	38.6277	8.02386	99.7326	74.7084
#N/A	GB41331	4.7018	5.38163	5.21056	10.0268	6.63061	33.2559	3.42836	5.26509	8.70962	2.47572	1.50422	4.7334	1.30178	12.4624	10.5045
PREDICTED: Apis mellifera DNA-directed RNA polymerase III subunit RPC1-like (LOC725552), transcript variant X1, mRNA	GB41332	83.611	444.274	747.549	760.729	715.285	2383.61	184.75	337.081	268.567	247.193	101.343	181.099	94.7992	512.875	1196.69
PREDICTED: Apis mellifera DNA-directed RNA polymerase III subunit RPC1-like (LOC725552), transcript variant X2, misc_RNA	GB41333	2.59481	1.10546	0.806934	0.760748	0.706581	0.843236	0.582164	1.06275	0.996038	2.20709	0.766287	0.762761	0.884215	0.868448	0.411636
PREDICTED: Apis mellifera parkin coregulated gene protein homolog (LOC552767), mRNA	GB41334	1.12989	6.75832	6.13053	6.152	6.53621	0.867879	12.358	7.73477	6.15088	5.35447	0	2.78567	0.625664	7.45884	4.66033
PREDICTED: Apis mellifera N(6)-adenine-specific DNA methyltransferase 2 homolog (LOC552772), mRNA	GB41335	0	7.79447	8.18818	7.18388	6.22754	1.85799	32.71	45.1607	7.98065	2.22314	0.844221	13.3912	1.94829	24.9421	10.2794
PREDICTED: Apis mellifera uncharacterized LOC413166 (LOC413166), mRNA	GB41336	1.13268	0.401482	0.216906	0.215851	0.156474	0.174004	0	1.09128	0.411071	0.715691	0.434846	0.530584	1.75618	0.339875	0.622911
PREDICTED: Apis mellifera uncharacterized LOC102654542 (LOC102654542), transcript variant X1, mRNA	GB41337	1.24829	0.230447	0.199204	0.226555	0.251481	0.239705	0.6068	0.18462	1.22695	0.657282	0	0.230818	0.691224	0.0936412	0.715093
PREDICTED: Apis mellifera venom acid phosphatase (Acph-1), transcript variant X1, mRNA	GB41338	10.0332	1.90517	1.63924	1.09745	1.6088	1.92665	6.00942	2.65739	6.01457	7.24522	6.87829	2.76075	11.1116	1.42466	5.0497
PREDICTED: Apis mellifera venom acid phosphatase Acph-1-like (LOC726737), transcript variant X1, mRNA	GB41339	2.0546	0.512058	0.956307	0.419506	0.798279	0.789079	3.74533	1.79068	2.33017	1.46049	1.97195	1.0131	1.13771	1.34862	2.4717
PREDICTED: Apis mellifera uncharacterized LOC100579034 (LOC100579034), transcript variant X1, mRNA	GB41340	7.95776	1.39564	1.30519	0.744704	1.3169	0.50937	6.76955	7.04064	4.28691	3.35211	3.18235	1.49189	4.59013	1.51727	2.05141
PREDICTED: Apis mellifera ribonuclease H2 subunit B-like (LOC412488), mRNA	GB41341	1.34574	0.782583	0.697956	0.389261	0.551913	0.646049	0.245315	1.74865	2.74723	1.38176	0.322902	1.51377	1.11778	0.50476	1.04074
PREDICTED: Apis mellifera minichromosome maintenance 7 (Mcm7), mRNA	GB41342	147.106	0.715368	0.648916	0.512811	0.402723	0.895684	1.56972	0.77324	15.7885	16.0963	14.4632	1.14997	29.2059	1.13045	3.5764
PREDICTED: Apis mellifera division abnormally delayed (dally), mRNA	GB41343	98.2437	20.5206	12.4303	12.2266	18.419	27.7592	56.2849	22.4179	69.0807	87.3498	34.3491	16.4792	71.4989	15.2661	54.2699
PREDICTED: Apis mellifera uncharacterized LOC724975 (LOC724975), transcript variant X1, mRNA	GB41344	6.21014	2.29292	0.991025	1.40887	1.07238	5.16758	0	0.393631	7.98215	6.53987	5.96033	1.53107	3.4388	2.63987	2.13453
PREDICTED: Apis mellifera importin-5-like (LOC724927), mRNA	GB41345	12.138	4.69407	2.83647	3.3904	2.02332	1.77844	6.03681	4.90086	6.36581	9.57582	5.52186	2.55146	11.1892	5.62117	4.19616
PREDICTED: Apis mellifera choline-phosphate cytidylyltransferase B-like (LOC412303), transcript variant X4, mRNA	GB41346	4.22082	2.06696	2.07979	2.07136	1.22755	2.51686	4.85946	6.71661	3.57761	3.22843	2.55855	3.7654	3.9364	4.34948	2.36704
PREDICTED: Apis mellifera pebble (pbl), mRNA	GB41347	8.66528	2.06011	1.46152	1.89873	0.967141	2.51625	3.69856	3.06776	4.12276	7.34481	3.65123	2.0061	7.84113	1.80741	2.46989
PREDICTED: Apis mellifera pebble (pbl), mRNA	GB41348	0	5.56002	1.69916	5.59033	2.36396	7.88643	3.32734	1.73546	4.14024	2.88333	0	0.562521	0	5.13474	4.70539
PREDICTED: Apis mellifera uncharacterized LOC408865 (LOC408865), mRNA	GB41352	119.881	62.7344	54.957	59.8115	23.1869	34.5306	138.345	311.724	65.1963	83.0538	39.8627	260.126	67.6893	123.033	51.5872
PREDICTED: Apis mellifera sporozoite surface protein 2-like (LOC100578576), transcript variant X2, mRNA	GB41353	37.5431	1.91932	1.99707	1.96552	0.997384	3.32738	6.31729	2.37968	6.55055	8.21143	16.6306	2.31401	33.5824	1.0832	24.8157
PREDICTED: Apis mellifera sporozoite surface protein 2-like (LOC100578576), transcript variant X2, mRNA	GB41354	37.5431	0	1.07534	0.786208	0.249346	0.554563	0	2.19663	5.89549	11.861	8.31528	1.246	43.1774	0.866563	7.94103
PREDICTED: Apis mellifera sporozoite surface protein 2-like (LOC100578576), transcript variant X2, mRNA	GB41355	19.8001	4.80415	6.31948	3.59358	3.41911	3.98323	12.375	7.53021	8.5546	10.7236	5.42961	3.60309	6.26521	1.41459	11.0186
PREDICTED: Apis mellifera uncharacterized LOC408865 (LOC408865), mRNA	GB41356	57.702	2.21852	1.91097	1.38479	2.27828	3.66293	9.50431	3.70783	10.8888	13.8606	10.3744	2.99805	20.7731	3.52963	10.1624
PREDICTED: Apis mellifera elongation factor 1-alpha F2 (EF1a-F2), transcript variant X5, mRNA	GB41358	40.3412	42.5662	33.0311	25.2596	39.1654	43.7254	24.4037	6.85664	15.8607	46.4483	20.6498	9.31965	63.8716	5.4248	39.03
PREDICTED: Apis mellifera mitochondrial ribosomal protein S14 (mRpS14), mRNA	GB41359	28.7787	34.7462	27.1726	45.3432	21.2448	25.9736	9.44292	26.6325	28.0692	15.4564	4.14315	18.0041	13.5455	86.4623	64.7907
PREDICTED: Apis mellifera gustatory receptor 2 (Gr2), mRNA	GB41360	3.42812	0.658184	0.778049	0.933268	0.591972	0.965498	0.666573	1.10095	1.55517	1.44406	2.19348	0.422591	3.54347	0.582904	2.3566
PREDICTED: Apis mellifera cytochrome b5 type B-like (LOC724654), mRNA	GB41361	24.0827	3.35916	1.04382	3.27813	1.07817	0.342559	29.9173	3.61834	32.3707	45.6506	5.13644	43.6513	17.7807	0.802928	1.83947
PREDICTED: Apis mellifera uncharacterized LOC413686 (LOC413686), mRNA	GB41362	5.11107	32.1565	22.729	33.9046	34.2443	66.0854	32.7957	62.7198	46.6818	31.2182	4.57844	19.9936	4.90568	24.0271	28.3423
PREDICTED: Apis mellifera 26S proteasome regulatory complex subunit p48A (LOC410026), transcript variant 1, mRNA	GB41363	3.90916	16.3923	13.9025	16.6095	14.6097	25.6299	9.3656	14.3714	25.2074	10.4094	5.35986	9.56894	4.3293	21.9099	12.0928
PREDICTED: Apis mellifera alpha- and gamma-adaptin-binding protein p34-like (LOC552673), mRNA	GB41364	0	1.73931	1.05801	2.35115	1.53653	1.0051	0.763306	1.65884	1.66213	2.31507	0	0.451657	0.579671	2.90557	1.43925
PREDICTED: Apis mellifera uncharacterized LOC552684 (LOC552684), transcript variant X2, mRNA	GB41365	1.98545	10.5563	10.3502	11.0806	6.51416	3.81262	14.4771	11.3264	5.4042	6.27262	0	5.62927	0	2.68093	2.72973
PREDICTED: Apis mellifera uncharacterized LOC552684 (LOC552684), transcript variant X1, mRNA	GB41366	17.2293	5.06079	3.36983	4.25279	3.31495	3.24398	6.01899	8.45069	11.3213	10.9471	9.7651	4.34834	13.1282	6.94836	7.15916
PREDICTED: Apis mellifera d-aspartate oxidase-like (LOC552692), mRNA	GB41367	5.19646	2.46227	2.33422	3.08479	1.84451	1.38592	2.73654	6.1667	6.15536	5.74599	2.49371	1.49468	2.23804	1.86246	1.78611
PREDICTED: Apis mellifera DNA polymerase beta-like (LOC724170), mRNA	GB41368	4.50819	7.41152	6.17192	5.97504	4.71186	3.78173	11.9377	12.152	9.20314	7.64607	4.32684	5.27947	8.4088	7.92067	5.79038
PREDICTED: Apis mellifera caspase-like (LOC411381), mRNA	GB41369	23.4496	12.6024	8.50066	8.039	6.14896	1.16744	3.79968	12.3313	9.25894	9.60351	0.833568	22.3225	6.25203	4.95153	6.56742
PREDICTED: Apis mellifera high-affinity choline transporter 1-like (LOC409043), mRNA	GB41371	15.7733	12.7066	25.4765	24.2032	26.99	74.3461	14.638	17.0874	23.4182	31.7116	11.01	6.18675	11.1164	4.94813	36.4722
PREDICTED: Apis mellifera high-affinity choline transporter 1-like (LOC409043), mRNA	GB41372	13.9342	5.3936	7.07007	6.21125	7.29788	43.459	7.369	11.6081	4.93198	6.96617	7.3482	3.24664	5.93534	3.51493	9.9999
PREDICTED: Apis mellifera germ cell-less (gcl), transcript variant X2, mRNA	GB41373	2.31425	2.54574	3.05638	3.16101	2.05326	2.57446	9.65925	9.47917	5.90094	2.57159	0.612733	4.23005	1.6792	2.50232	3.56579
PREDICTED: Apis mellifera uncharacterized LOC102656887 (LOC102656887), mRNA	GB41374	0	0.349189	0.251539	0.429113	0.544374	0	0	0.0999101	0	0.995958	0	0.194306	0	0	0
PREDICTED: Apis mellifera J domain-containing protein-like (LOC408863), transcript variant 2, mRNA	GB41376	11.0177	12.0356	11.4992	13.3165	9.9064	13.8615	10.8039	18.7594	17.0628	11.8828	4.01102	9.17939	5.04905	5.89952	13.1891
PREDICTED: Apis mellifera uncharacterized LOC102654095 (LOC102654095), transcript variant X5, ncRNA	GB41377	235.985	12.3818	13.2137	8.03055	10.7238	11.9252	54.3382	3.14905	36.624	49.0491	77.4842	6.12429	154.746	1.86344	34.1524
PREDICTED: Apis mellifera probable helicase with zinc finger domain-like (LOC100576404), mRNA	GB41378	22.2218	5.04474	2.70354	2.23118	3.68532	5.0277	4.33157	4.72766	5.09037	7.22905	5.70153	1.2883	11.2086	2.0301	5.97428
#N/A	GB41379	22.5493	0.142726	0.137084	0.263091	0.111253	0	0	0.163348	0.584542	3.25667	0	0.0794199	0.71351	0	0
PREDICTED: Apis mellifera uncharacterized LOC102656363 (LOC102656363), mRNA	GB41380	0.761945	0	0	0	0	0	42.2241	0.48296	18.6654	0	19.0137	0.187853	12.6576	0	0
#N/A	GB41381	4.9458	0	0.263087	0	0	0	0	0	1.12183	1.56252	9.49369	0	5.47737	0	1.69995
#N/A	GB41382	0	0	0	0.573611	0	0	0	0	0	0	0	0	0	0	0
PREDICTED: Apis mellifera uncharacterized LOC726937 (LOC726937), mRNA	GB41383	184.833	228.376	310.922	350.652	119.79	216.522	24.8117	23.5294	10.8759	6.84115	2.969	53.2915	102.778	12.8792	319.511
PREDICTED: Apis mellifera v-type proton ATPase 116 kDa subunit a isoform 1-like (LOC727630), mRNA	GB41384	15.4589	4.89239	3.05434	0.601218	4.57623	1.69631	6.44116	6.99905	5.00924	8.37244	8.47833	1.90565	24.4578	2.65066	7.59069
PREDICTED: Apis mellifera v-type proton ATPase 116 kDa subunit a isoform 1-like (LOC727630), mRNA	GB41385	58.5231	5.13701	2.93686	3.00609	2.86014	4.24077	33.8161	7.13903	11.5213	29.3035	8.47833	3.94742	18.3433	2.15366	16.6995
PREDICTED: Apis mellifera v-type proton ATPase 116 kDa subunit a isoform 1-like (LOC727630), mRNA	GB41386	14.2405	2.96546	3.21183	2.51993	1.67217	2.73457	7.06085	2.88844	3.48851	5.7587	8.74729	2.00122	10.0935	1.83741	6.2652
Apis mellifera glycerol-3-phosphate dehydrogenase (Gpdh), mRNA	GB41387	10.5891	0.586459	1.26737	0.180173	1.14284	2.54175	1.93028	3.02036	2.40187	0.836349	0	3.10018	5.86359	1.19152	1.81982
Apis mellifera glycerol-3-phosphate dehydrogenase (Gpdh), mRNA	GB41388	13.0585	3.61611	3.12584	2.88846	1.97309	1.67173	9.52172	5.794	6.66447	9.28249	4.17773	5.23167	9.64132	4	4.48841
PREDICTED: Apis mellifera glycerol-3-phosphate dehydrogenase [NAD(+)], cytoplasmic-like (LOC102656448), transcript variant X2, misc_RNA	GB41389	8.51493	4.24427	2.66104	3.25982	3.03264	2.04388	2.32828	4.4527	3.13852	3.36264	0	2.42732	5.30443	2.55502	4.02424
PREDICTED: Apis mellifera glycerol-3-phosphate dehydrogenase [NAD(+)], cytoplasmic-like (LOC102656448), transcript variant X1, mRNA	GB41390	4.22065	12.8744	3.83399	6.54061	2.4668	3.36661	4.26119	5.26822	4.12396	4.10285	0.62321	3.36186	3.23604	7.2578	2.67823
PREDICTED: Apis mellifera zinc finger protein 808-like (LOC100576261), mRNA	GB41391	2.08048	1.26746	1.24502	1.09737	0.85324	1.59803	1.517	1.18684	3.30332	1.15024	0.998392	1.95554	2.59209	2.38005	2.14528
PREDICTED: Apis mellifera uncharacterized LOC552027 (LOC552027), transcript variant X6, mRNA	GB41392	17.5268	13.7515	14.1401	18.8871	13.4933	77.2691	19.1697	16.8492	25.3438	33.6847	5.60724	10.5777	6.06578	13.9148	19.3277
PREDICTED: Apis mellifera uncharacterized LOC552027 (LOC552027), transcript variant X1, mRNA	GB41393	18.0676	15.4385	10.9839	23.1882	11.1426	79.3025	11.2922	10.7978	29.2728	27.725	4.95452	13.9997	11.434	21.6857	15.9689
PREDICTED: Apis mellifera uncharacterized LOC412011 (LOC412011), mRNA	GB41394	461.045	8.71311	13.0179	5.65113	6.79171	17.6228	89.222	45.4279	115.976	236.089	150.995	43.6356	343.625	16.7192	111.153
#N/A	GB41395	28.2156	0.852369	0.818673	0.174577	0.221469	0	16.833	1.46328	4.65455	9.72451	12.3094	2.3715	11.363	0.19242	2.64496
#N/A	GB41396	37.0935	0	0	0	0	0	3.60628	2.19443	20.1929	32.8129	14.2405	1.5242	46.5576	0.371013	8.49976
PREDICTED: Apis mellifera uncharacterized LOC412011 (LOC412011), mRNA	GB41397	15.9813	0.529404	0.635594	0.243966	0.490035	1.54876	1.74249	1.34432	2.43922	5.09614	3.15369	0.754877	3.47362	0.784294	2.36149
PREDICTED: Apis mellifera uncharacterized LOC551227 (LOC551227), transcript variant X2, mRNA	GB41398	51.504	1.28709	1.08586	1.04733	0.759225	5.36724	10.0756	2.03042	8.26316	16.3708	7.53539	1.06462	14.4338	1.06014	4.64158
PREDICTED: Apis mellifera serine protease 5 (SP5), transcript variant 1, mRNA	GB41399	6.30174	1.48912	1.56433	2.63056	1.16074	1.45213	5.51397	3.72808	6.86108	5.30907	1.61287	3.1591	3.25689	5.10549	7.22004
PREDICTED: Apis mellifera RUN and FYVE domain-containing protein 2-like (LOC724787), transcript variant X5, mRNA	GB41400	0	0.714747	0.514869	2.08606	0.139283	1.2391	0	2.55629	0	0	0	1.09373	0	3.26738	1.10895
PREDICTED: Apis mellifera RUN and FYVE domain-containing protein 2-like (LOC724787), transcript variant X2, mRNA	GB41401	16.6148	7.52725	10.3509	7.84427	6.15168	8.27804	12.8788	19.8672	16.0252	13.7138	12.9295	9.07822	18.2347	4.44651	8.43753
#N/A	GB41402	6.21014	2.75151	3.30342	0.845321	4.2895	3.57755	0	5.1172	14.0861	11.7718	5.96033	3.82768	3.4388	3.26101	4.26905
PREDICTED: Apis mellifera lachesin-like (LOC413555), transcript variant X1, mRNA	GB41403	338.284	264.342	211.075	247.509	68.5581	37.7366	476.934	539.617	225.835	298.742	212.274	558.112	282.688	304.955	177.713
#N/A	GB41404	0	0.52883	0.253962	0	1.23664	0	0	0	1.08292	0	0	0	0	0	0
PREDICTED: Apis mellifera lachesin-like (LOC413555), transcript variant X1, mRNA	GB41405	8468.48	967.274	769.27	873.87	269.693	198.496	4308.81	1938.49	1775.24	3287.07	6022.3	2049.44	8720.33	1125.22	1760.99
PREDICTED: Apis mellifera soluble guanylate cyclase 89Da-like (LOC413274), transcript variant X1, mRNA	GB41406	17.6828	1.24643	1.71022	1.40042	1.16588	1.91388	3.04758	2.24166	2.91702	5.78966	9.56576	2.0609	8.72349	1.76062	4.53078
PREDICTED: Apis mellifera soluble guanylate cyclase 89Da-like (LOC413274), transcript variant X2, mRNA	GB41407	38.0756	2.79005	27.8881	15.2694	20.5847	29.0213	21.3563	34.6792	7.17494	19.8019	4.49772	5.95734	2.91932	9.18403	13.8926
PREDICTED: Apis mellifera serine proteinase stubble-like (LOC100576158), mRNA	GB41408	8.33955	1.47799	1.13565	0.317849	0.576033	0.768683	4.37822	1.48009	4.69121	7.37717	8.32424	1.48037	5.91095	1.40134	1.14657
PREDICTED: Apis mellifera serine protease homolog 51 (SPH51), mRNA	GB41409	4.76412	0.555481	0.640225	0.443704	0.432987	0.577796	0.365664	3.81442	2.27499	3.01025	2.88788	1.73094	3.61001	1.09096	2.41317
PREDICTED: Apis mellifera serine protease homolog 51 (SPH51), mRNA	GB41410	34.4145	0.779724	1.41459	0.958191	1.28309	1.65213	5.1328	3.32163	5.32232	13.0965	17.2658	1.92834	27.2857	1.76021	15.5925
PREDICTED: Apis mellifera homeobox protein rough-like (LOC100576220), mRNA	GB41411	22.3014	1.41157	2.2455	1.68045	1.44414	0.917676	9.29217	3.63492	6.14248	3.2712	6.11551	3.92734	7.49771	3.04718	4.92773
PREDICTED: Apis mellifera uncharacterized LOC726662 (LOC726662), transcript variant X2, mRNA	GB41412	19.2873	93.247	62.0407	120.613	39.5748	127.233	51.2904	56.0924	295.944	93.1932	4.35562	28.5309	8.79539	101.96	80.332
Apis mellifera thioredoxin peroxidase 4 (Tpx-4), mRNA	GB41413	5.45901	11.6703	10.1635	8.0624	10.6993	12.3697	8.35903	7.30103	16.8401	19.1437	2.61971	6.25837	8.46403	2.45707	11.4457
PREDICTED: Apis mellifera lachesin-like (LOC411176), transcript variant X1, mRNA	GB41414	19.476	3.34229	2.88915	2.48304	3.55262	7.95395	10.0008	3.79041	5.97316	8.57959	6.58189	3.11096	9.72137	3.90975	12.7285
PREDICTED: Apis mellifera uncharacterized LOC102654122 (LOC102654122), transcript variant X2, misc_RNA	GB41415	219.798	47.4828	32.1709	40.5111	41.609	69.2094	5275.9	41.9689	1354.15	172.954	9654.19	119.234	2568.02	41.272	80.2405
PREDICTED: Apis mellifera uncharacterized LOC100578777 (LOC100578777), transcript variant X2, ncRNA	GB41416	11.9703	1.76788	1.06124	1.35782	2.2393	6.51276	0	2.0233	20.8162	20.1694	5.74437	1.4756	6.62841	1.64626	3.42865
PREDICTED: Apis mellifera leucine-rich repeats and immunoglobulin-like domains protein 1-like (LOC408888), mRNA	GB41417	6.21782	2.22037	1.69818	1.51588	1.37818	4.0275	4.33078	2.27059	3.19961	2.46281	4.63164	3.61505	5.44721	1.93536	2.10527
PREDICTED: Apis mellifera uncharacterized LOC725217 (LOC725217), transcript variant X2, mRNA	GB41418	1.10009	1.09668	0.550071	0.584001	0.37993	0.506995	0.802142	1.28302	0.948207	0.973142	1.68934	1.46459	1.58383	0.874758	0.98311
PREDICTED: Apis mellifera zinc finger protein 813-like (LOC725301), mRNA	GB41419	10.3567	0.57359	1.61831	1.71814	1.22953	0.124299	1.41594	3.77466	2.64281	3.68099	0.621257	1.71556	6.45179	2.91344	3.55977
#N/A	GB41420	30.9179	0.489239	2.34949	0.901827	1.52541	3.39262	6.44116	3.91947	7.01294	8.37244	8.47833	5.17249	14.6747	1.65666	6.07255
#N/A	GB41421	4.85852	0.538163	0.258444	0.33067	0	0	0	0	0	0	0	0	0	0.364466	0
PREDICTED: Apis mellifera probable deoxyhypusine synthase-like (LOC100578266), transcript variant X1, mRNA	GB41422	0.852812	0.661243	0.430962	0.493359	0.47861	0.327527	4.97469	1.21625	1.54751	1.886	1.22776	1.20897	1.18059	0.191923	1.02594
PREDICTED: Apis mellifera dosage compensation regulator maleless (mle), transcript variant X2, mRNA	GB41423	9.68169	4.68409	4.10822	4.74129	3.57429	6.53909	4.21947	2.04559	9.94533	8.50818	3.63145	2.52414	5.546	5.74346	5.20201
PREDICTED: Apis mellifera JNK-interacting protein 3 (syd), transcript variant X5, mRNA	GB41424	29.9515	1.45009	0.675281	0.890998	0.924808	2.28537	1.15706	1.40815	8.81839	20.4291	9.13802	1.58935	19.7706	1.30942	8.59039
PREDICTED: Apis mellifera JNK-interacting protein 3 (syd), transcript variant X2, mRNA	GB41425	5.49412	8.41849	8.20746	9.1145	9.05247	2.98923	4.17301	6.96491	11.06	6.65371	1.31828	3.51334	3.92965	4.9114	4.56367
#N/A	GB41426	260.021	2.54132	2.84767	2.08199	1.98091	4.40569	11.1528	7.75599	22.5509	57.9869	29.3601	5.65646	50.8178	8.03175	2.62863
Apis mellifera catalase (Cat), mRNA	GB41427	17.8079	32.0614	9.77346	7.15659	8.20026	12.5929	23.9086	8.4209	21.1581	13.3953	11.937	5.95845	22.2263	2.71416	9.13273
Apis mellifera defensin 1 (Def1), mRNA	GB41428	9.12314	16.1687	0.647061	0.910681	4.51614	2.56945	68.2962	2.00468	5.51828	13.4506	4.66995	31.1147	111.141	0.0912507	1.67241
PREDICTED: Apis mellifera uncharacterized LOC102655213 (LOC102655213), transcript variant X5, misc_RNA	GB41429	2.32008	1.54193	0.493657	0.631616	0	0.891039	0	1.17647	1.0525	4.39788	0	0.858002	2.56944	3.82894	1.5949
PREDICTED: Apis mellifera transmembrane 7 superfamily member 3-like (LOC408886), transcript variant X1, mRNA	GB41430	2.74484	1.8795	1.83839	2.4031	1.52967	4.2646	1.72851	4.37329	2.5753	2.44386	3.23316	1.14582	12.8503	0.701955	2.4015
PREDICTED: Apis mellifera uncharacterized LOC100577843 (LOC100577843), transcript variant X1, ncRNA	GB41431	18.5468	0	0.263087	0.168305	0.427024	0.94973	0	0.31349	0.560915	10.9376	7.12027	0	5.47737	0	3.3999
PREDICTED: Apis mellifera uncharacterized LOC100577843 (LOC100577843), transcript variant X1, ncRNA	GB41432	46.5761	0	0	0	0.536188	1.19252	72.451	0.393631	47.8929	111.832	5.96033	1.1483	37.8268	0	4.26905
PREDICTED: Apis mellifera uncharacterized LOC102654860 (LOC102654860), transcript variant X8, misc_RNA	GB41433	39.7679	10.1653	4.88172	4.99679	2.64122	18.7976	4.4611	12.4096	30.5304	125.638	29.3601	8.29614	30.4907	4.58957	18.9261
PREDICTED: Apis mellifera uncharacterized LOC102654860 (LOC102654860), transcript variant X6, misc_RNA	GB41434	58.9963	0.816854	1.56912	0	0.636723	8.49669	10.7544	5.1418	8.36365	16.3088	7.07789	4.09083	16.3343	0	17.7432
PREDICTED: Apis mellifera uncharacterized LOC102654860 (LOC102654860), transcript variant X6, misc_RNA	GB41435	1.02221	0.226455	0.217502	0.139143	0	0	1.49071	0.388759	0.463727	0.645894	1.96219	0.12601	2.26416	0.306729	0.702703
PREDICTED: Apis mellifera uncharacterized LOC100577740 (LOC100577740), transcript variant X1, ncRNA	GB41436	64.3885	5.90243	7.55879	4.53338	10.3519	14.4962	16.1895	18.8583	34.246	49.1018	8.52391	10.6743	44.2607	9.66031	19.8419
PREDICTED: Apis mellifera uncharacterized LOC100577740 (LOC100577740), transcript variant X1, ncRNA	GB41437	11.4715	0.847108	0.40681	1.5615	0.660305	0	5.57638	2.42375	0	9.66448	7.34003	2.82823	12.7044	1.14739	0
PREDICTED: Apis mellifera uncharacterized LOC102653823 (LOC102653823), mRNA	GB41438	5.49168	1.45991	1.4022	0.59802	0.758648	0	4.80517	2.36702	7.97216	6.93992	2.10831	4.87418	1.21638	2.14221	1.51006
PREDICTED: Apis mellifera torso-like (tsl), transcript variant X3, mRNA	GB41439	12.8264	6.76352	6.32317	4.54924	6.64464	3.81595	5.00557	12.8707	4.7533	4.45175	1.73387	5.4115	3.00105	4.60764	7.07867
PREDICTED: Apis mellifera uncharacterized LOC102654087 (LOC102654087), transcript variant X1, ncRNA	GB41440	4157.65	124.868	102.714	78.6234	70.3492	183.253	1831.16	146.8	1201.29	2084	3792.22	155.82	3559.99	90.427	389.392
PREDICTED: Apis mellifera ubiquitin-like protein 3-like (LOC550921), transcript variant X3, mRNA	GB41441	7.38272	12.7799	16.1044	13.9366	12.1457	25.3645	20.865	37.995	25.4433	23.5049	4.72382	15.2668	5.89447	14.6741	16.3663
PREDICTED: Apis mellifera hsc70-interacting protein 1-like (LOC411171), mRNA	GB41442	0.878669	1.65456	0.981537	0.777426	1.06211	0.506186	5.76621	1.33667	2.79026	2.22077	0	0.866522	0	0.725055	0.906038
PREDICTED: Apis mellifera hsc70-interacting protein-like (LOC100577643), transcript variant X1, mRNA	GB41443	20.7013	5.59653	5.30062	4.96707	4.90769	7.27669	24.049	11.8317	28.3327	15.9624	41.0842	6.57437	31.4751	4.36926	31.5971
PREDICTED: Apis mellifera n-acetyltransferase 10-like (LOC724656), mRNA	GB41444	7.32518	7.25655	6.95498	7.09258	6.63487	3.45024	10.2793	17.6437	16.4272	9.25694	2.91833	14.7375	5.51036	26.4592	7.41083
PREDICTED: Apis mellifera G2/mitotic-specific cyclin-A-like (LOC102656846), mRNA	GB41445	6.37498	0.482239	0.248129	0.190484	0.187948	0.179147	0.907001	1.34036	1.19913	0.884213	5.9693	1.03503	1.72199	0.209952	0.855096
PREDICTED: Apis mellifera clathrin light chain (Clc), transcript variant X1, mRNA	GB41446	10.6672	12.8285	11.7945	11.7199	9.67067	3.21892	26.1123	42.0659	26.9612	21.4241	4.38777	67.5331	10.548	17.2617	15.9755
PREDICTED: Apis mellifera patatin-like phospholipase domain-containing protein 2-like (LOC551055), mRNA	GB41447	7.72571	0.902429	0.523041	0.478009	0.630659	0.539473	4.50662	4.02441	2.93126	3.46146	4.58377	1.85278	3.73355	0.611163	1.35187
PREDICTED: Apis mellifera rho GTPase-activating protein 26-like (LOC727108), transcript variant X1, mRNA	GB41448	8.14916	2.36079	2.13408	1.55296	1.5371	1.78154	3.65664	5.45144	2.84374	3.96085	6.25708	2.02458	9.99694	3.0848	4.4816
PREDICTED: Apis mellifera specifically Rac1-associated protein 1 (Sra-1), transcript variant 1, mRNA	GB41449	3.43392	1.42136	1.1056	0.897946	0.858252	0.728819	2.24031	1.82147	2.58266	2.51234	3.46925	1.54841	4.20331	1.50492	1.55302
PREDICTED: Apis mellifera E3 ubiquitin-protein ligase TRIM33-like (LOC102654626), partial mRNA	GB41450	584.53	1.25489	0.903963	0.550756	1.09461	1.70933	34.4198	2.37657	92.0821	64.3404	558.686	7.64786	289.472	1.31527	5.93373
PREDICTED: Apis mellifera uncharacterized LOC100576482 (LOC100576482), transcript variant X1, mRNA	GB41451	6.69577	1.34641	1.33702	1.19186	1.28075	0.593433	1.95291	1.78906	2.28983	2.14793	1.18642	1.6254	1.93942	2.55008	1.34546
PREDICTED: Apis mellifera serine/threonine-protein phosphatase PGAM5, mitochondrial-like (LOC412666), mRNA	GB41452	9.15616	4.47646	4.46744	4.77044	3.65288	1.33383	2.30217	4.04254	4.29692	5.98489	2.42423	4.51479	2.44765	6.8212	2.82156
PREDICTED: Apis mellifera serine/threonine-protein phosphatase PGAM5, mitochondrial-like (LOC551178), mRNA	GB41453	6.23729	1.81812	1.74624	1.92146	1.47388	1.38685	4.30861	3.78705	1.63816	4.14851	1.89044	2.06384	2.90849	2.11784	2.48236
PREDICTED: Apis mellifera carboxypeptidase D-like (LOC724816), mRNA	GB41454	5.79513	1.97834	1.89002	1.47421	1.39443	2.04322	1.52398	4.15499	3.7064	4.26198	0.547083	2.99804	3.57724	1.43959	1.63269
PREDICTED: Apis mellifera cysteinyl-tRNA synthetase, cytoplasmic-like (LOC411167), mRNA	GB41455	6.16829	1.09985	0.912321	1.16728	0.727418	0.462237	1.75519	2.8036	4.43624	4.65796	1.73273	1.05711	2.33262	1.0383	2.17185
Apis mellifera krueppel (Kr), mRNA	GB41456	1.66971	1.35629	0.828971	0.530319	0.864982	5.77134	0	0.352782	2.52487	2.11003	0	0.411656	0	0.668024	1.91302
#N/A	GB41457	93.1337	7.32987	6.77936	5.33781	5.07867	12.7072	25.0192	19.108	22.2369	68.1389	28.2275	12.3871	66.5004	9.92819	36.2236
PREDICTED: Apis mellifera uncharacterized LOC100576331 (LOC100576331), transcript variant X1, ncRNA	GB41458	13.2965	0.86636	1.33138	1.80992	0.810374	3.00388	11.4062	3.07375	4.25786	6.42468	0	1.44625	6.9297	2.22959	2.1507
PREDICTED: Apis mellifera potassium/sodium hyperpolarization-activated cyclic nucleotide-gated channel 1-like (LOC100576304), mRNA	GB41459	21.6394	0.577573	0.110948	0.177443	0.0900416	17.1221	2.28124	0.760175	1.65583	3.62418	13.5123	0.835614	18.4792	0.586735	6.09364
PREDICTED: Apis mellifera uncharacterized LOC100576517 (LOC100576517), transcript variant X1, ncRNA	GB41460	31.3706	1.33281	1.24964	1.11141	1.58308	4.84122	1.46228	3.01442	3.76901	8.23643	3.02461	1.28904	12.2153	1.31097	5.31743
#N/A	GB41461	168.791	25.6764	8.61949	5.66734	15.1564	31.5481	26.2561	12.1253	48.4955	78.2112	60.4803	10.8197	93.466	18.4021	41.7716
#N/A	GB41462	468.813	65.9742	48.5146	28.5028	55.6442	113.034	173.04	72.7042	150.932	210.223	169.71	56.6443	257.668	60.563	166.337
PREDICTED: Apis mellifera Sox box protein at 102F ortholog (LOC408884), transcript variant X5, mRNA	GB41463	599.426	25.0912	22.5767	16.1406	26.5482	35.6469	204.526	45.5107	166.2	419.572	211.916	41.1298	202.416	24.1089	100.346
PREDICTED: Apis mellifera Sox box protein at 102F ortholog (LOC408884), transcript variant X5, mRNA	GB41464	12.1541	4.5656	2.27689	2.01406	3.28505	4.46489	3.08253	2.34466	2.51712	6.34405	0	2.37767	7.90065	2.06134	3.45102
PREDICTED: Apis mellifera n-alpha-acetyltransferase 15, NatA auxiliary subunit-like (LOC411163), transcript variant 1, mRNA	GB41465	8.10183	3.15307	5.38128	2.65272	4.27273	5.46624	82.7054	44.5805	28.2111	6.91784	118.11	12.7675	29.3428	3.97512	6.47261
PREDICTED: Apis mellifera n-alpha-acetyltransferase 15, NatA auxiliary subunit-like (LOC411163), transcript variant 1, mRNA	GB41466	39.3778	7.41497	5.91741	8.44213	4.92986	11.1534	32.3018	13.5406	30.3683	26.4362	10.3933	9.70835	16.3538	8.71417	15.2266
PREDICTED: Apis mellifera growth arrest-specific protein 2-like (LOC725218), transcript variant X2, mRNA	GB41467	36.9603	7.79107	5.9684	6.09625	5.11239	15.8243	10.725	8.71353	9.92333	11.4385	5.97257	5.8463	16.0807	9.90216	12.7038
PREDICTED: Apis mellifera uncharacterized LOC100577083 (LOC100577083), mRNA	GB41468	2787.58	272.963	202.211	212.415	275.607	261.958	1007.04	321.842	1009.67	1213.8	1549.71	308.37	1488.29	235.648	537.533
PREDICTED: Apis mellifera septin-2 (2-Sep), transcript variant X1, mRNA	GB41469	4.87491	6.06832	6.34706	5.27696	5.73229	5.17093	7.10917	8.41649	14.638	11.5876	2.6736	4.83613	5.39885	5.39836	7.81939
PREDICTED: Apis mellifera deoxycytidylate deaminase-like protein (LOC408883), transcript variant 1, mRNA	GB41470	0.729637	0.646556	1.24199	0.993178	0.755968	0	1.06404	2.4974	0.661999	2.30513	0	0.269831	2.42417	1.53256	2.0063
PREDICTED: Apis mellifera uncharacterized LOC100577669 (LOC100577669), transcript variant X7, mRNA	GB41471	2.40829	4.823	9.4184	6.0187	8.9661	36.4788	13.3458	16.1443	6.33663	4.93031	1.10948	5.24875	2.8805	2.60151	6.68838
PREDICTED: Apis mellifera DNA-directed RNA polymerase III subunit RPC3-like (LOC411164), mRNA	GB41472	7.51875	1.85073	1.83682	2.88082	0.817478	1.81813	2.84271	1.20027	1.89493	2.46337	0.53454	2.33429	3.08402	5.51492	2.4886
#N/A	GB41474	8562.63	458.411	348.679	258.943	484.018	735.657	1685.01	504.593	2146.5	4985.64	2825.13	520.996	3099.34	391.53	1645.97
#N/A	GB41475	1.55254	0.687877	1.48654	0.633991	0.536188	0	0	0.393631	2.81723	2.94294	0	1.1483	0	0.698788	1.06726
PREDICTED: Apis mellifera uncharacterized LOC100576868 (LOC100576868), transcript variant X2, ncRNA	GB41476	140.859	6.66654	5.65371	5.14204	7.4077	22.8686	7.46975	13.0679	16.5561	36.4104	13.5193	5.7617	54.5996	6.14789	23.3275
PREDICTED: Apis mellifera uncharacterized LOC100576868 (LOC100576868), transcript variant X1, ncRNA	GB41478	1.4143	0.626628	0.150464	0	0	0	0	0.537872	0	0	0	0.174343	4.69891	0.212189	0
#N/A	GB41479	431.746	69.3088	92.5307	66.4346	110.211	105.737	273.749	165.52	234.655	336.06	232.212	95.1314	323.386	71.0341	169.188
PREDICTED: Apis mellifera uncharacterized LOC102655930 (LOC102655930), ncRNA	GB41480	8.12942	1.62084	0.691897	0.442629	0.701899	1.87329	1.18553	1.85502	1.84395	1.02733	6.24192	1.80383	5.40189	2.56131	2.79421
#N/A	GB41481	8.01892	1.77646	1.27967	0	0	1.53985	0	2.03312	0	2.53341	0	0.988508	13.3212	3.60928	0
PREDICTED: Apis mellifera krueppel (Kr), transcript variant X1, mRNA	GB41483	14.5292	1.03653	0.707369	0.469287	0.765434	4.63425	2.51386	2.15406	2.90458	3.89	3.30892	1.36605	3.54543	0.665037	2.70857
PREDICTED: Apis mellifera coiled-coil domain-containing protein 55-like (LOC724784), partial mRNA	GB41484	4.14009	9.40099	7.98326	6.12858	6.16616	1.78878	7.54697	19.6159	14.5557	9.15582	4.96694	11.8658	1.14627	12.5005	5.33631
PREDICTED: Apis mellifera WD repeat-containing protein 55 homolog (LOC551345), mRNA	GB41485	3.62523	5.22022	6.49229	5.14026	5.00808	10.7902	3.08394	8.84676	8.08588	4.19949	2.3196	5.39991	1.67286	8.61175	8.51468
PREDICTED: Apis mellifera putative neutral sphingomyelinase-like (LOC412170), transcript variant X1, mRNA	GB41486	9.61864	3.19628	3.13666	2.53318	2.63587	5.70175	8.53821	6.49441	5.88123	3.30305	10.4359	4.74284	10.6524	4.07833	2.44363
PREDICTED: Apis mellifera uncharacterized LOC410031 (LOC410031), transcript variant X1, mRNA	GB41487	5.80667	2.83889	2.26867	2.20767	2.21286	4.42171	2.33599	3.33789	2.77045	6.00955	1.5374	2.32018	3.76976	2.208	2.75289
PREDICTED: Apis mellifera ankyrin repeat and LEM domain-containing protein 2-like (LOC100577386), transcript variant X2, mRNA	GB41488	9.47759	11.0832	10.5954	10.786	12.0733	2.14815	11.5556	14.8117	15.7884	10.2099	4.47361	5.1138	7.39898	5.781	10.467
PREDICTED: Apis mellifera female sterile (1) K10 ortholog (LOC551066), transcript variant X2, mRNA	GB41489	9.76812	9.25696	5.54245	9.60289	7.68418	6.87774	11.0795	24.6974	21.418	19.8877	7.29181	5.5524	7.21199	9.20025	11.1915
PREDICTED: Apis mellifera female sterile (1) K10 ortholog (LOC551066), transcript variant X1, mRNA	GB41490	2.13569	6.34985	6.07491	6.10488	6.03656	2.93553	6.06511	18.1539	11.8302	5.25575	1.72613	13.884	2.98765	22.6318	6.49072
PREDICTED: Apis mellifera adenosine kinase-like (LOC551856), transcript variant X2, mRNA	GB41491	1.80789	3.37572	3.54451	3.48041	3.65707	4.86031	7.90946	3.50329	3.39776	3.10061	0.991524	1.91025	1.71617	3.64238	2.66315
PREDICTED: Apis mellifera zinc finger matrin-type protein 2-like (LOC551832), mRNA	GB41492	24.4106	4.74106	3.05947	3.55035	2.30973	0.642125	2.43825	6.99452	14.4112	6.33865	9.62822	3.09159	21.4793	6.27118	9.88449
PREDICTED: Apis mellifera uncharacterized LOC100576666 (LOC100576666), mRNA	GB41493	0.714488	0.0791416	0.266045	0.0486279	0.493515	0.960411	0	0.543456	0	0.677183	0	0.132115	0	0.160794	0.736744
PREDICTED: Apis mellifera uncharacterized LOC100576666 (LOC100576666), mRNA	GB41494	7.94181	15.0167	19.4092	19.3673	13.7527	4.29591	27.2415	44.0859	3.09536	6.29029	3.65013	6.46693	5.32678	4.54793	6.07461
PREDICTED: Apis mellifera sarcalumenin-like (LOC100576703), partial mRNA	GB41495	31.3269	21.7358	15.7335	19.1348	18.9472	30.7805	5.10184	9.05139	13.5622	18.8898	28.9984	7.72345	27.1211	19.3966	19.4581
PREDICTED: Apis mellifera uncharacterized LOC102654387 (LOC102654387), transcript variant X3, ncRNA	GB41497	0	2.15265	0	0	0.838976	0	0	0.615917	0	6.13979	0	2.9946	0	1.45786	0
#N/A	GB41498	83.261	60.7458	14.8814	27.8047	19.5535	32.8295	27.5221	25.4728	43.3111	55.4149	29.8337	17.1062	62.7026	19.9869	36.6312
PREDICTED: Apis mellifera tetratricopeptide repeat protein 5-like (LOC411172), transcript variant X2, mRNA	GB41499	4.79442	1.93114	3.22271	2.78844	2.14503	2.09241	9.53428	5.16622	2.27385	3.16709	1.67329	1.39695	2.17216	2.48491	2.99622
#N/A	GB41500	0	0.795545	1.52819	0.977632	0.620112	0	0	2.27621	3.25819	6.80716	0	1.32804	0	1.07755	7.40587
PREDICTED: Apis mellifera uncharacterized LOC100577740 (LOC100577740), transcript variant X1, ncRNA	GB41502	29.131	2.65732	3.6461	3.96529	2.95904	3.94867	2.49896	8.03758	13.9926	15.1584	13.1572	4.64722	13.2843	4.11348	4.7119
#N/A	GB41503	11.9896	0	0.708636	0	0.920167	1.02326	0	1.18216	2.41736	9.2592	0	0	13.2782	0	2.74734
PREDICTED: Apis mellifera paired box protein Pax-6-like (LOC102654776), transcript variant X3, misc_RNA	GB41504	69.7253	8.09298	4.99132	3.83678	7.68527	13.1755	87.8899	8.65104	92.6213	53.313	97.1771	7.88653	72.7012	7.62318	23.2009
PREDICTED: Apis mellifera ankyrin repeat and SAM domain-containing protein 1A-like (LOC408887), transcript variant X1, mRNA	GB41505	65.9959	9.34075	7.88994	6.17037	6.99316	20.3537	18.4709	14.4509	29.4854	30.1167	9.27723	8.66959	30.4538	9.90148	17.0702
#N/A	GB41506	22.0842	1.46772	0.234949	1.50304	0	0.848155	6.44116	1.39981	17.0314	2.79081	12.7175	4.35578	2.44578	2.31933	0
PREDICTED: Apis mellifera ankyrin repeat and SAM domain-containing protein 1A-like (LOC408887), transcript variant X2, mRNA	GB41507	29.7848	65.5622	6.65212	2.35782	15.8676	8.27504	5.545	2.57078	17.2492	48.8514	9.73164	2.18736	12.633	17.3676	12.6336
PREDICTED: Apis mellifera ankyrin repeat and SAM domain-containing protein 1A-like (LOC408887), transcript variant X2, mRNA	GB41508	1361.07	277.684	261.138	299.675	245.075	408.799	1501.38	441.682	1540.98	825.088	1317.48	368.905	1603.98	416.698	683.74
PREDICTED: Apis mellifera probable deoxyhypusine synthase-like (LOC100578266), transcript variant X1, mRNA	GB41510	7.83968	10.1404	11.1386	14.0104	9.25802	14.5687	18.4399	25.8078	22.0272	14.5411	9.7088	12.5945	5.60147	19.1228	15.1247
PREDICTED: Apis mellifera ecdysone induced protein 78 (NR1E1), transcript variant X2, mRNA	GB41511	8.42805	1.86709	1.79328	2.00764	0.727683	4.85525	6.14539	1.33553	13.3818	14.6446	16.178	3.6363	9.33388	0.632237	5.79371
PREDICTED: Apis mellifera ecdysone induced protein 78 (NR1E1), transcript variant X2, mRNA	GB41512	419.857	65.5661	55.6516	46.2203	70.1244	70.4911	304.47	94.8169	224.815	311.68	1387.27	68.726	879.148	53.3538	578.824
PREDICTED: Apis mellifera ecdysone induced protein 78 (NR1E1), transcript variant X1, mRNA	GB41513	225.532	12.4352	9.38427	7.50428	10.2123	10.009	57.009	21.0936	65.9348	60.1684	178.94	17.0518	228.68	12.7829	53.0575
#N/A	GB41514	2.88793	0	0	0	0	4.4365	0	0	0	0	0	0	0	0.433281	0
PREDICTED: Apis mellifera ecdysone induced protein 78 (NR1E1), transcript variant X1, mRNA	GB41515	28.9807	1.60505	1.65171	0.986208	2.85967	2.78254	15.0939	4.32994	16.9034	27.4675	37.7487	7.01741	49.2894	4.96916	22.0568
PREDICTED: Apis mellifera ecdysone induced protein 78 (NR1E1), transcript variant X4, mRNA	GB41516	5.40411	1.03014	1.37716	0.359249	1.38893	0.917071	3.29899	3.48913	2.96469	5.16164	3.13615	1.62671	12.109	1.26332	8.03468
PREDICTED: Apis mellifera uncharacterized LOC100578546 (LOC100578546), transcript variant X1, mRNA	GB41517	0	1.29929	0.710025	0.853394	0.454	0.466028	3.53917	3.46114	2.93588	1.0223	1.16463	2.76729	2.68772	2.42739	1.52929
PREDICTED: Apis mellifera uncharacterized LOC100576836 (LOC100576836), mRNA	GB41518	17.7836	5.69062	4.96113	4.24966	3.4121	11.6867	17.8657	8.06586	6.99185	7.24142	12.1374	12.179	17.5066	5.03975	7.33501
PREDICTED: Apis mellifera uncharacterized LOC408889 (LOC408889), transcript variant X2, mRNA	GB41519	9.54535	4.15932	3.4242	3.65095	2.60187	8.36198	10.5839	13.0107	3.39978	4.83501	1.81713	4.78449	4.19356	9.29093	5.04335
PREDICTED: Apis mellifera transducin-like enhancer protein 4-like (LOC411175), transcript variant X2, mRNA	GB41520	149.355	39.4937	20.0465	14.8189	21.5071	34.9494	45.3608	39.5783	49.0959	82.4323	43.6701	19.1084	64.056	47.5734	42.1464
PREDICTED: Apis mellifera protein groucho (gro), transcript variant X1, mRNA	GB41521	78.0744	23.4914	16.0254	15.1746	18.6155	34.3399	38.6601	23.9813	54.9524	104.909	42.7982	13.289	60.5005	16.4956	36.395
PREDICTED: Apis mellifera MBD-like protein (MBD-like), transcript variant X3, mRNA	GB41522	2.46062	7.9041	7.41711	6.41966	7.86071	2.83504	2.39225	11.0737	8.37195	6.99643	0.787213	5.10598	2.72508	6.95272	9.02139
PREDICTED: Apis mellifera RNA-binding protein MEX3B-like (LOC550816), transcript variant 2, mRNA	GB41523	116.837	37.2117	27.3047	32.953	39.8481	68.6128	2510.94	30.2383	684.634	131.288	4581.15	59.6854	1217.95	24.6672	66.7457
PREDICTED: Apis mellifera uncharacterized LOC100579050 (LOC100579050), transcript variant X2, ncRNA	GB41524	8.24494	1.98769	0.748167	0.627166	0.669998	1.58326	4.59732	2.95119	10.8909	8.12089	0.465486	1.52455	6.9826	1.92827	3.50072
PREDICTED: Apis mellifera 3-ketodihydrosphingosine reductase-like (LOC408892), transcript variant 1, mRNA	GB41525	8749.84	13.659	5.85513	3.26694	5.00191	19.2297	14.4829	7.76376	898.058	6623.93	10.3261	5.10102	2673.59	10.3058	593.67
PREDICTED: Apis mellifera uncharacterized LOC100576183 (LOC100576183), transcript variant X5, ncRNA	GB41526	3147.69	91.0499	84.9279	64.0139	109.187	226.145	1509.94	152.299	985.134	1656.79	2484.37	139.328	8825.52	109.689	5047.57
PREDICTED: Apis mellifera uncharacterized LOC100576183 (LOC100576183), transcript variant X5, ncRNA	GB41527	6.84488	2.02183	3.64106	2.17402	0.787988	2.62881	0	2.89243	3.10518	10.0916	4.37969	5.34395	12.6343	1.36926	1.56846
#N/A	GB41529	63.2642	1.55724	1.68263	1.43525	2.42767	0.674915	15.3766	3.1189	11.9582	23.3181	13.4932	3.03283	29.1932	2.10925	6.04025
PREDICTED: Apis mellifera yellow-g (Y-g), transcript variant X1, mRNA	GB41530	0	0.450678	0.216431	0.276916	0	0.781305	0	0	0	0	0	1.2539	0	0	0
#N/A	GB41531	7.71915	0	0	0	0	0	0	0	0	12.1935	0	0	0	0	0
#N/A	GB41532	0	0.150473	0.144525	0.092457	0.117291	0	0	0.25832	0.308134	0	0	0	0	0.101907	0
PREDICTED: Apis mellifera glyceraldehyde-3-phosphate dehydrogenase-like (LOC100577893), mRNA	GB41533	64.2215	0.37688	0.180991	0	0.0734428	0.326684	97.377	0.269582	143.934	127.918	159.198	2.04471	76.3052	0.127619	2.63134
#N/A	GB41534	127.22	0.216795	0.104112	0.133208	0.168988	4.13425	14.2713	0.868413	10.2108	29.6805	37.5698	0.241271	60.6923	0.146823	18.8364
#N/A	GB41535	21.3067	0	0	0.170604	0.216428	0	1.82776	0.238329	2.2743	9.50316	7.21751	0.154501	7.63424	0.0940201	2.58475
PREDICTED: Apis mellifera uncharacterized LOC102655743 (LOC102655743), ncRNA	GB41536	2.42926	0.538163	0.258444	1.32268	0.419488	0	0	0	1.10203	0	0	0	0	0	0
#N/A	GB41537	0	0	0.19614	0	0	0.708058	0	0.701155	0.836365	2.32983	0	0	2.04179	0	1.26737
#N/A	GB41538	0	0	0	0	0.336382	0.748136	0	0	0	0	0	0.240133	0	0	0
#N/A	GB41539	3.76286	0.2084	0	0.12805	0.243666	0	0.685932	0.119255	0.426756	1.486	0.902874	0	1.56273	0.141137	1.94004
[truncated: 13,854 more rows]

## Sheet: stat test DWV
			ranks			ties
[truncated: 6 more rows]
